# Supplementary material for: SUR7 deletion in Candida albicans impacts extracellular vesicle features and delivery of virulence factors
Source: J Extracell Biol. 2023 May 2;2(5):e82. doi: 10.1002/jex2.82 (PMC11080841; doi:10.1002/jex2.82)
Supplement: Supplementary file 5 — Supporting Information [file JEX2-2-e82-s005.XLS]

## Sheet: YJA11 v DIC185
log imputed-LFQ intensity
DIC185_01	DIC185_02	DIC185_03	YJA11_01	YJA11_02	YJA11_03	YJA12_01	YJA12_02	YJA12_03	Student's T-test Significant DIC185_YJA11	Student's T-test significant	Peptides	Razor + unique peptides	Unique peptides	Sequence coverage [%]	Unique + razor sequence coverage [%]	Unique sequence coverage [%]	Mol. weight [kDa]	Q-value	Score	Intensity	MS/MS count	-Log Student's T-test p-value DIC185_YJA11	Student's T-test q-value DIC185_YJA11	Student's T-test Difference DIC185_YJA11	Student's T-test Test statistic DIC185_YJA11	Protein IDs	Majority protein IDs	id
24.3753	25.2027	22.5111	22.7387	22.7569	24.6201	24.3033	23.3609	24.6538			1	1	1	5.8	5.8	5.8	24.173	0	4.6109	70779000	13	0.258921	0.67727	0.657853	0.650389	C4_00130W_B;C4_00130W_A;C4_00450C_B;C4_00450C_A	C4_00130W_B;C4_00130W_A;C4_00450C_B;C4_00450C_A	688
25.2343	25.2259	23.9128	22.2624	23.0406	23.4377	24.9562	25.2871	23.502			1	1	1	17.8	17.8	17.8	12.114	0	42.789	121840000	23	1.54866	0.072381	1.87742	3.3613	C2_05710C_B;C2_05710C_A	C2_05710C_B;C2_05710C_A	444
25.9143	23.5817	23.1585	21.9785	23.7162	22.8486	25.0287	25.307	23.6235			1	1	1	11.2	11.2	11.2	16.222	0	22.663	156660000	20	0.620433	0.338078	1.37038	1.3802	C3_04390W_B;C3_04390W_A	C3_04390W_B;C3_04390W_A	622
26.0192	25.633	26.9854	23.1271	25.692	26.6389	26.481	25.8437	26.397			1	1	1	11.2	11.2	11.2	16.502	0	107.31	299360000	27	0.399131	0.519977	1.05986	0.943376	C7_02280W_B;C7_02280W_A;C7_02270W_B;C7_02270W_A	C7_02280W_B;C7_02280W_A;C7_02270W_B;C7_02270W_A	1060
22.3495	23.4125	24.4145	23.6523	22.4102	24.7687	23.2454	24.0974	22.84			2	2	2	7.1	7.1	7.1	57.778	0	9.3683	29314000	8	0.085459	0.884499	-0.218193	-0.241042	CR_10100C_B;CR_10100C_A	CR_10100C_B;CR_10100C_A	1287
22.5256	22.831	23.6597	22.7326	22.9645	24.1324	22.3933	23.748	23.8999			2	2	2	6.2	6.2	6.2	47.537	0	14.415	28569000	8	0.188498	0.771865	-0.271078	-0.492939	C1_05670W_B;C1_05670W_A	C1_05670W_B;C1_05670W_A	139
22.6165	23.8424	24.0596	25.9478	24.6107	25.147	23.1906	24.5472	23.4521			2	2	2	25.2	25.2	25.2	13.124	0	5.6072	50862000	9	1.3602	0.0898654	-1.729	-2.91106	C1_00490C_B;C1_00490C_A	C1_00490C_B;C1_00490C_A	14
22.6591	23.5627	23.0073	23.4519	22.7303	22.5459	23.0892	23.2383	23.533			2	2	2	3.3	3.3	3.3	57.072	0	4.6804	13943000	6	0.164761	0.798123	0.166999	0.437568	C1_02130C_B;C1_02130C_A	C1_02130C_B;C1_02130C_A	44
22.8004	23.6024	21.9596	25.6863	24.3523	25.2687	23.3154	23.1437	23.8131			2	2	2	5.7	5.7	5.7	60.696	0	8.2868	40777000	10	1.70184	0.0609209	-2.31497	-3.75458	C7_01510W_B;C7_01510W_A;C7_00480W_B;C7_00480W_A	C7_01510W_B;C7_01510W_A;C7_00480W_B;C7_00480W_A	1042
22.8092	22.612	23.949	23.0107	24.3936	24.5942	24.0028	23.7866	23.0254			2	2	2	10.1	10.1	10.1	26.559	0	4.5138	27357000	6	0.604753	0.347781	-0.876137	-1.34965	C1_07180W_B;C1_07180W_A	C1_07180W_B;C1_07180W_A	166
22.8128	24.8805	21.5663	23.9882	23.4843	24.1349	23.3875	23.3729	23.3979			2	2	2	2.5	2.5	2.5	81.389	0	4.3163	32467000	13	0.326113	0.60044	-0.782584	-0.793423	C1_08230C_B;C1_08230C_A	C1_08230C_B;C1_08230C_A	188
22.8474	23.2397	22.3489	22.3565	23.3976	24.1074	23.289	23.8571	23.3896			2	2	2	10.6	10.6	10.6	30.114	0	5.6229	38773000	12	0.345448	0.582775	-0.475185	-0.833602	CR_05180C_B;CR_05180C_A	CR_05180C_B;CR_05180C_A	1210
22.9561	24.0803	23.9684	24.1027	23.0435	22.7153	24.2226	24.119	23.2107			2	2	2	5.4	5.4	5.4	53.24	0	7.4517	27033000	6	0.278294	0.653163	0.381079	0.69224	CR_07180W_B;CR_07180W_A	CR_07180W_B;CR_07180W_A	1241
23.0909	23.1174	23.3103	22.3791	23.3479	22.9693	23.5113	23.178	23.5256			2	2	2	9.2	9.2	9.2	33.175	0	7.0027	18538000	6	0.399563	0.520526	0.274081	0.94425	C5_04440C_B;C5_04440C_A	C5_04440C_B;C5_04440C_A	900
23.1063	23.7386	22.0297	23.6464	23.2822	23.7793	23.5874	22.3781	23.2122			2	2	2	3.3	3.3	3.3	63.779	0	4.0995	10803000	6	0.514931	0.414564	-0.611064	-1.17395	C4_01100C_B;C4_01100C_A	C4_01100C_B;C4_01100C_A	706
23.1756	25.2584	24.8435	22.6198	23.0047	23.4122	23.9658	24.3043	22.4211			2	2	2	6.7	6.7	6.7	49.879	0	15.843	59268000	19	0.97954	0.175482	1.41364	2.09006	C6_02940C_B;C6_02940C_A	C6_02940C_B;C6_02940C_A	987
23.2083	23.8652	23.2771	23.4568	23.047	23.4151	23.5814	23.9303	22.9903			2	2	2	9	9	9	30.394	0	9.1929	21629000	5	0.229416	0.714842	0.143911	0.585527	C2_06150C_B;C2_06150C_A	C2_06150C_B;C2_06150C_A	449
23.4501	23.9947	22.1819	23.2421	22.8217	24.2059	23.3327	23.1029	22.556			2	2	2	5.4	5.4	5.4	43.887	0	5.3385	26938000	10	0.115276	0.851881	-0.214341	-0.317319	CR_00130C_B;CR_00130C_A	CR_00130C_B;CR_00130C_A	1126
23.4578	23.3337	22.6093	26.6296	25.9304	26.3793	23.1267	25.5735	22.1542	+	DIC185_YJA11	2	2	2	9.9	9.9	9.9	43.683	0	8.5155	151940000	20	3.16543	0.00864	-3.17955	-9.50721	C5_02460C_A;C5_02460C_B	C5_02460C_A;C5_02460C_B	862
23.5641	24.3835	22.3111	24.6201	24.4348	23.3361	23.6802	23.9694	21.8392			2	2	2	12.9	12.9	12.9	33.269	0	5.7869	30227000	7	0.418378	0.501495	-0.710763	-0.982199	C5_04360C_B;C5_04360C_A	C5_04360C_B;C5_04360C_A	899
23.6292	23.6771	22.8836	22.2564	22.7112	23.53	23.5348	24.187	23.5541			2	2	2	6.8	6.8	6.8	47.326	0	7.0811	24396000	9	0.551879	0.38509	0.56413	1.24641	C2_07210C_B;C2_07210C_A	C2_07210C_B;C2_07210C_A	476
23.6984	24.0332	23.1556	23.1379	22.4104	23.2621	22.4359	22.1831	23.6805			2	2	2	3.6	3.6	3.6	69.607	0	4.9309	18456000	4	0.873939	0.211859	0.692226	1.87743	C1_00730C_B;C1_00730C_A	C1_00730C_B;C1_00730C_A	19
23.8117	23.9891	21.7282	23.7283	22.8578	22.9086	23.4002	24.1334	23.0904			2	2	2	6.3	6.3	6.3	59.035	0	8.2795	24379000	8	0.00480699	0.994633	0.0114301	0.0146773	CR_00120C_B;CR_00120C_A	CR_00120C_B;CR_00120C_A	1125
24.3769	23.9918	24.3849	21.9311	23.186	24.8737	24.4551	23.708	22.9153			2	2	2	22.7	22.7	22.7	12.279	0	8.7026	55144000	11	0.461284	0.466117	0.920901	1.06794	C1_09670C_B;C1_09670C_A	C1_09670C_B;C1_09670C_A	221
24.4478	23.6497	24.0435	24.0109	24.2966	22.2046	24.3321	23.6629	23.572			2	2	2	16	16	16	22.661	0	7.6972	69172000	17	0.32069	0.605785	0.542977	0.782085	CR_03600C_B;CR_03600C_A	CR_03600C_B;CR_03600C_A	1182
24.5391	24.8183	24.8962	24.2618	23.5159	23.969	24.6527	25.0389	24.0123			2	2	2	11.7	11.7	11.7	14.474	0	4.4364	107420000	33	1.5822	0.0703	0.835597	3.44516	C6_02070C_B;C6_02070C_A	C6_02070C_B;C6_02070C_A	967
24.6648	22.8064	23.192	24.8711	22.9206	23.1389	23.829	22.1088	22.5844			2	2	2	25	25	25	14.086	0	19.418	65227000	10	0.0360407	0.94647	-0.0891336	-0.106433	C3_04960W_B;C3_04960W_A	C3_04960W_B;C3_04960W_A	633
25.0309	23.2427	24.7452	23.1782	25.4378	23.6431	25.4579	25.5737	22.8409			2	2	2	6.6	6.6	6.6	39.699	0	19.577	109000000	22	0.102994	0.870637	0.253204	0.286292	C1_01240W_B;C1_01240W_A	C1_01240W_B;C1_01240W_A	23
25.4755	24.6287	21.9813	25.5086	23.3882	24.1247	22.3904	23.1941	23.2133			2	2	2	10.5	10.5	10.5	21.884	0	6.9511	115640000	20	0.0909362	0.881572	-0.312034	-0.255302	C3_04500C_B;C3_04500C_A	C3_04500C_B;C3_04500C_A	624
26.1366	26.3235	26.575	26.0665	26.2453	26.2628	26.4603	26.2275	25.2646			2	2	2	28	28	28	8.9694	0	30.73	321160000	45	0.469129	0.458952	0.153505	1.08352	CR_07630C_B;CR_07630C_A	CR_07630C_B;CR_07630C_A	1249
22.1492	25.759	24.7361	23.6208	22.7212	25.27	23.2334	23.4923	22.8776			3	3	3	15.8	15.8	15.8	31.212	0	10.074	57839000	14	0.0939533	0.877881	0.344138	0.263107	C7_02240W_B;C7_02240W_A	C7_02240W_B;C7_02240W_A	1058
22.2253	23.1383	23.8368	25.6898	24.2864	24.5328	22.7225	23.5743	21.9757			3	3	3	11.8	11.8	11.8	39.089	0	8.8256	45670000	5	1.30309	0.0964685	-1.76957	-2.78109	C1_01420C_B;C1_01420C_A	C1_01420C_B;C1_01420C_A	27
22.3247	23.1756	21.9553	24.0442	24.7224	24.5221	22.8027	23.1622	22.4927	+	DIC185_YJA11	3	3	3	43	43	43	13.139	0	9.9732	23388000	9	2.0318	0.0396854	-1.94435	-4.7021	C2_07630C_B;C2_07630C_A	C2_07630C_B;C2_07630C_A	487
22.5296	23.2719	23.8059	22.5826	22.9527	23.5126	23.5174	22.3378	23.2663			3	3	3	28.3	28.3	28.3	18.749	0	11.955	40587000	17	0.15191	0.808698	0.18652	0.407009	C2_09600C_B;C2_09600C_A	C2_09600C_B;C2_09600C_A	523
22.6334	23.5367	21.3419	22.493	24.2153	24.3081	24.4022	22.9962	23.8637			3	3	3	11.9	11.9	11.9	38.623	0	11.349	30930000	13	0.602543	0.34829	-1.16811	-1.34534	C6_03230W_B;C6_03230W_A	C6_03230W_B;C6_03230W_A	991
22.7505	23.5508	22.2096	23.9788	24.1927	22.1569	22.6848	24.7125	23.9931			3	3	3	10.8	10.8	10.8	48.348	0	7.8979	14613000	6	0.330795	0.595508	-0.605843	-0.803187	C4_02870C_B;C4_02870C_A	C4_02870C_B;C4_02870C_A	742
22.754	24.9669	24.3184	23.2561	23.2381	24.0232	24.0564	23.856	24.1122			3	3	3	20	20	20	29.915	0	20.55	40962000	14	0.290647	0.6429	0.507315	0.718651	C6_01720C_B;C6_01720C_A	C6_01720C_B;C6_01720C_A	956
22.7801	22.7574	24.3496	24.6609	22.9097	23.2789	23.7094	22.4371	22.5284			3	3	3	8.7	8.7	8.7	42.404	0	7.8768	47539000	16	0.160744	0.799225	-0.320835	-0.428063	C1_03820W_B;C1_03820W_A	C1_03820W_B;C1_03820W_A	94
22.8037	26.2021	23.5247	25.4865	25.3213	25.4074	21.6788	23.3269	23.4703			3	3	3	8.9	8.9	8.9	48.996	0	15.547	113020000	28	0.521453	0.411749	-1.22819	-1.18677	C5_05390C_B;C5_05390C_A	C5_05390C_B;C5_05390C_A	924
22.8185	23.1418	22.8463	24.9817	22.8818	24.2633	22.958	23.8031	23.341			3	3	3	3.8	3.8	3.8	90.192	0	8.7768	27570000	6	0.820442	0.228176	-1.10673	-1.77135	C4_00420C_B;C4_00420C_A	C4_00420C_B;C4_00420C_A	697
22.8539	23.9262	21.6139	27.9238	26.6317	27.06	22.373	22.9955	23.3586	+	DIC185_YJA11	3	3	3	26.5	26.5	26.5	18.123	0	119.82	217080000	39	2.33898	0.024625	-4.40716	-5.73401	C3_04910C_B;C3_04910C_A	C3_04910C_B;C3_04910C_A	630
23.0609	24.2822	23.273	22.8789	22.7278	23.3684	22.8133	23.4798	23.4675			3	3	3	8.5	8.5	8.5	58.312	0	6.5552	13367000	4	0.575009	0.373753	0.546985	1.29162	C1_12210W_B;C1_12210W_A	C1_12210W_B;C1_12210W_A	273
23.0622	23.2826	24.1451	23.35	23.2667	24.6773	22.8827	22.776	23.6662			3	3	3	10.5	10.5	10.5	39.235	0	8.3671	21864000	10	0.1809	0.77675	-0.268058	-0.475358	C4_02450W_B;C4_02450W_A	C4_02450W_B;C4_02450W_A	732
23.0768	24.216	22.8758	25.8384	23.531	25.456	23.186	24.1949	23.5546			3	3	3	11	11	11	64.21	0	23.418	42097000	11	0.873708	0.211238	-1.55224	-1.87697	C2_07160W_B;C2_07160W_A	C2_07160W_B;C2_07160W_A	475
23.1303	23.5601	22.0066	24.7768	24.4764	23.794	22.6959	23.0961	23.1524			3	3	3	18.2	18.2	18.2	30.084	0	7.9211	48823000	10	1.245	0.103766	-1.45001	-2.65163	C7_00020C_B;C7_00020C_A	C7_00020C_B;C7_00020C_A	1021
23.1452	23.3758	22.6408	23.8596	23.0106	23.5669	23.3962	23.1833	22.7151			3	3	3	0.9	0.9	0.9	375.42	0	7.5598	13771000	6	0.572565	0.374268	-0.425041	-1.28685	C2_03180C_B;C2_03180C_A	C2_03180C_B;C2_03180C_A	395
23.146	27.3228	27.2619	23.4044	22.4297	23.4069	26.6024	27.0194	26.566			3	3	3	24.5	24.5	24.5	16.52	0	13.864	282970000	26	0.931561	0.192175	2.82984	1.99285	C1_13260W_B;C1_13260W_A	C1_13260W_B;C1_13260W_A	288
23.296	21.9847	22.1204	24.2567	22.2665	24.0746	24.3657	24.1167	22.5571			3	3	3	22.5	22.5	22.5	25.151	0	11.681	36488000	9	0.632121	0.330288	-1.0656	-1.40297	C1_10940C_B;C1_10940C_A	C1_10940C_B;C1_10940C_A	252
23.337	22.8848	22.635	23.1527	24.4033	25.1718	21.925	24.0019	24.1887			3	3	3	8.4	8.4	8.4	65.74	0	11.977	33886000	16	0.969868	0.177377	-1.29028	-2.07038	C5_04880C_B;C5_04880C_A	C5_04880C_B;C5_04880C_A	910
23.5312	23.2037	23.4554	22.9122	22.5914	23.4949	23.7296	24.0161	23.7581			3	3	3	9.6	9.6	9.6	50.126	0	12.728	32904000	10	0.63426	0.330539	0.397287	1.40713	C1_11170W_B;C1_11170W_A	C1_11170W_B;C1_11170W_A	255
23.6366	22.5083	23.5979	23.4123	22.8735	22.7394	23.9019	23.9135	23.7791			3	3	3	8.2	8.2	8.2	43.172	0	9.2559	42038000	5	0.220348	0.72794	0.239182	0.565288	C4_00650W_B;C4_00650W_A	C4_00650W_B;C4_00650W_A	699
23.6455	23.3901	22.6425	23.2199	23.6707	22.4974	23.6537	23.0038	23.1188			3	3	3	5.8	5.8	5.8	81.064	0	9.1878	42975000	11	0.0745609	0.903345	0.0966714	0.212309	C4_02620C_B;C4_02620C_A	C4_02620C_B;C4_02620C_A	736
23.6642	22.4508	23.942	23.5156	23.1263	24.3521	22.6875	23.1529	23.1104			3	3	3	6.6	6.6	6.6	69.545	0	9.2804	32347000	10	0.207055	0.742401	-0.312337	-0.535344	C1_03350C_B;C1_03350C_A	C1_03350C_B;C1_03350C_A	81
23.7322	23.0324	23.4128	23.3971	23.8965	24.4753	23.9643	23.8687	22.5386			3	3	3	2	2	2	169.54	0	9.2969	29744000	11	0.645076	0.322632	-0.530497	-1.4282	C4_00890W_B;C4_00890W_A	C4_00890W_B;C4_00890W_A	702
23.7386	24.0896	23.048	22.8315	24.7059	24.2563	22.9964	23.2396	22.5841			3	3	3	7.4	7.4	7.4	37.503	0	5.6477	23847000	7	0.181174	0.776994	-0.30584	-0.475994	C1_07500C_B;C1_07500C_A	C1_07500C_B;C1_07500C_A	171
23.8334	22.7745	24.4257	23.3431	23.2938	23.1833	23.1501	23.1164	23.5144			3	3	3	7.3	7.3	7.3	69.605	0	8.6544	39376000	9	0.345359	0.581702	0.404432	0.833417	C7_03720C_B;C7_03720C_A	C7_03720C_B;C7_03720C_A	1087
23.8754	22.5251	23.798	23.0875	23.7928	24.4123	24.7604	23.9643	23.7211			3	3	3	15.2	15.2	15.2	36.148	0	10.449	34018000	7	0.248258	0.691553	-0.364644	-0.627113	C4_04720W_B;C4_04720W_A	C4_04720W_B;C4_04720W_A	767
23.8819	22.8623	23.6837	23.5107	23.2835	23.0967	23.789	23.0601	23.7182			3	3	3	16.6	16.6	16.6	32.137	0	15.305	42909000	17	0.207093	0.743438	0.178981	0.535429	C2_08930W_B;C2_08930W_A	C2_08930W_B;C2_08930W_A	517
23.8982	23.1132	24.5296	24.2376	23.2897	23.843	22.9027	23.5184	22.8779			3	3	3	14.7	14.7	14.7	37.747	0	18.321	48554000	15	0.0391764	0.948105	0.0569019	0.115329	C6_02560W_B;C6_02560W_A	C6_02560W_B;C6_02560W_A	980
23.9123	23.3378	21.9245	25.6453	21.6681	25.0227	23.1959	22.753	22.347			3	3	3	5.8	5.8	5.8	65.003	0	17.722	45214000	8	0.314812	0.615107	-1.05384	-0.769758	C1_08790W_B;C1_08790W_A	C1_08790W_B;C1_08790W_A	204
24.0773	23.7568	24.2095	24.329	24.2358	24.2437	24.1713	24.0807	22.8826			3	3	3	46	46	46	9.6387	0	15.112	71101000	20	0.861139	0.213994	-0.254965	-1.85196	C1_01370C_B;C1_01370C_A	C1_01370C_B;C1_01370C_A	26
24.1309	24.0376	23.605	23.1436	23.4094	23.6441	23.6242	23.702	23.7181			3	3	3	19.3	19.3	19.3	24.475	0	49.651	46632000	17	1.13814	0.126345	0.52549	2.4201	C5_03390C_B;C5_03390C_A	C5_03390C_B;C5_03390C_A	880
24.1486	24.4263	22.4891	24.1997	24.2893	24.3587	24.13	24.3007	24.1877			3	3	3	8.3	8.3	8.3	60.916	0	7.8565	69603000	21	0.41745	0.502023	-0.594591	-0.980333	C5_01590W_B;C5_01590W_A	C5_01590W_B;C5_01590W_A	845
24.1545	23.2987	23.6711	22.9378	23.2579	24.2362	22.3056	23.3768	24.173			3	3	3	7.4	7.4	7.4	79.989	0	31.804	38330000	10	0.191141	0.767877	0.230799	0.499022	C2_09720W_B;C2_09720W_A	C2_09720W_B;C2_09720W_A	526
24.232	23.7408	23.6234	22.0092	24.2504	22.7037	23.5076	23.1603	23.9601			3	3	3	20.7	20.7	20.7	23.207	0	15.979	64245000	16	0.56674	0.376613	0.877655	1.27547	C3_04430W_B;C3_04430W_A	C3_04430W_B;C3_04430W_A	623
24.2346	23.2926	22.2333	21.9409	22.8966	22.6161	23.5818	24.0899	22.8001			3	3	3	18.7	18.7	18.7	32.472	0	7.8909	37794000	7	0.525283	0.409426	0.768974	1.19429	C4_05450C_B;C4_05450C_A	C4_05450C_B;C4_05450C_A	779
24.2748	23.4576	23.303	24.333	23.9772	23.6502	23.9787	24.6367	24.2585			3	3	3	16.7	16.7	16.7	32.221	0	11.964	59105000	17	0.35626	0.572634	-0.308335	-0.855909	C2_04950C_B;C2_04950C_A	C2_04950C_B;C2_04950C_A	424
24.2864	23.8846	24.649	22.806	24.3939	23.0933	24.1396	23.4432	22.7			3	3	3	38.1	38.1	38.1	16.408	0	19.323	55273000	13	0.718395	0.282941	0.842274	1.57111	CR_09970W_B;CR_09970W_A	CR_09970W_B;CR_09970W_A	1285
24.4519	23.5904	24.2559	23.2914	23.8692	22.6713	23.9571	23.8066	23.7862			3	3	3	13.8	13.8	13.8	38.553	0	65.962	65995000	21	0.88433	0.206469	0.82213	1.89814	C2_02000W_B;C2_02000W_A	C2_02000W_B;C2_02000W_A	366
24.4705	23.6934	23.4944	23.1722	22.824	22.6524	24.1831	23.2823	21.8552			3	3	3	19	19	19	42.375	0	19.39	45249000	10	1.39718	0.0891282	1.00319	2.99676	CR_06180W_B;CR_06180W_A	CR_06180W_B;CR_06180W_A	1224
24.5696	24.6355	24.8596	22.52	24.8601	23.7094	22.9294	24.4241	24.6091			3	3	2	22.6	22.6	17.3	14.424	0	7.0134	104400000	20	0.659239	0.319643	0.991721	1.45578	C3_03280C_B;C3_03280C_A	C3_03280C_B;C3_03280C_A	606
24.5766	23.4527	23.3725	22.6252	23.1144	23.5056	24.4366	24.4621	24.4048			3	3	3	12.1	12.1	12.1	25.976	0	9.4741	68426000	21	0.706044	0.290471	0.718859	1.547	C2_10010C_B;C2_10010C_A;C2_09780C_B;C2_09780C_A	C2_10010C_B;C2_10010C_A;C2_09780C_B;C2_09780C_A	529
24.6798	24.7296	23.9037	23.0861	22.7664	23.5181	24.7865	24.8857	24.4374			3	3	3	20.5	20.5	20.5	29.882	0	17.426	77092000	24	1.72293	0.0590815	1.31416	3.81083	C7_03930C_B;C7_03930C_A	C7_03930C_B;C7_03930C_A	1091
24.7803	23.816	23.2567	24.1151	22.4312	24.3668	24.625	23.2721	22.7422			3	3	3	9.2	9.2	9.2	62.873	0	32.053	176360000	18	0.155675	0.803523	0.313306	0.416008	C5_02300C_B;C5_02300C_A	C5_02300C_B;C5_02300C_A	859
24.9519	23.4165	22.1077	24.6333	23.602	24.2215	24.4933	23.6029	22.1573			3	3	3	30.3	30.3	30.3	11.067	0	7.8451	69135000	6	0.307641	0.619292	-0.660226	-0.754664	C2_03960W_B;C2_03960W_A	C2_03960W_B;C2_03960W_A	406
25.1312	25.4916	22.2418	24.6377	25.0335	25.5204	24.8636	25.2548	25.0837			3	3	3	20	20	20	18.637	0	10.445	138420000	21	0.296911	0.63297	-0.775644	-0.731968	C1_09030C_B;C1_09030C_A	C1_09030C_B;C1_09030C_A	210
25.3835	24.9367	24.4234	24.2838	23.1948	23.3079	24.8517	23.2086	24.4004			3	3	3	31	31	31	15.965	0	19.045	114530000	31	1.38826	0.0892386	1.31904	2.97598	C1_06580W_B;C1_06580W_A	C1_06580W_B;C1_06580W_A	153
25.5889	22.6213	25.3248	25.439	25.053	25.1179	25.3528	23.4059	25.2152			3	3	3	28.1	28.1	28.1	20.963	0	34.221	178890000	37	0.292983	0.640056	-0.691589	-0.723623	C2_04600C_B;C2_04600C_A	C2_04600C_B;C2_04600C_A	420
25.6178	25.8194	26.6102	26.2687	26.9444	27.237	26.1258	25.8155	25.4579			3	3	3	13.5	13.5	13.5	29.346	0	21.363	346560000	71	0.895459	0.202185	-0.800888	-1.92038	C5_00930C_B;C5_00930C_A	C5_00930C_B;C5_00930C_A	832
25.8168	23.8999	25.0849	23.1583	25.9598	26.0555	25.6665	25.9362	22.0466			3	3	3	10.2	10.2	10.2	30.599	0	19.324	192140000	32	0.038176	0.947147	-0.12399	-0.112497	C1_11670W_B;C1_11670W_A	C1_11670W_B;C1_11670W_A	266
25.8251	25.6786	25.2727	26.7402	25.786	26.0253	25.6005	25.6461	24.858			3	3	3	23.7	23.7	23.7	19.333	0	63.552	248560000	46	0.829105	0.225006	-0.59169	-1.78846	C2_08160C_B;C2_08160C_A	C2_08160C_B;C2_08160C_A	501
26.2182	25.6017	25.2517	24.6833	25.4751	25.1001	25.3838	25.8989	25.9839			3	3	3	17.9	17.9	17.9	29.858	0	41.325	237240000	40	0.76529	0.254778	0.604397	1.66285	CM_00030W	CM_00030W	1099
26.2272	25.4654	23.5852	25.339	25.4298	23.3194	25.9572	21.8067	22.4075			3	3	3	28.9	28.9	28.9	15.842	0	31.608	202760000	24	0.140577	0.823372	0.396564	0.379689	C6_01970C_B;C6_01970C_A	C6_01970C_B;C6_01970C_A	961
21.3843	24.1551	22.7106	23.463	23.6427	22.963	22.5884	22.5401	23.5157			4	4	4	15.2	15.2	15.2	41.305	0	9.3129	46372000	10	0.298049	0.632092	-0.606267	-0.734381	CR_04880W_B;CR_04880W_A	CR_04880W_B;CR_04880W_A	1205
21.8194	21.9901	23.8822	23.0331	23.4553	22.8109	24.0362	22.6412	22.3052			4	4	4	23.8	23.8	23.8	30.038	0	23.976	45109000	16	0.319426	0.606905	-0.535849	-0.779436	C4_06390W_B;C4_06390W_A	C4_06390W_B;C4_06390W_A	795
21.962	25.4899	24.7116	22.0794	22.5255	23.053	24.7945	23.4151	24.547			4	4	4	11.9	11.9	11.9	43.036	0	19.923	69669000	18	0.608693	0.345169	1.50185	1.35733	C3_02510C_B;C3_02510C_A	C3_02510C_B;C3_02510C_A	596
22.0198	22.9101	24.1401	24.0911	23.8418	22.0386	24.099	23.4412	24.1534			4	4	4	4.9	4.9	4.9	91.86	0	8.0807	50127000	18	0.123109	0.849647	-0.300527	-0.336843	C4_00140C_B;C4_00140C_A	C4_00140C_B;C4_00140C_A	689
22.1028	22.3205	25.5347	24.2807	23.0466	23.7414	23.1331	22.3286	24.6991			4	4	4	25	25	25	21.12	0	16.832	55406000	13	0.115428	0.853006	-0.370297	-0.317702	C3_05180W_B;C3_05180W_A	C3_05180W_B;C3_05180W_A	637
22.2939	22.2156	24.502	21.9617	24.6969	24.0358	24.2516	22.6209	23.1015			4	4	4	10.3	10.3	10.3	64.735	0	11.868	169090000	16	0.193167	0.764874	-0.560992	-0.503676	C1_03130C_B;C1_03130C_A	C1_03130C_B;C1_03130C_A	75
22.4224	24.5061	24.7057	23.4294	23.6906	24.0563	25.0206	22.5766	23.3277			4	4	4	32.9	32.9	32.9	16.664	0	13.444	43214000	8	0.0710042	0.906119	0.152607	0.202823	C7_02260W_B;C7_02260W_A	C7_02260W_B;C7_02260W_A	1059
22.4258	22.9707	22.7786	24.8718	23.5162	23.8403	22.4174	24.1304	21.8154			4	4	4	6.9	6.9	6.9	67.498	0	17.072	51096000	7	1.4323	0.0845532	-1.35104	-3.07928	C1_09210C_B;C1_09210C_A	C1_09210C_B;C1_09210C_A	212
22.5508	25.3401	24.7796	22.4317	22.5601	23.1319	22.7593	25.0436	23.701			4	4	4	11.3	11.3	11.3	62.925	0	8.6734	39681000	10	0.796927	0.237477	1.51561	1.72499	CR_00740C_B;CR_00740C_A	CR_00740C_B;CR_00740C_A	1139
22.7044	22.9042	23.9377	22.7031	23.9522	23.0407	23.377	23.433	23.8488			4	4	4	16	16	16	39.498	0	13.98	26810000	9	0.0314967	0.951946	-0.0499064	-0.0934449	C4_07090C_B;C4_07090C_A	C4_07090C_B;C4_07090C_A	814
22.7221	23.1439	22.8549	22.8823	25.1103	25.5685	22.2491	23.5555	22.4399			4	4	4	13	13	13	50.077	0	26.611	28341000	14	0.896868	0.20279	-1.61341	-1.9232	CR_04530W_B;CR_04530W_A	CR_04530W_B;CR_04530W_A	1199
22.817	27.5033	26.3114	23.1888	23.4633	23.4969	24.7462	25.5783	26.4111			4	4	4	17.9	17.9	17.9	36.474	0	31.399	190950000	40	0.698864	0.293243	2.1609	1.533	C2_08870C_B;C2_08870C_A	C2_08870C_B;C2_08870C_A	516
22.9096	24.4581	23.3596	25.7062	24.803	25.7094	23.9808	23.1719	24.4929			4	4	4	8.2	8.2	8.2	60.495	0	17.187	46571000	17	1.5353	0.0729591	-1.83041	-3.32821	C6_03790C_B;C6_03790C_A	C6_03790C_B;C6_03790C_A	1004
22.9495	23.5598	23.035	25.5637	23.3711	25.4182	23.7302	23.9782	24.1034			4	4	4	8.9	8.9	8.9	65.196	0	15.211	36699000	7	1.02659	0.161097	-1.60293	-2.18648	C1_02530C_B;C1_02530C_A	C1_02530C_B;C1_02530C_A	55
23.0007	23.159	23.0892	24.0211	23.6035	23.7638	22.8563	23.4049	21.6336	+	DIC185_YJA11	4	4	4	14.1	14.1	14.1	35.593	0	8.8193	26872000	8	2.26977	0.0283944	-0.713151	-5.48719	C5_00080C_B;C5_00080C_A	C5_00080C_B;C5_00080C_A	818
23.0302	23.4599	22.783	25.48	24.7242	22.8883	23.8351	23.2111	23.5134			4	4	4	19.6	19.6	19.6	31.507	0	9.103	49172000	15	0.73443	0.273333	-1.27314	-1.60244	C7_01700W_B;C7_01700W_A	C7_01700W_B;C7_01700W_A	1047
23.0459	24.1875	23.424	25.1632	24.7508	25.6668	22.3086	23.1097	23.367			4	4	4	7.8	7.8	7.8	64.14	0	17.687	37838000	9	1.73286	0.0587576	-1.64112	-3.83753	C6_00330C_B;C6_00330C_A	C6_00330C_B;C6_00330C_A	929
23.1303	22.0026	23.9429	26.0496	24.8668	25.4978	22.038	24.3902	22.6732			4	4	4	9.5	9.5	9.5	49.269	0	12.197	69016000	13	1.68742	0.0613901	-2.44613	-3.7164	C6_04040C_B;C6_04040C_A	C6_04040C_B;C6_04040C_A	1010
23.1492	22.9187	21.7215	25.6087	24.0513	23.9455	22.9216	23.6194	22.2574			4	4	4	9.5	9.5	9.5	52.347	0	12.425	39065000	10	1.30445	0.096905	-1.93872	-2.78416	C2_06460W_B;C2_06460W_A	C2_06460W_B;C2_06460W_A	456
23.2908	23.3587	24.5365	25.9497	24.8257	23.6409	25.1088	23.5669	22.6562			4	4	4	21.3	21.3	21.3	23.053	0	9.8639	99733000	19	0.620909	0.338857	-1.07679	-1.38113	C1_03020C_B;C1_03020C_A	C1_03020C_B;C1_03020C_A	70
23.3329	24.7096	23.1839	23.9677	23.9657	24.1505	23.8216	21.9602	23.8886			4	4	4	3	3	3	136.22	0	9.6184	12525000	10	0.228745	0.714565	-0.285876	-0.584034	C1_13110C_B;C1_13110C_A	C1_13110C_B;C1_13110C_A	285
23.3811	23.717	23.2544	23.4701	23.3754	24.2227	22.4042	23.8662	24.0264			4	4	4	13	13	13	53.775	0	9.5181	21114000	9	0.32508	0.600317	-0.238554	-0.791265	C2_10260C_B;C2_10260C_A	C2_10260C_B;C2_10260C_A	543
23.4171	25.3152	25.9663	25.844	25.7096	25.5006	24.9461	24.2695	24.9801			4	4	4	33.1	33.1	33.1	19.51	0	24.25	148130000	34	0.436328	0.489391	-0.785203	-1.01819	C3_04140C_B;C3_04140C_A	C3_04140C_B;C3_04140C_A	619
23.4308	22.9824	22.8535	22.8976	22.5492	23.6025	22.6745	24.3721	23.8352			4	4	4	13.3	13.3	13.3	68.869	0	10.527	27146000	6	NaN	1	0	NaN	C5_03930C_B;C5_03930C_A	C5_03930C_B;C5_03930C_A	892
23.4942	23.134	22.9385	25.2394	22.7826	25.2269	23.2593	22.5862	24.012			4	4	4	12.9	12.9	12.9	32.976	0	10.805	34515000	10	0.668382	0.311796	-1.22738	-1.47359	CR_07280W_B;CR_07280W_A	CR_07280W_B;CR_07280W_A	1242
23.5674	22.5394	23.5855	21.891	23.5206	23.3807	23.4067	23.1895	23.2536			4	4	4	9.6	9.6	9.6	46.493	0	9.5397	32238000	14	0.18269	0.777677	0.300004	0.479512	C6_02190C_B;C6_02190C_A	C6_02190C_B;C6_02190C_A	969
23.7029	22.3845	21.8394	24.0826	24.2718	23.7803	23.8934	23.1587	22.3569			4	4	4	17.1	17.1	17.1	37.29	0	12.656	53674000	18	1.15442	0.12261	-1.40264	-2.45486	C3_06920W_B;C3_06920W_A	C3_06920W_B;C3_06920W_A	668
23.7385	23.1508	23.5812	22.8577	24.296	23.3321	22.7755	23.1183	22.68			4	4	4	14.5	14.5	14.5	36.646	0	11.464	27111000	9	0.00365433	0.99404	-0.00511869	-0.0111724	CR_06050W_B;CR_06050W_A	CR_06050W_B;CR_06050W_A	1220
23.7709	23.9437	23.8757	24.2027	23.5577	22.605	23.8397	23.6883	22.5577			4	4	4	16.8	16.8	16.8	40.253	0	15.241	30221000	11	0.365425	0.558714	0.408291	0.874735	C6_02480W_B;C6_02480W_A	C6_02480W_B;C6_02480W_A	978
23.8177	23.0492	23.3859	23.7547	22.3671	24.6827	22.2059	23.5168	23.9043			4	4	4	24	24	24	22.019	0	10.377	35194000	10	0.0925462	0.881316	-0.183867	-0.259471	C5_05310W_B;C5_05310W_A	C5_05310W_B;C5_05310W_A	921
23.8207	22.6113	23.813	24.2391	23.5125	23.979	23.2661	23.9064	22.8335			4	4	4	19.3	19.3	19.3	34.214	0	23.285	32694000	10	0.472002	0.456929	-0.495191	-1.08921	C2_05590C_B;C2_05590C_A	C2_05590C_B;C2_05590C_A	440
23.8605	22.9264	23.5404	24.2334	22.8241	23.2479	21.9363	23.0922	22.6483			4	4	4	6.7	6.7	6.7	79.45	0	20.784	37608000	11	0.00477178	0.993307	0.00727654	0.0145704	C1_08540C_B;C1_08540C_A	C1_08540C_B;C1_08540C_A	198
23.9137	24.7777	23.6018	22.4616	23.4408	23.4974	23.884	24.9433	23.2399			4	4	4	6	6	6	78.711	0	11.195	57902000	17	0.926266	0.190905	0.964479	1.98219	C7_00940W_B;C7_00940W_A	C7_00940W_B;C7_00940W_A	1036
23.925	23.4885	23.5101	22.5931	23.3039	24.345	23.4386	23.5955	23.7047			4	4	4	9.2	9.2	9.2	71.43	0	12.02	35554000	8	0.161629	0.798579	0.227191	0.430161	C4_02020W_B;C4_02020W_A	C4_02020W_B;C4_02020W_A	723
23.9467	25.0557	24.6299	22.5456	23.4096	23.7022	23.1403	23.0119	25.3457			4	4	4	17.8	17.8	17.8	28.372	0	13.254	72885000	24	1.30887	0.0964201	1.32497	2.79412	C4_02710C_B;C4_02710C_A	C4_02710C_B;C4_02710C_A	737
23.9734	23.41	22.6167	23.796	21.9405	23.5056	22.2342	24.0864	22.8696			4	4	4	8.5	8.5	8.5	65.562	0	16.706	31700000	13	0.133371	0.833339	0.252685	0.362125	C2_02180W_B;C2_02180W_A	C2_02180W_B;C2_02180W_A	370
24.0646	23.2691	23.3541	23.118	23.8893	23.4046	22.9297	23.3318	22.6737			4	4	4	17.6	17.6	17.6	30.812	0	9.5181	29431000	11	0.0973738	0.876239	0.0919126	0.271914	C1_04420C_B;C1_04420C_A	C1_04420C_B;C1_04420C_A	114
24.1286	22.9528	22.2677	22.6459	24.3809	23.0502	24.5313	24.2689	22.718			4	4	4	4.1	4.1	4.1	136.37	0	21.851	52924000	19	0.116897	0.858396	-0.242628	-0.321377	C1_06930W_B;C1_06930W_A	C1_06930W_B;C1_06930W_A	159
24.1343	22.2125	23.9035	23.5836	23.071	24.4508	23.8057	23.9961	23.5177			4	4	4	18.9	18.9	18.9	29.516	0	11.845	53874000	18	0.145576	0.816926	-0.284999	-0.391786	C2_07220W_B;C2_07220W_A	C2_07220W_B;C2_07220W_A	477
24.1877	23.4575	24.9693	23.6717	22.3551	23.7926	24.3352	23.5305	22.9883			4	3	3	16.5	14.4	14.4	40.74	0	17.808	57301000	14	0.665831	0.313995	0.931677	1.46862	CR_10670W_B;CR_10670W_A	CR_10670W_B;CR_10670W_A	1298
24.1974	22.755	22.5051	22.9602	24.1285	23.5914	24.0448	24.3206	22.314			4	4	4	14.3	14.3	14.3	27.778	0	16.224	53779000	15	0.259114	0.678058	-0.407538	-0.650809	C2_07140W_B;C2_07140W_A	C2_07140W_B;C2_07140W_A	474
24.3514	23.7019	23.8767	22.8675	22.7743	24.2449	24.1761	23.4371	21.9235			4	4	4	19.8	19.8	19.8	46.677	0	27.631	56342000	14	0.592819	0.356539	0.681112	1.32638	C2_07320W_B;C2_07320W_A	C2_07320W_B;C2_07320W_A	481
24.4571	23.4689	25.5511	26.4921	25.6737	26.0354	24.8912	25.6552	22.5577			4	4	1	28.4	28.4	5.1	25.874	0	13.867	170840000	35	1.14589	0.124015	-1.57473	-2.43663	C1_06730W_B	C1_06730W_B	156
24.4603	23.7679	25.1097	23.9873	25.2478	22.9577	22.9063	22.5938	22.8015			4	4	4	17.3	17.3	17.3	38.71	0	16.064	82408000	20	0.190487	0.768716	0.381693	0.497518	CR_10270C_B;CR_10270C_A	CR_10270C_B;CR_10270C_A	1293
24.4674	23.8749	24.2296	22.816	22.5614	22.9557	24.0732	22.6902	22.431	+	DIC185_YJA11	4	4	4	16.3	16.3	16.3	46.54	0	28.83	55088000	14	2.61596	0.0169362	1.41293	6.81646	C2_04370W_B;C2_04370W_A	C2_04370W_B;C2_04370W_A	415
24.5343	23.0743	22.469	23.7639	23.3108	22.2907	23.2567	24.6905	23.7651			4	4	4	11.8	11.8	11.8	61.944	0	20.433	41294000	9	0.114645	0.852576	0.23744	0.315739	C1_05770C_B;C1_05770C_A	C1_05770C_B;C1_05770C_A	142
24.5536	24.5245	24.1066	22.6341	24.3703	22.6757	24.4074	24.3375	23.2408			4	4	4	13.3	13.3	13.3	57.603	0	17.224	76059000	20	0.925367	0.190319	1.16817	1.98038	C1_00060W_B;C1_00060W_A	C1_00060W_B;C1_00060W_A	0
24.602	23.4244	23.0702	23.0193	24.9213	23.7757	24.6126	22.8091	23.2496			4	4	4	16.5	16.5	16.5	40.654	0	23.516	69837000	14	0.103045	0.871735	-0.206553	-0.286422	CR_04570C_B;CR_04570C_A	CR_04570C_B;CR_04570C_A	1201
24.622	23.9284	24.9923	22.3061	24.267	22.7191	23.0691	23.5096	23.642			4	4	4	29.6	29.6	29.6	19.057	0	34.067	75755000	23	0.986437	0.175638	1.41684	2.10412	C5_00560W_B;C5_00560W_A	C5_00560W_B;C5_00560W_A	826
24.6901	24.1025	24.7187	23.0555	24.5274	24.6561	24.2886	23.8666	23.1591			4	4	4	41	41	41	17.013	0	24.712	83286000	19	0.31456	0.613836	0.424095	0.769228	C1_06900C_B;C1_06900C_A	C1_06900C_B;C1_06900C_A	158
24.7976	27.174	25.855	25.8681	25.4454	26.164	25.6464	25.6723	25.329			4	4	4	12.5	12.5	12.5	44.928	0	36.947	225880000	67	0.0559313	0.922918	0.116365	0.161998	C3_07470W_B;C3_07470W_A	C3_07470W_B;C3_07470W_A	678
24.9144	24.5912	24.6953	24.3534	23.6179	23.6704	24.7852	24.8412	24.7018			4	4	4	10	10	10	46.249	0	24.009	102950000	30	1.54048	0.0733882	0.853061	3.34102	CR_08910C_B;CR_08910C_A	CR_08910C_B;CR_08910C_A	1263
24.9381	24.7088	24.6174	23.2145	25.3389	23.115	24.7161	24.9481	24.6716			4	4	4	33	33	33	20.978	0	24.488	113120000	27	0.519492	0.412676	0.865314	1.18291	C2_02320C_A;C2_02320C_B	C2_02320C_A;C2_02320C_B	372
24.9487	23.3612	22.1182	22.9594	23.3199	22.6184	24.65	23.3512	24.6532			4	4	4	18	18	18	32.463	0	10.511	74637000	15	0.238007	0.703275	0.510128	0.604562	C1_07840W_B;C1_07840W_A	C1_07840W_B;C1_07840W_A	177
25.0157	24.4804	22.6184	25.3593	25.8144	25.5445	23.337	22.9102	23.1325			4	4	4	32.3	32.3	32.3	21.727	0	19.694	84746000	26	0.973698	0.175239	-1.5346	-2.07816	C2_08640C_B;C2_08640C_A	C2_08640C_B;C2_08640C_A	510
25.1219	24.7656	25.5391	27.2412	23.9242	24.0222	25.1814	25.8535	25.299			4	4	4	46	46	46	15.739	0	14.403	213120000	24	0.0239578	0.967198	0.0796884	0.0716376	C1_10870W_B;C1_10870W_A	C1_10870W_B;C1_10870W_A	250
25.1804	25.3586	25.4591	22.0956	23.3826	22.5142	25.497	22.9024	23.877	+	DIC185_YJA11	4	4	4	23.9	23.9	23.9	36.908	0	31.21	110930000	18	2.63186	0.0173043	2.66854	6.88357	C1_01300W_B;C1_01300W_A	C1_01300W_B;C1_01300W_A	24
25.268	22.6991	24.4598	24.6618	24.3865	23.7851	24.7797	25.1988	24.9572			4	4	4	22.1	22.1	22.1	40.189	0	25.73	121650000	25	0.0585093	0.918229	-0.13547	-0.169055	C4_00020W_B;C4_00020W_A	C4_00020W_B;C4_00020W_A	685
25.3406	22.6728	25.5432	23.4917	24.5658	23.3767	23.7626	23.7591	22.5273			4	4	4	9	9	9	35.927	0	8.5176	56859000	10	0.285601	0.647623	0.70745	0.707887	C1_14420W_B;C1_14420W_A	C1_14420W_B;C1_14420W_A	319
25.4303	23.3086	25.6794	22.5252	23.1304	23.515	25.1015	24.14	24.9258			4	4	4	13.6	13.6	13.6	35.073	0	15.141	100290000	16	1.01943	0.162123	1.74922	2.17173	C4_02120W_B;C4_02120W_A	C4_02120W_B;C4_02120W_A	725
25.5282	25.3455	24.8613	23.9667	23.9199	22.9802	25.0148	25.4691	25.3535	+	DIC185_YJA11	4	4	4	28.1	28.1	28.1	30.643	0	66.129	144550000	25	1.89582	0.0440741	1.62274	4.29349	C6_00150W_B;C6_00150W_A	C6_00150W_B;C6_00150W_A	928
25.898	25.2477	24.5909	25.1794	25.109	22.8009	25.6529	25.0133	22.7304			4	4	4	28.2	28.2	28.2	16.663	0	14.2	184980000	36	0.43571	0.488634	0.88242	1.01696	CR_03030C_B;CR_03030C_A	CR_03030C_B;CR_03030C_A	1175
26.0769	25.9724	25.6527	22.5367	25.3878	23.5349	25.8688	26.075	25.57			4	4	4	28.7	28.7	28.7	19.823	0	38.459	222940000	39	1.1581	0.122226	2.08089	2.46274	C2_06810C_B;C2_06810C_A	C2_06810C_B;C2_06810C_A	464
26.2025	25.5785	27.1594	26.404	26.1833	26.1035	26.0023	26.219	26.0375			4	4	4	36.7	36.7	36.7	17.132	0	40.717	436950000	81	0.0616732	0.916107	0.0832278	0.177673	C6_01610W_B;C6_01610W_A	C6_01610W_B;C6_01610W_A	953
26.2162	26.261	24.1572	22.797	23.9899	23.2508	22.8502	23.9578	24.2534			4	4	4	30.6	30.6	30.6	18.013	0	19.091	188510000	27	1.32615	0.0915907	2.19892	2.83323	C2_03810C_B;C2_03810C_A	C2_03810C_B;C2_03810C_A	403
26.443	26.0662	27.3022	26.3959	26.8307	26.6278	26.8423	24.3067	26.2499			4	4	4	58.9	58.9	58.9	13.267	0	91.884	408620000	49	0.0122505	0.981766	-0.0143452	-0.0370955	C7_02570C_B;C7_02570C_A	C7_02570C_B;C7_02570C_A	1065
26.5036	25.2401	25.4154	29.1874	27.4921	27.8311	25.7956	25.2116	25.6917			4	4	4	26.2	26.2	26.2	14.09	0	55.145	660880000	91	1.70441	0.0618102	-2.4505	-3.7614	C3_03900C_B;C3_03900C_A;C1_04180W_B;C1_04180W_A	C3_03900C_B;C3_03900C_A;C1_04180W_B;C1_04180W_A	104
26.6302	25.8887	26.1051	25.51	26.2649	25.9822	26.3091	26.484	25.7816			4	4	4	57.5	57.5	57.5	11.505	0	105.69	335430000	57	0.391508	0.525567	0.288944	0.927928	C4_04900W_B;C4_04900W_A	C4_04900W_B;C4_04900W_A	770
26.6827	28.8554	28.3988	29.3353	28.8999	29.1037	27.2486	28.9082	29.5667			4	4	4	26.3	26.3	26.3	23.673	0	106.99	1723500000	166	0.776244	0.249579	-1.13398	-1.68434	C2_00680C_B;C2_00680C_A	C2_00680C_B;C2_00680C_A	333
27.5528	27.0815	27.1707	28.7827	28.3796	27.0835	27.4151	27.9427	26.3141			4	4	4	42.9	42.9	42.9	21.311	0	149.21	931620000	119	0.696136	0.294169	-0.813606	-1.52768	C2_06870C_B;C2_06870C_A	C2_06870C_B;C2_06870C_A	466
21.9049	23.2693	24.6693	23.6802	23.6604	23.5399	24.2222	22.9706	23.0603			5	5	5	20.4	20.4	20.4	40.182	0	17.524	29155000	10	0.162604	0.797918	-0.345638	-0.43247	C3_05760W_B;C3_05760W_A	C3_05760W_B;C3_05760W_A	651
22.2557	27.8535	26.1114	23.5525	24.1681	23.7961	22.6052	23.2194	25.8565			5	5	1	53.1	53.1	13.3	16.635	0	133.96	131620000	27	0.398701	0.519886	1.56793	0.942505	C4_06620C_A	C4_06620C_A	800
22.3018	24.3444	23.6362	22.3917	22.7766	22.8671	23.9878	24.0904	24.2357			5	5	5	7.2	7.2	7.2	112.32	0	10.529	58666000	12	0.536006	0.399278	0.74899	1.21532	C2_10690W_B;C2_10690W_A	C2_10690W_B;C2_10690W_A	547
22.4021	27.6344	25.9677	23.1324	22.7787	23.0638	22.9744	23.2535	23.8222			5	1	1	53.1	13.3	13.3	16.608	0	54.738	120110000	18	0.689404	0.301703	2.34309	1.51455	C4_06620C_B	C4_06620C_B	801
22.6621	24.1515	22.5062	28.0017	26.8494	23.665	23.3564	23.3029	22.63			5	5	5	53.3	53.3	53.3	10.509	0	46.178	200700000	24	1.02895	0.161021	-3.06545	-2.19134	C4_01700C_B;C4_01700C_A	C4_01700C_B;C4_01700C_A	717
22.8093	23.1966	22.8369	28.1642	27.1271	27.5237	22.2867	26.0628	22.1243	+	DIC185_YJA11	5	5	5	17.9	17.9	17.9	51.277	0	36.352	268090000	44	3.85111	0	-4.6574	-14.249	C4_06970C_B;C4_06970C_A	C4_06970C_B;C4_06970C_A	811
22.8379	22.2639	22.1361	26.2256	25.8983	26.8722	23.1798	23.2253	23.2326	+	DIC185_YJA11	5	5	5	38.6	38.6	38.6	13.656	0	21.584	96200000	23	3.40119	0	-3.91939	-10.9365	C4_02340W_B;C4_02340W_A	C4_02340W_B;C4_02340W_A	729
22.9213	23.3111	22.2527	27.3086	25.8409	26.7809	23.2623	23.3059	23.2733	+	DIC185_YJA11	5	5	5	35.1	35.1	35.1	12.513	0	87.264	148130000	25	2.7081	0.0167	-3.81513	-7.21339	C1_13690C_B;C1_13690C_A	C1_13690C_B;C1_13690C_A	297
22.9524	24.2888	22.7278	31.7489	30.2163	30.1813	21.9647	29.6139	25.0193	+	DIC185_YJA11	5	5	5	18.1	18.1	18.1	38.042	0	298.49	2674100000	63	3.31757	0.00511111	-7.39246	-10.4079	C1_01990W_B;C1_01990W_A	C1_01990W_B;C1_01990W_A	43
22.9828	24.8214	22.8009	26.7225	24.9742	25.806	21.9888	22.6489	23.2173			5	5	5	11.6	11.6	11.6	67.606	0	36.548	81659000	21	1.31418	0.0947097	-2.29919	-2.8061	C7_01520W_B;C7_01520W_A;C7_04250W_B;C7_04250W_A	C7_01520W_B;C7_01520W_A	1043
23.0049	23.2272	23.2081	28.2115	27.7021	27.5983	22.9167	22.8314	21.7943	+	DIC185_YJA11	5	5	5	23.2	23.2	23.2	30.948	0	69.727	267330000	34	4.6872	0	-4.69057	-23.1737	C2_06680W_B;C2_06680W_A	C2_06680W_B;C2_06680W_A	461
23.1128	24.9272	24.6126	25.0444	23.1791	25.2345	24.8061	24.9271	24.8374			5	5	5	26.2	26.2	26.2	25.828	0	16.474	103370000	21	0.112901	0.855012	-0.268447	-0.311359	C2_05500W_B;C2_05500W_A	C2_05500W_B;C2_05500W_A	436
23.2632	23.7489	22.2757	25.8919	23.4125	22.9994	24.6545	24.2728	22.6978			5	5	5	29.6	29.6	29.6	25.387	0	26.496	66102000	15	0.428989	0.495025	-1.00534	-1.0035	CR_01970C_B;CR_01970C_A	CR_01970C_B;CR_01970C_A	1161
23.4807	24.6088	22.5744	22.9636	23.8492	22.7846	24.3283	23.3402	24.8879			5	5	5	3.9	3.9	3.9	235.35	0	13.491	35127000	10	0.203492	0.747019	0.355488	0.527256	C1_06550W_B;C1_06550W_A	C1_06550W_B;C1_06550W_A	152
23.5628	24.5766	24.9304	21.571	22.961	23.2579	24.3146	23.4207	24.7377			5	5	5	7.8	7.8	7.8	87.221	0	18.386	53828000	19	1.24805	0.105983	1.75994	2.65836	C7_03600W_B;C7_03600W_A	C7_03600W_B;C7_03600W_A	1084
23.6452	25.101	24.7992	22.0045	22.9658	26.6466	22.1459	25.3737	24.46			5	5	5	30.6	30.6	30.6	27.632	0	21.711	132760000	25	0.163073	0.798273	0.642814	0.433579	CR_02140W_B;CR_02140W_A	CR_02140W_B;CR_02140W_A	1164
23.853	22.4869	21.7779	22.284	24.3669	23.6473	23.9392	24.0719	22.8488			5	5	5	19.3	19.3	19.3	47.729	0	17.149	45876000	14	0.349849	0.578379	-0.72681	-0.842694	C4_06870W_B;C4_06870W_A	C4_06870W_B;C4_06870W_A	810
23.9008	23.4753	22.1254	24.6273	24.9472	26.3544	22.8359	22.6091	24.7963			5	5	5	30.2	30.2	30.2	27.287	0	24.181	74288000	33	1.33055	0.0909907	-2.14249	-2.84324	C4_02470C_B;C4_02470C_A	C4_02470C_B;C4_02470C_A	733
23.9039	24.9588	22.5982	22.3158	22.7738	23.4181	24.1231	23.2496	22.7266			5	5	5	20.9	20.9	20.9	46.288	0	17.998	62731000	11	0.58227	0.367457	0.984403	1.3058	C2_01160W_B;C2_01160W_A	C2_01160W_B;C2_01160W_A	345
23.9772	25.6915	25.1185	22.4567	24.1526	25.0293	25.3162	25.4668	25.2961			5	5	5	27.4	27.4	27.4	35.702	0	17.606	113660000	32	0.505897	0.418393	1.04953	1.15617	CR_02070C_B;CR_02070C_A	CR_02070C_B;CR_02070C_A	1162
24.003	23.7823	23.8705	23.9202	24.0118	22.5463	24.389	23.4845	22.6883			5	5	5	28.8	28.8	28.8	36.74	0	16.52	57025000	19	0.339221	0.587722	0.392541	0.820703	C5_02030W_B;C5_02030W_A	C5_02030W_B;C5_02030W_A	852
24.008	23.8406	23.4009	21.541	23.5002	23.5706	23.9522	23.0162	23.4319			5	5	5	35.6	35.6	35.6	20.955	0	15.348	59991000	23	0.566794	0.377202	0.879243	1.27558	CR_09320C_B;CR_09320C_A	CR_09320C_B;CR_09320C_A	1275
24.0424	23.9971	22.7848	26.0477	25.3684	26.4693	23.9052	24.2015	22.4883	+	DIC185_YJA11	5	5	5	55.1	55.1	55.1	13.324	0	30.578	72515000	23	1.96874	0.04304	-2.35375	-4.50924	C5_02110W_A;C5_02080C_A;C5_02110W_B;C5_02080C_B	C5_02110W_A;C5_02080C_A;C5_02110W_B;C5_02080C_B	853
24.0829	22.866	23.6742	22.2476	22.4656	23.2473	23.6587	23.6842	23.5015			5	5	5	8.2	8.2	8.2	96.536	0	29.106	46423000	19	0.881477	0.207515	0.887552	1.89245	C1_02240W_B;C1_02240W_A	C1_02240W_B;C1_02240W_A	47
24.0852	22.3954	24.0405	22.072	23.5576	23.5367	24.1869	23.0668	23.3034			5	5	5	9.1	9.1	9.1	71.706	0	11.404	40921000	10	0.239754	0.700847	0.451601	0.608419	C1_10730W_B;C1_10730W_A	C1_10730W_B;C1_10730W_A	246
24.1378	24.4137	23.8952	22.5838	22.8828	23.4332	23.9943	22.7016	24.1264			5	5	5	12.5	12.5	12.5	60.518	0	32.552	50877000	15	1.81822	0.050678	1.18232	4.07202	C5_03490C_B;C5_03490C_A	C5_03490C_B;C5_03490C_A	882
24.1629	23.138	23.3757	23.6883	23.8918	23.3192	22.7516	22.7901	22.336			5	5	5	23.9	23.9	23.9	36.81	0	14.791	34266000	10	0.0739746	0.903084	-0.0742156	-0.210749	CR_06080W_B;CR_06080W_A	CR_06080W_B;CR_06080W_A	1222
24.189	24.1082	23.6571	22.9058	23.0175	23.8958	24.1241	23.6458	22.1985			5	5	5	18.7	18.7	18.7	42.309	0	24.428	55210000	20	0.940107	0.19087	0.71174	2.01009	C7_01970C_B;C7_01970C_A	C7_01970C_B;C7_01970C_A	1055
24.2396	25.4951	25.7039	27.0932	24.9083	25.6125	22.7653	24.8425	23.0325			5	5	5	35.2	35.2	35.2	16.072	0	29.455	178030000	42	0.386723	0.530994	-0.72513	-0.918209	C3_05200W_B;C3_05200W_A	C3_05200W_B;C3_05200W_A	639
24.2495	23.3007	23.6118	23.5782	24.1683	23.083	23.9788	22.9094	23.9577			5	5	5	17.2	17.2	17.2	46.711	0	38.807	70588000	22	0.0942672	0.87982	0.110846	0.263917	C5_00070W_B;C5_00070W_A	C5_00070W_B;C5_00070W_A	817
24.2872	25.6057	25.2722	29.4496	27.9904	28.8332	24.5934	26.9085	25.8492	+	DIC185_YJA11	5	5	5	15.9	15.9	15.9	41.476	0	122.84	695720000	58	2.51223	0.0215094	-3.70267	-6.39237	C2_00100C_B;C2_00100C_A	C2_00100C_B;C2_00100C_A	324
24.3975	22.7063	22.5921	23.5968	21.8091	24.3066	23.9785	24.1301	22.8755			5	5	5	14.9	14.9	14.9	60.852	0	28.377	46149000	11	0.00191714	0.997378	-0.00554911	-0.0058729	C2_08800C_B;C2_08800C_A	C2_08800C_B;C2_08800C_A	513
24.4183	23.0053	24.8326	23.4776	24.7388	24.6695	24.604	23.3923	24.6159			5	5	5	22.1	22.1	22.1	27.596	0	15.673	90799000	24	0.110378	0.857687	-0.209885	-0.305007	C6_01910W_B;C6_01910W_A	C6_01910W_B;C6_01910W_A	959
24.4922	24.7324	24.9994	21.8795	22.8427	24.3528	22.5749	22.7985	24.749			5	5	5	13.4	13.4	13.4	44.913	0	16.534	67992000	17	1.0987	0.139	1.71636	2.33664	C4_02980W_B;C4_02980W_A	C4_02980W_B;C4_02980W_A	745
24.6259	25.0229	24.7641	24.7605	25.5119	25.3137	24.4063	24.8676	24.5979			5	5	5	18.3	18.3	18.3	40.754	0	37.234	117800000	28	0.704936	0.290176	-0.391094	-1.54484	C3_02480C_B;C3_02480C_A	C3_02480C_B;C3_02480C_A	595
24.6295	22.7769	25.0425	25.7352	26.0488	25.9341	24.7479	24.6419	25.0636			5	5	5	40.3	40.3	40.3	13.344	0	17.607	143000000	28	1.17528	0.117222	-1.7564	-2.49964	CR_08150W_B;CR_08150W_A	CR_08150W_B;CR_08150W_A	1256
24.6447	22.912	22.9243	24.0457	24.199	22.6824	24.2981	23.4077	23.9808			5	5	5	11.7	11.7	11.7	52.519	0	17.184	66528000	19	0.0692203	0.907006	-0.148678	-0.198045	C3_07810C_B;C3_07810C_A	C3_07810C_B;C3_07810C_A	682
24.7142	23.726	24.681	23.0959	24.5788	23.9164	24.6055	22.6465	24.4749			5	5	5	13.3	13.3	13.3	56.454	0	14.38	78688000	19	0.401857	0.518435	0.510036	0.948888	C1_02710W_B;C1_02710W_A	C1_02710W_B;C1_02710W_A	61
24.7204	23.4783	22.6773	23.7448	23.6441	22.9393	24.3601	23.1308	24.7736			5	5	5	15.1	15.1	15.1	63.446	0	15.278	59379000	11	0.101553	0.870776	0.182601	0.282616	CR_09790W_B;CR_09790W_A	CR_09790W_B;CR_09790W_A	1283
24.7304	24.7927	24.7654	21.3264	23.2004	22.0464	24.9996	22.3598	23.3147	+	DIC185_YJA11	5	5	5	16	16	16	44.804	0	19.255	100690000	16	2.03414	0.0401364	2.57175	4.70938	CR_07710W_B;CR_07710W_A	CR_07710W_B;CR_07710W_A	1251
24.7514	23.8515	24.6121	22.655	24.5869	22.6911	24.7304	24.7789	24.0152			5	5	5	40.2	40.2	40.2	20.104	0	14.173	77663000	20	0.718076	0.282223	1.09406	1.57049	C1_05410C_B;C1_05410C_A	C1_05410C_B;C1_05410C_A	135
24.7589	23.3827	25.0724	24.8019	25.6791	25.2196	24.8302	23.5179	24.7329			5	5	5	25	25	25	36.965	0	21.918	121160000	25	0.648767	0.323362	-0.828878	-1.43539	C1_05880W_B;C1_05880W_A;C1_05840W_B;C1_05840W_A	C1_05880W_B;C1_05880W_A	143
24.7735	23.5756	24.9401	24.1084	24.7767	24.268	25.6566	24.7555	24.7267			5	5	5	15.6	15.6	15.6	43.004	0	21.128	125650000	26	0.0322384	0.951146	0.045365	0.0955725	C2_06210C_B;C2_06210C_A	C2_06210C_B;C2_06210C_A	452
24.8513	24.3418	24.9518	24.2235	24.6426	24.2096	25.0978	23.2337	24.7291			5	5	5	13.8	13.8	13.8	54.643	0	17.526	111800000	36	0.686284	0.30317	0.35644	1.50847	C5_02530W_B;C5_02530W_A	C5_02530W_B;C5_02530W_A	864
24.9141	24.1697	24.1571	22.1645	23.5436	23.5123	24.6394	24.5607	23.7746			5	5	5	7.3	7.3	7.3	102.49	0	13.218	81926000	19	1.21362	0.10983	1.3402	2.58277	CR_10340W_B;CR_10340W_A	CR_10340W_B;CR_10340W_A	1295
24.9797	25.4255	25.7386	25.1042	25.6009	25.4066	24.0263	22.3795	22.9677			5	5	5	24.3	24.3	24.3	32.678	0	22.677	128940000	32	0.0134555	0.980194	0.0107168	0.0406907	C5_02400W_B;C5_02400W_A	C5_02400W_B;C5_02400W_A	861
25.1197	23.2712	22.5432	25.0513	25.3982	24.1053	25.0127	24.828	23.3608			5	5	5	37	37	37	21.855	0	30.951	114420000	30	0.633432	0.330832	-1.20692	-1.40552	C1_01490W_B;C1_01490W_A	C1_01490W_B;C1_01490W_A	29
25.2005	22.8443	21.9749	22.4249	24.0296	23.7872	22.5803	22.4071	24.8389			5	5	5	16.1	16.1	16.1	41.72	0	15.575	72360000	14	0.0227766	0.968422	-0.074007	-0.0681907	CR_05050W_B;CR_05050W_A	CR_05050W_B;CR_05050W_A	1207
25.2224	23.4234	24.315	24.5853	25.275	26.5033	24.724	25.3005	24.2836			5	5	5	35.9	35.9	35.9	22.651	0	69.174	130520000	33	0.673657	0.309422	-1.13428	-1.48387	C7_03390C_B;C7_03390C_A	C7_03390C_B;C7_03390C_A	1079
25.2235	25.8627	26.8689	26.465	25.579	25.9692	25.9431	24.2097	21.9984			5	5	5	46.9	46.9	46.9	19.703	0	27.261	213880000	35	0.0117449	0.982011	-0.0193297	-0.0355845	C3_01470W_B;C3_01470W_A	C3_01470W_B;C3_01470W_A	570
25.2359	23.7598	24.3766	23.9053	24.7696	24.2779	24.6463	24.7148	24.9055			5	5	5	14.1	14.1	14.1	43.808	0	30.024	114640000	27	0.101293	0.869871	0.139798	0.281951	C2_10240W_B;C2_10240W_A	C2_10240W_B;C2_10240W_A	542
25.2781	25.1175	25.5029	24.9922	25.4809	25.012	25.3037	23.5682	24.9698			5	5	5	58.5	58.5	58.5	17.19	0	48.593	164700000	41	0.285146	0.647484	0.137811	0.706916	CR_09240C_B;CR_09240C_A	CR_09240C_B;CR_09240C_A	1272
25.507	25.054	25.0011	24.7116	23.4938	23.5123	25.3525	25.1635	25.4121			5	5	4	16.4	16.4	13.6	47.848	0	16.521	182550000	29	1.37908	0.0885572	1.28145	2.95467	CR_04000W_B;CR_04000W_A	CR_04000W_B;CR_04000W_A	1187
26.0642	25.8934	25.3635	25.3566	24.8581	22.8351	25.7491	25.6624	25.1926			5	5	5	37.4	37.4	37.4	14.956	0	20.516	216480000	36	0.825462	0.226094	1.42379	1.78126	C6_01700W_B;C6_01700W_A	C6_01700W_B;C6_01700W_A	955
26.3674	25.9549	25.0017	24.6343	25.0762	24.96	25.5995	25.4029	25.5101			5	5	5	28.9	28.9	28.9	24.329	0	25.173	237590000	40	0.973947	0.175816	0.884484	2.07867	CR_04100C_B;CR_04100C_A	CR_04100C_B;CR_04100C_A	1190
26.7864	30.1352	29.231	22.9398	23.4971	23.9388	27.7993	26.9924	29.0257	+	DIC185_YJA11	5	5	5	28	28	28	29.078	0	130.07	1230400000	70	2.14117	0.0318	5.25896	5.05123	C1_14120C_B;C1_14120C_A	C1_14120C_B;C1_14120C_A	310
27.215	22.9931	22.298	23.0739	25.824	22.8398	26.8142	27.0767	21.8919			5	5	5	19.7	19.7	19.7	52.109	0	34.752	447360000	33	0.0485033	0.935261	0.256166	0.141483	C7_03860W_B;C7_03860W_A	C7_03860W_B;C7_03860W_A	1090
28.0479	27.4001	28.9242	28.6635	29.0599	28.4343	28.392	27.7703	27.054			5	5	5	65	65	65	11.487	0	79.716	1660000000	164	0.551334	0.384805	-0.595186	-1.24535	CR_10350C_B;CR_10350C_A	CR_10350C_B;CR_10350C_A	1296
22.1005	24.345	23.1462	23.9457	25.112	24.2991	21.4252	23.8853	23.4224			6	6	6	34.7	34.7	34.7	34.24	0	34.057	33049000	15	0.788528	0.240107	-1.25506	-1.70847	C1_07230W_B;C1_07230W_A	C1_07230W_B;C1_07230W_A	168
22.1103	24.7712	24.1069	23.2669	23.4956	23.6411	24.1185	24.7016	23.8116			6	6	6	9.3	9.3	9.3	90.253	0	17.016	45901000	18	0.0856424	0.885452	0.194906	0.241521	C4_00070C_B;C4_00070C_A	C4_00070C_B;C4_00070C_A	687
22.1724	23.7634	23.3542	26.2445	26.1499	25.4188	23.1097	24.1109	24.7577	+	DIC185_YJA11	6	5	5	15	12.8	12.8	70.601	0	15.599	104250000	28	2.19362	0.0303896	-2.84108	-5.22559	C6_00480C_B;C6_00480C_A;C6_00460C_B;C6_00460C_A;C6_00470C_B;C6_00470C_A	C6_00480C_B;C6_00480C_A	932
22.245	25.4462	23.5002	25.4536	22.6132	22.8968	22.8124	22.8041	23.2428			6	6	6	19.4	19.4	19.4	48.328	0	17.683	45548000	8	0.0194807	0.973427	0.0759303	0.0585281	C3_03570C_B;C3_03570C_A;C3_05640W_B;C3_05640W_A	C3_03570C_B;C3_03570C_A	610
22.3103	22.8935	24.9721	24.5328	24.8983	23.8751	23.4001	23.9599	22.1271			6	6	6	33.8	33.8	33.8	31.833	0	18.589	49269000	15	0.533899	0.400458	-1.04344	-1.21119	C6_00760W_B;C6_00760W_A	C6_00760W_B;C6_00760W_A	936
22.4805	23.5546	22.301	26.8599	26.4258	26.4019	22.5197	23.4292	23.7837	+	DIC185_YJA11	6	6	6	17.5	17.5	17.5	60.945	0	23.614	111640000	22	3.08048	0.00771429	-3.78382	-9.0364	C7_00630C_B;C7_00630C_A	C7_00630C_B;C7_00630C_A	1032
22.4995	23.2785	22.9748	26.5093	23.5982	28.0612	22.8385	23.0701	23.4538			6	6	6	33.1	33.1	33.1	18.962	0	28.7	112890000	17	1.11175	0.133274	-3.13863	-2.36414	CR_06500C_B;CR_06500C_A	CR_06500C_B;CR_06500C_A	1228
22.6633	23.1844	24.1007	26.9609	25.3868	25.9213	22.755	23.1724	22.4179	+	DIC185_YJA11	6	6	6	26.7	26.7	26.7	21.294	0	19.66	161490000	30	1.94585	0.0430291	-2.77356	-4.44069	C1_07900W_B;C1_07900W_A	C1_07900W_B;C1_07900W_A	179
22.7492	23.3577	23.2428	22.9637	24.7721	25.9452	22.8702	22.8981	25.0589			6	6	6	14.9	14.9	14.9	51.706	0	19.012	55410000	14	0.747296	0.264839	-1.44375	-1.6276	C3_01730C_B;C3_01730C_A	C3_01730C_B;C3_01730C_A	579
22.7658	23.6316	23.7336	27.6566	26.1934	26.5268	22.8123	22.9125	22.4929	+	DIC185_YJA11	6	6	6	11.6	11.6	11.6	62.544	0	24.865	151800000	27	2.49867	0.0207273	-3.41528	-6.33868	C1_08900W_B;C1_08900W_A	C1_08900W_B;C1_08900W_A	205
22.8956	23.8893	23.2036	24.8687	24.8152	22.4223	23.0445	23.6861	22.3399			6	6	6	16.4	16.4	16.4	58.815	0	19.371	41922000	14	0.33995	0.589475	-0.705884	-0.822215	C4_05560C_B;C4_05560C_A	C4_05560C_B;C4_05560C_A	782
22.9028	23.4483	22.5098	24.8541	23.8807	24.1948	23.4414	23.5389	22.7668			6	6	6	4.2	4.2	4.2	195.95	0	17.024	25934000	13	1.5763	0.0703558	-1.35624	-3.43031	C1_11590W_B;C1_11590W_A	C1_11590W_B;C1_11590W_A	262
23.0864	23.0831	22.4859	27.5806	22.4619	26.5223	23.4564	23.7291	23.5641			6	6	6	36.1	36.1	36.1	20.545	0	40.611	130560000	20	0.772139	0.250856	-2.63644	-1.67628	C3_05710W_B;C3_05710W_A	C3_05710W_B;C3_05710W_A	650
23.14	22.7637	25.5457	25.4689	25.6449	25.7817	22.8523	22.8886	22.2412			6	6	6	30.9	30.9	30.9	32.064	0	18.009	97662000	17	0.970733	0.177954	-1.81541	-2.07213	C3_06860C_B;C3_06860C_A	C3_06860C_B;C3_06860C_A	664
23.1615	23.4782	26.1218	26.3206	24.9728	25.6481	25.4973	23.2606	25.1632			6	6	6	31.7	31.7	31.7	24.296	0	23.046	150140000	24	0.616003	0.340954	-1.39338	-1.37157	C1_14100W_B;C1_14100W_A	C1_14100W_B;C1_14100W_A	308
23.5728	23.0824	23.6436	25.37	24.9054	22.9157	22.938	23.5424	23.4185			6	6	6	22.4	22.4	22.4	42.923	0	29.295	36957000	11	0.552219	0.386017	-0.964108	-1.24708	C2_07070W_B;C2_07070W_A	C2_07070W_B;C2_07070W_A	473
23.7078	22.6663	23.1974	22.8455	22.753	22.5977	23.7413	23.1714	23.6321			6	6	6	16.4	16.4	16.4	59.66	0	14.192	37481000	10	0.672939	0.309203	0.458434	1.48247	C4_05540W_B;C4_05540W_A	C4_05540W_B;C4_05540W_A	780
23.7783	25.5873	25.9802	24.0597	23.6226	23.4925	22.8322	24.891	22.9913			6	6	6	22	22	22	34.935	0	21.986	60054000	17	0.92914	0.192	1.39037	1.98798	C4_05580C_B;C4_05580C_A	C4_05580C_B;C4_05580C_A	783
23.8804	22.1094	23.1052	22.1604	22.8595	23.6381	23.5927	23.1878	23.0493			6	6	6	13.8	13.8	13.8	74.072	0	16.111	30469000	7	0.0768733	0.900846	0.145702	0.218447	C5_00750C_A;C5_00750C_B	C5_00750C_A;C5_00750C_B	830
23.8948	24.081	23.7405	21.5439	23.43	23.3239	22.8598	22.9653	22.8159			6	6	6	40.6	40.6	40.6	22.036	0	19.557	49925000	13	0.85457	0.2171	1.1395	1.83891	C5_03860W_B;C5_03860W_A	C5_03860W_B;C5_03860W_A	891
24.223	26.2657	25.8455	22.7754	25.2925	27.1504	24.5903	27.3285	27.2759			6	6	6	10.5	10.5	10.5	63.405	0	16.193	253450000	50	0.0940359	0.879017	0.37193	0.26332	C5_03610W_B;C5_03610W_A	C5_03610W_B;C5_03610W_A	886
24.2678	22.597	25.3356	23.6947	22.5039	22.7037	24.6916	24.3598	24.3363			6	6	6	45	45	45	17.56	0	29.256	76843000	24	0.5549	0.38702	1.09936	1.25232	C6_01860C_B;C6_01860C_A	C6_01860C_B;C6_01860C_A	957
24.4269	24.5742	23.1884	23.871	23.3221	23.1802	24.5417	23.5474	24.5695			6	5	5	12.6	11.2	11.2	54.426	0	19.364	67051000	14	0.549807	0.384949	0.605412	1.24236	C7_03330C_B;C7_03330C_A	C7_03330C_B;C7_03330C_A	1076
24.5274	24.4611	24.8874	22.944	24.612	24.6318	24.5479	24.2518	22.5941			6	6	6	52.4	52.4	52.4	19.991	0	28.56	91611000	38	0.416738	0.502526	0.562663	0.9789	C7_02390W_A;C7_02390W_B	C7_02390W_A;C7_02390W_B	1064
24.6455	24.4753	25.1977	22.5985	21.6619	23.8003	25.5889	23.6082	25.0133			6	6	6	25.5	25.5	25.5	42.9	0	36.333	96404000	25	1.47404	0.0805111	2.08589	3.17889	CR_00150C_B;CR_00150C_A	CR_00150C_B;CR_00150C_A	1127
24.6578	22.5027	25.419	24.0533	22.8388	23.3155	24.9669	24.876	23.7706			6	6	6	9.6	9.6	9.6	84.393	0	25.823	80106000	25	0.348194	0.578865	0.79066	0.839278	C1_09660W_B;C1_09660W_A	C1_09660W_B;C1_09660W_A	220
24.6695	22.5958	24.2022	25.4329	24.7273	23.9534	24.561	23.0228	24.6263			6	5	5	21.4	19.1	19.1	45.818	0	18.031	104400000	21	0.50849	0.416132	-0.882053	-1.16128	C1_03210C_B;C1_03210C_A	C1_03210C_B;C1_03210C_A	77
24.8196	23.944	24.9725	23.2695	23.4506	23.7184	25.006	23.5345	21.7908			6	6	6	23	23	23	42.033	0	16.069	72624000	18	1.47349	0.0800663	1.09918	3.17758	C6_03410C_B;C6_03410C_A	C6_03410C_B;C6_03410C_A	996
24.8387	23.5521	24.0609	23.3642	22.7431	23.6248	24.2935	22.9297	24.3441			6	6	6	22.2	22.2	22.2	44.924	0	37.773	63471000	13	0.92817	0.191406	0.906557	1.98602	C2_08780W_B;C2_08780W_A	C2_08780W_B;C2_08780W_A	512
24.9144	24.357	24.5483	24.2045	24.8907	23.0692	24.6994	23.6772	24.7162			6	6	6	22.8	22.8	22.8	40.626	0	35.417	108730000	27	0.423729	0.500388	0.551795	0.992948	C6_03380W_B;C6_03380W_A	C6_03380W_B;C6_03380W_A	995
24.9305	25.4176	26.0755	26.3714	25.8108	26.1671	25.1728	25.881	25.018			6	6	6	33	33	33	21.262	0	41.546	216380000	69	0.802003	0.237243	-0.641931	-1.73499	C1_08450C_B;C1_08450C_A	C1_08450C_B;C1_08450C_A	196
24.9739	23.2787	25.625	25.0794	22.0261	23.6856	25.2431	22.8459	24.6151			6	6	6	14.3	14.3	14.3	64.495	0	58.515	111400000	28	0.384491	0.531813	1.0288	0.913671	C1_06660W_B;C1_06660W_A	C1_06660W_B;C1_06660W_A	154
24.9929	24.7097	23.9716	24.0888	23.9072	22.6036	21.9708	24.2194	24.6718			6	6	6	7.8	7.8	7.8	100.41	0	19.808	87361000	17	0.853309	0.216217	1.02485	1.83641	C1_03380W_B;C1_03380W_A	C1_03380W_B;C1_03380W_A	83
25.1645	22.1164	25.3394	24.0752	22.7328	23.1055	21.7127	24.6112	24.9658			6	6	6	33.8	33.8	33.8	24.247	0	19.562	92652000	20	0.331859	0.596829	0.902281	0.805404	C2_02740C_A;C2_02740C_B	C2_02740C_A;C2_02740C_B	383
25.1787	24.4849	22.8303	23.2852	25.3982	23.4836	24.7351	24.8926	23.5045			6	6	6	16.7	16.7	16.7	63.565	0	48.159	111330000	18	0.0381427	0.945846	0.108925	0.112402	C3_03420C_B;C3_03420C_A	C3_03420C_B;C3_03420C_A	608
25.3113	24.664	23.2748	24.0938	24.2755	23.3618	24.9913	25.3994	25.2561			6	6	6	10.9	10.9	10.9	107.18	0	25.298	123670000	24	0.312255	0.615744	0.506385	0.764383	CR_04380C_B;CR_04380C_A	CR_04380C_B;CR_04380C_A	1194
25.343	25.3594	25.0704	22.5682	24.9136	24.0287	24.936	25.3326	24.9242			6	6	6	40.2	40.2	40.2	29.034	0	20.611	147860000	26	0.963976	0.180142	1.42076	2.05841	C4_01770W_B;C4_01770W_A	C4_01770W_B;C4_01770W_A	719
25.3547	23.1163	25.0491	23.3754	23.9093	23.3718	22.4003	22.3816	22.7838			6	6	6	36.5	36.5	36.5	23.976	0	39.246	67898000	12	0.589484	0.358586	0.954491	1.31987	C2_00770W_B;C2_00770W_A	C2_00770W_B;C2_00770W_A	336
25.3713	25.1996	24.7558	24.8006	25.2117	25.1446	25.0398	24.7758	24.4324			6	6	6	27.4	27.4	27.4	40.803	0	24.114	146260000	30	0.0902377	0.881495	0.0565955	0.253489	C3_05590C_B;C3_05590C_A	C3_05590C_B;C3_05590C_A	648
25.3938	23.3564	26.1469	24.8251	25.3642	24.9291	25.9428	23.7157	25.4091			6	6	6	37.2	37.2	37.2	23.555	0	20.926	186960000	34	0.0292003	0.954095	-0.0737851	-0.0868369	CR_01650W_B;CR_01650W_A	CR_01650W_B;CR_01650W_A	1157
25.5415	24.8049	24.4003	24.3335	24.162	22.3319	24.8076	24.4603	24.5921			6	6	6	29	29	29	20.77	0	24.345	130040000	27	0.839246	0.22213	1.30648	1.80853	C3_05100C_B;C3_05100C_A	C3_05100C_B;C3_05100C_A	636
25.5583	22.7052	25.4074	24.2518	24.9291	24.3623	25.4503	22.6447	23.371			6	6	6	33.9	33.9	33.9	32.955	0	25.176	115540000	24	0.0148237	0.979725	0.042539	0.0447613	C1_10700C_B;C1_10700C_A	C1_10700C_B;C1_10700C_A	244
25.5795	25.5787	26.2625	25.2397	26.0893	25.2788	25.9236	25.9194	26.0335			6	6	6	31	31	31	32.333	0	31.227	255010000	53	0.308095	0.619809	0.270962	0.755622	C4_02280W_B;C4_02280W_A	C4_02280W_B;C4_02280W_A	728
25.6367	25.4465	25.0001	24.6354	24.8136	24.7107	25.2674	25.3169	24.6517			6	6	6	35.2	35.2	35.2	15.739	0	31.712	169210000	42	1.51482	0.0760698	0.641176	3.27788	C1_03030W_B;C1_03030W_A	C1_03030W_B;C1_03030W_A	71
25.6465	26.072	26.3124	23.3557	25.0075	23.6595	25.986	25.9215	25.9665			6	6	1	46.9	46.9	12.5	21.197	0	30.772	211800000	28	1.67504	0.0615278	2.00271	3.68383	CR_01280C_A	CR_01280C_A	1145
25.7225	25.1636	25.0823	22.6611	23.4215	23.6088	25.434	25.4035	23.8979	+	DIC185_YJA11	6	6	6	27.1	27.1	27.1	49.516	0	18.755	155790000	28	2.39246	0.0225574	2.09238	5.93088	CR_00320C_B;CR_00320C_A	CR_00320C_B;CR_00320C_A	1132
25.7517	23.9045	25.6579	30.1894	27.2525	27.1049	23.2409	24.339	26.0073			6	6	6	31.1	31.1	31.1	41.203	0	153.94	982600000	93	1.23496	0.106456	-3.07756	-2.62951	C2_02590W_A;C2_02590W_B	C2_02590W_A;C2_02590W_B	379
25.7872	24.8886	25.2822	24.7928	25.3268	23.4979	25.5393	22.8511	25.3408			6	6	6	14.3	14.3	14.3	85.717	0	28.207	171520000	22	0.577158	0.372381	0.780158	1.29582	C4_05690W_B;C4_05690W_A	C4_05690W_B;C4_05690W_A	785
25.959	26.0445	26.4554	26.3914	26.4685	23.8001	26.3432	25.9384	25.808			6	6	6	54.6	54.6	54.6	21.106	0	30.067	314650000	58	0.269627	0.661416	0.599618	0.673585	C2_00960C_B;C2_00960C_A	C2_00960C_B;C2_00960C_A	339
26.0463	24.1126	27.3475	26.3974	25.6922	25.9243	26.5048	26.0385	26.1772			6	6	6	47.8	47.8	47.8	23.019	0	50.143	360260000	45	0.0609897	0.916858	-0.169205	-0.175815	C1_03500W_B;C1_03500W_A	C1_03500W_B;C1_03500W_A	85
26.1164	26.9771	22.5454	23.0131	23.5898	23.6969	30.1241	23.3284	26.4516			6	6	6	15.6	15.6	15.6	49.444	0	21.397	792860000	15	0.577247	0.373206	1.7797	1.29599	C4_03790W_B;C4_03790W_A	C4_03790W_B;C4_03790W_A	754
26.7249	26.0691	25.5328	22.9668	25.3183	23.129	25.9642	26.5596	25.9107			6	6	6	19	19	19	61.013	0	128.35	320530000	53	1.29658	0.0961786	2.30424	2.76644	C7_03360W_B;C7_03360W_A	C7_03360W_B;C7_03360W_A	1078
26.7586	27.9724	29.7621	23.1368	23.1095	27.2773	27.21	27.0614	26.1678			6	6	6	35.1	35.1	35.1	28.878	0	85.449	905930000	61	1.04967	0.156171	3.65651	2.23421	C4_03470C_B;C4_03470C_A	C4_03470C_B;C4_03470C_A	751
26.8491	26.5993	27.1068	26.8162	27.3317	27.0388	27.0789	26.375	25.992			6	6	6	88.7	88.7	88.7	14.193	0	80.963	544880000	66	0.430413	0.495297	-0.210484	-1.00635	C1_10100C_B;C1_10100C_A	C1_10100C_B;C1_10100C_A	228
27.3313	26.9457	26.7768	26.3409	26.4596	26.4016	26.9895	27.032	26.4604			6	6	6	57.7	57.7	57.7	14.783	0	73.536	558530000	73	1.67444	0.0606849	0.617221	3.68225	C1_06460C_B;C1_06460C_A;C1_03620C_B;C1_03620C_A	C1_06460C_B;C1_06460C_A;C1_03620C_B;C1_03620C_A	90
22.6616	23.3425	25.0275	25.5247	25.6365	25.0908	24.8148	22.9004	23.4183			7	7	7	36.6	36.6	36.6	33.773	0	45.843	106610000	34	1.13251	0.128733	-1.74013	-2.40812	C6_03320W_B;C6_03320W_A	C6_03320W_B;C6_03320W_A	993
22.6709	28.2541	25.5259	22.988	23.9103	23.9482	23.3709	23.5714	22.535			7	7	7	20.8	20.8	20.8	49.332	0	44.573	142910000	22	0.496482	0.427633	1.86816	1.13762	C4_04470W_B;C4_04470W_A	C4_04470W_B;C4_04470W_A	762
22.7196	25.5828	25.6978	23.4079	22.4647	24.0321	25.2489	23.9048	25.0264			7	7	7	20.8	20.8	20.8	56.739	0	40.849	91088000	23	0.56364	0.379007	1.36515	1.26941	C1_04000C_B;C1_04000C_A	C1_04000C_B;C1_04000C_A	96
22.7834	22.5607	23.0188	27.1659	22.8662	25.0101	22.9554	24.2102	24.2941			7	5	5	47.9	36.8	36.8	18.648	0	23.064	98200000	16	0.826676	0.226422	-2.22641	-1.78366	C6_00840W_B;C6_00840W_A	C6_00840W_B;C6_00840W_A	939
22.8864	23.6359	23.2165	24.7916	24.8078	24.4407	22.1957	22.9445	24.3197	+	DIC185_YJA11	7	7	7	30.6	30.6	30.6	32.103	0	26.524	43878000	19	2.35356	0.0233016	-1.43376	-5.78715	CR_01310W_B;CR_01310W_A	CR_01310W_B;CR_01310W_A	1147
22.9482	23.4856	23.2987	24.0912	23.0278	25.6124	21.547	25.4543	25.1356			7	7	7	12.6	12.6	12.6	82.255	0	18.993	47028000	19	0.581534	0.367644	-0.999634	-1.30436	C1_00680W_B;C1_00680W_A	C1_00680W_B;C1_00680W_A	17
23.0731	28.1491	26.4639	22.6606	25.4615	23.3546	26.2026	23.307	26.4221			7	6	6	10.7	9.3	9.3	132.91	0	81.409	263790000	36	0.532133	0.402072	2.0698	1.20773	C6_03700W_B;C6_03700W_A	C6_03700W_B;C6_03700W_A	1000
23.2588	26.5448	24.4661	22.5966	23.1253	22.5993	24.4426	24.51	23.8613			7	7	7	11.7	11.7	11.7	75.864	0	23.018	82886000	33	0.951168	0.186684	1.98286	2.03245	C7_02300W_B;C7_02300W_A	C7_02300W_B;C7_02300W_A	1061
23.4381	23.8806	24.698	23.1194	22.7521	24.1497	24.4459	23.4582	24.4868			7	5	5	17.6	14.1	14.1	54.541	0	13.838	48417000	19	0.524366	0.408503	0.665186	1.19249	C3_01830C_B;C3_01830C_A	C3_01830C_B;C3_01830C_A	581
23.4385	23.1872	22.7724	30.6401	28.9951	30.9894	22.0287	28.2396	23.2715	+	DIC185_YJA11	7	7	7	32.7	32.7	32.7	27.859	0	89.316	1591300000	79	3.40678	0	-7.07551	-10.9727	C6_00790C_B;C6_00790C_A	C6_00790C_B;C6_00790C_A	937
23.7259	24.9608	23.1155	27.4458	26.5554	27.2191	22.5156	25.6555	25.3299	+	DIC185_YJA11	7	7	7	18.4	18.4	18.4	69.716	0	44.807	245050000	41	2.18288	0.03	-3.13939	-5.18951	CR_09690C_B;CR_09690C_A	CR_09690C_B;CR_09690C_A	1282
23.7992	24.1244	24.0414	24.6147	25.4531	26.0421	23.8421	24.2769	23.1668			7	7	2	49.7	49.7	7.7	20.323	0	26.941	62625000	23	1.50225	0.0773182	-1.38163	-3.24717	C1_03510C_B	C1_03510C_B	87
23.9841	23.878	23.8434	22.928	22.1883	23.5903	22.1844	24.0295	23.8648			7	7	7	11.9	11.9	11.9	91.308	0	19.33	39403000	19	1.15458	0.123085	0.999587	2.4552	C7_00550C_B;C7_00550C_A	C7_00550C_B;C7_00550C_A	1030
24.1003	23.8727	24.1725	24.3715	23.1989	23.5777	24.0814	24.1356	24.3477			7	7	7	30.8	30.8	30.8	37.618	0	25.036	73650000	26	0.392979	0.524996	0.332449	0.930912	C3_03790W_B;C3_03790W_A	C3_03790W_B;C3_03790W_A	613
24.1151	24.3289	23.3969	23.731	24.1528	23.9174	23.5657	23.4951	23.2016			7	7	7	5.7	5.7	5.7	141.28	0	17.212	35558000	12	0.0142362	0.979882	0.0132128	0.0430148	C5_04730C_A;C5_04730C_B	C5_04730C_A;C5_04730C_B	907
24.1439	23.3619	22.7041	24.7663	21.8316	23.1237	22.5914	22.739	24.3173			7	7	7	34.7	34.7	34.7	27.808	0	30.233	103130000	28	0.0596301	0.918454	0.162762	0.172113	C3_03520C_B;C3_03520C_A	C3_03520C_B;C3_03520C_A	609
24.2394	23.2077	22.0005	23.1833	23.5899	23.4288	23.6852	26.6979	22.9981			7	7	7	11.8	11.8	11.8	91.793	0	23.955	52324000	12	0.141656	0.822608	-0.251443	-0.382306	C6_03250W_A;C6_03250W_B	C6_03250W_A;C6_03250W_B	992
24.4187	25.8432	24.8709	23.9467	23.2213	22.8091	25.1162	25.0322	24.7614			7	7	7	15.3	15.3	15.3	67.016	0	28.207	95301000	19	1.4856	0.0790112	1.71854	3.20678	C1_10040W_B;C1_10040W_A	C1_10040W_B;C1_10040W_A	226
24.4774	24.6754	25.5835	24.9838	22.6677	25.0319	24.5472	22.5988	22.7386			7	7	7	63.8	63.8	63.8	16.985	0	19.1	97255000	32	0.331124	0.597074	0.684301	0.803872	C1_10780C_B;C1_10780C_A	C1_10780C_B;C1_10780C_A	247
24.5157	23.5809	22.9752	22.9447	24.2585	22.6737	23.9751	24.4137	23.2698			7	7	7	16.2	16.2	16.2	58.404	0	15.89	52602000	9	0.236072	0.705099	0.398313	0.600286	C6_02610C_B;C6_02610C_A	C6_02610C_B;C6_02610C_A	981
24.5245	23.8495	24.6781	23.8938	21.8398	24.032	24.2952	23.4767	24.7526			7	7	7	18	18	18	59.316	0	26.317	66260000	17	0.658618	0.319135	1.09549	1.45457	C4_02780W_B;C4_02780W_A	C4_02780W_B;C4_02780W_A	741
24.5968	24.4131	24.9803	23.0411	22.5922	23.9435	24.8615	23.8983	24.7164			7	7	7	19.3	19.3	19.3	51.876	0	26.145	96987000	34	1.56939	0.0728049	1.47114	3.41298	C4_01440W_B;C4_01440W_A	C4_01440W_B;C4_01440W_A	711
24.6122	23.1845	24.483	24.5413	25.1713	24.2047	22.0143	22.7434	24.6128			7	7	7	20.4	20.4	20.4	55.492	0	25.844	89147000	27	0.435742	0.489592	-0.545861	-1.01702	CR_09270C_B;CR_09270C_A	CR_09270C_B;CR_09270C_A	1273
24.6497	24.8186	25.0779	23.6838	24.9505	23.0721	25.0984	24.778	24.7735			7	7	7	32	32	32	39.543	0	31.753	111210000	33	0.768683	0.252524	0.946564	1.66951	C1_00070W_B;C1_00070W_A	C1_00070W_B;C1_00070W_A	1
24.6557	23.0956	22.8603	24.1136	23.1691	24.1832	24.5304	24.1918	24.6727			7	7	7	21.4	21.4	21.4	49.989	0	35.671	59378000	15	0.164569	0.797264	-0.28475	-0.437116	C4_06800W_B;C4_06800W_A	C4_06800W_B;C4_06800W_A	806
24.699	22.906	24.5392	23.6019	25.0732	23.098	24.5275	23.1891	24.5455			7	7	7	10.4	10.4	10.4	133.99	0	18.588	88932000	17	0.0516132	0.930992	0.123718	0.150105	C1_11860W_B;C1_11860W_A	C1_11860W_B;C1_11860W_A	268
24.7435	22.5779	22.8787	24.2566	22.9081	24.1169	24.4741	24.5039	24.5518			7	7	7	10.2	10.2	10.2	105.99	0	25.637	85512000	18	0.170006	0.789596	-0.360503	-0.449921	C1_12770W_B;C1_12770W_A	C1_12770W_B;C1_12770W_A	281
24.8279	23.9383	23.2416	22.8163	22.2469	23.5618	22.5903	22.9913	24.7623			7	7	7	10.5	10.5	10.5	91.529	0	18.469	61554000	12	0.880652	0.207504	1.12765	1.89081	CR_03610C_B;CR_03610C_A	CR_03610C_B;CR_03610C_A	1183
24.8358	22.6674	24.6613	24.9089	24.9856	22.2702	25.1129	24.6843	24.4807			7	7	7	30.1	30.1	30.1	26.862	0	22.429	117620000	37	2.28758e-05	0.99983	-7.94729e-05	-7.02294e-05	C1_08010W_B;C1_08010W_A	C1_08010W_B;C1_08010W_A	180
24.8511	23.3828	25.538	27.0432	25.6787	24.9131	25.2353	22.332	23.0198			7	7	7	63.4	63.4	63.4	23.479	0	69.644	167030000	30	0.654673	0.319618	-1.28774	-1.44689	C4_04480C_B;C4_04480C_A	C4_04480C_B;C4_04480C_A	763
24.8895	23.2605	22.5795	24.1975	25.3051	25.3812	23.0985	22.7502	23.2179			7	7	7	24.7	24.7	24.7	48.905	0	23.628	69916000	14	0.816946	0.229901	-1.38481	-1.76444	C2_05250C_B;C2_05250C_A	C2_05250C_B;C2_05250C_A	431
24.9559	22.7845	21.6689	23.45	23.7978	22.5157	25.0514	23.76	23.0699			7	7	7	33.9	33.9	33.9	29.045	0	28.417	89811000	20	0.0386023	0.947791	-0.118047	-0.113704	C4_00240C_B;C4_00240C_A	C4_00240C_B;C4_00240C_A	694
24.9668	23.1317	24.0796	27.2273	26.7764	27.1613	24.4749	25.0193	22.3969	+	DIC185_YJA11	7	7	6	47.6	47.6	40.8	22.733	0	108.23	213100000	45	2.26332	0.028	-2.99562	-5.46465	C7_00110W_B;C7_00110W_A	C7_00110W_B;C7_00110W_A	1023
24.9782	22.7189	21.9064	22.4221	23.7525	24.4799	24.5483	23.9555	23.0635			7	7	7	6.2	6.2	6.2	159.78	0	17.044	55506000	13	0.115873	0.856347	-0.35033	-0.318816	C2_10050W_B;C2_10050W_A	C2_10050W_B;C2_10050W_A	536
25.0523	23.1352	22.7087	25.0939	25.802	27.0793	22.5576	23.552	25.2582			7	7	7	33.5	33.5	33.5	27.741	0	52.369	140800000	35	1.19812	0.112371	-2.35964	-2.54906	CR_09380W_B;CR_09380W_A	CR_09380W_B;CR_09380W_A	1278
25.0759	24.4977	25.4723	24.4769	24.5609	24.3083	24.7047	24.7881	24.7032			7	7	7	21.6	21.6	21.6	40.658	0	23.667	139800000	40	0.903634	0.201583	0.566634	1.93674	C2_10860C_B;C2_10860C_A	C2_10860C_B;C2_10860C_A	549
25.1627	25.1183	24.7239	23.4756	24.4815	24.0223	24.8636	23.2697	24.8843			7	7	7	47.8	47.8	47.8	29.141	0	59.317	115010000	38	1.45254	0.082	1.00843	3.12737	C4_01510W_B;C4_01510W_A	C4_01510W_B;C4_01510W_A	714
25.2064	23.4591	25.1472	25.5114	25.5135	25.4219	24.9922	23.5626	25.2199			7	7	7	54.2	54.2	54.2	24.206	0	29.736	147350000	29	0.697744	0.29367	-0.878065	-1.53082	CR_00580W_B;CR_00580W_A	CR_00580W_B;CR_00580W_A	1136
25.2865	24.9255	25.4206	25.2951	23.9034	23.2403	24.8689	22.5528	25.0663			7	7	7	19.3	19.3	19.3	60.68	0	25.994	132690000	27	0.788324	0.239468	1.06458	1.70807	C4_06830C_B;C4_06830C_A	C4_06830C_B;C4_06830C_A	808
25.309	25.4329	24.674	22.8171	23.5634	23.1821	24.7551	23.2297	25.2379	+	DIC185_YJA11	7	7	7	19.9	19.9	19.9	60.903	0	67.317	127910000	30	2.44218	0.0211525	1.95114	6.11893	C5_00150C_B;C5_00150C_A	C5_00150C_B;C5_00150C_A	820
25.33	22.9362	24.8226	24.7258	25.1385	24.3416	25.6305	23.6569	22.8162			7	7	7	42.7	42.7	42.7	23.131	0	23.153	138280000	28	0.186178	0.774279	-0.372382	-0.487585	C1_05560W_B;C1_05560W_A	C1_05560W_B;C1_05560W_A	137
25.3699	25.4502	26.3397	24.8511	25.8186	25.4169	25.6118	25.3018	25.2478			7	7	7	34	34	34	32.923	0	41.75	213130000	48	0.35552	0.57279	0.357727	0.854386	CR_00510C_B;CR_00510C_A	CR_00510C_B;CR_00510C_A	1133
25.3714	22.9711	22.7127	23.1907	24.0814	23.2482	25.4552	22.4529	25.5747			7	7	7	14.4	14.4	14.4	49.814	0	17.696	95406000	20	0.0697298	0.907847	0.178282	0.199411	C1_05240C_B;C1_05240C_A	C1_05240C_B;C1_05240C_A	131
25.3792	26.0894	25.3507	26.2109	26.3537	26.2233	25.6478	25.562	25.1355			7	7	7	29.8	29.8	29.8	40.085	0	28.284	223710000	62	1.2527	0.104103	-0.656192	-2.66862	C7_00400W_B;C7_00400W_A	C7_00400W_B;C7_00400W_A	1029
25.4489	22.723	25.083	22.3734	23.184	23.0794	25.2075	25.0696	25.5278			7	7	7	12.2	12.2	12.2	81.698	0	30.921	135920000	26	0.797963	0.236876	1.53938	1.72703	C5_00110C_B;C5_00110C_A	C5_00110C_B;C5_00110C_A	819
25.4825	23.1536	24.8201	25.5709	24.7355	23.2823	24.9826	23.5114	22.6229			7	7	7	31.2	31.2	31.2	21.246	0	22.976	118790000	32	0.0152106	0.98061	-0.0442047	-0.0459101	C3_01490W_B;C3_01490W_A	C3_01490W_B;C3_01490W_A	571
25.5976	23.1727	25.7698	24.9498	25.8459	25.0155	25.3453	25.3122	24.9774			7	7	7	44.7	44.7	44.7	20.877	0	47.323	183750000	61	0.181985	0.777559	-0.42371	-0.477876	C2_01430W_B;C2_01430W_A	C2_01430W_B;C2_01430W_A	355
25.7031	25.7328	26.2206	23.2062	25.4725	23.3569	25.7011	25.7195	25.9655			7	7	7	23.9	23.9	23.9	33.899	0	19.118	219220000	30	1.1737	0.118103	1.87366	2.49624	C2_06960W_B;C2_06960W_A	C2_06960W_B;C2_06960W_A	471
25.7132	26.1883	25.176	26.704	25.968	22.8632	25.7018	24.9366	24.6371			7	7	7	42.5	42.5	42.5	25.276	0	29.953	228420000	53	0.158996	0.801308	0.514086	0.423914	C4_02990C_B;C4_02990C_A	C4_02990C_B;C4_02990C_A	746
25.742	25.2449	25.1348	24.4561	25.5259	25.019	25.5464	25.0742	25.2194			7	7	7	32.2	32.2	32.2	29.472	0	33.096	229700000	26	0.444616	0.487761	0.373571	1.03475	CR_00310C_B;CR_00310C_A	CR_00310C_B;CR_00310C_A	1131
25.9828	22.2035	25.0747	25.1012	23.2942	23.6766	25.8161	25.797	25.4829			7	7	7	49.1	49.1	49.1	25.189	0	67.454	184400000	41	0.113718	0.853393	0.396388	0.313414	C1_02460W_B;C1_02460W_A	C1_02460W_B;C1_02460W_A	52
26.2088	26.2221	25.9928	26.0399	25.7799	25.7556	26.1595	26.2264	25.8725			7	7	7	30.2	30.2	30.2	25.284	0	108.28	313320000	75	1.13172	0.128593	0.282754	2.40646	C5_03070W_B;C5_03070W_A	C5_03070W_B;C5_03070W_A	873
26.6082	25.8082	25.3319	23.78	25.0679	22.5408	25.9469	26.4469	26.0196			7	7	7	28.9	28.9	28.9	26.873	0	57.861	282010000	38	1.21601	0.109447	2.11987	2.588	C1_01480C_B;C1_01480C_A	C1_01480C_B;C1_01480C_A	28
26.6346	30.1697	28.7012	23.3072	27.7459	25.3627	27.2148	29.4375	29.6188			7	7	7	26.2	26.2	26.2	60.85	0	274.06	1424500000	147	0.857767	0.216253	3.02993	1.84526	C5_04130C_B;C5_04130C_A	C5_04130C_B;C5_04130C_A	895
26.7965	26.5538	25.6204	25.182	25.0862	24.8845	26.4839	26.6242	26.0188			7	7	7	47.1	47.1	47.1	17.6	0	36.288	346730000	46	1.58355	0.0707421	1.27267	3.44856	C5_01540W_B;C5_01540W_A	C5_01540W_B;C5_01540W_A	841
26.854	26.604	26.6331	25.9326	26.1919	26.229	26.5203	26.3552	25.848	+	DIC185_YJA11	7	7	7	27.9	27.9	27.9	40.712	0	34.619	412800000	56	2.04429	0.0410698	0.579215	4.74102	C2_04580W_B;C2_04580W_A	C2_04580W_B;C2_04580W_A	418
27.0016	26.0743	28.9804	26.307	27.397	27.0449	27.5207	26.9711	27.1323			7	7	7	71.8	71.8	71.8	14.089	0	121.97	786810000	107	0.181266	0.777531	0.435836	0.476209	C4_04390W_B;C4_04390W_A	C4_04390W_B;C4_04390W_A	761
27.5022	27.1951	27.826	28.2852	28.4933	28.1893	27.6043	27.3492	27.4273			7	7	7	40.1	40.1	40.1	18.558	0	95.148	990010000	121	1.79701	0.0530248	-0.814843	-4.01286	CR_00860C_B;CR_00860C_A	CR_00860C_B;CR_00860C_A	1142
27.5493	27.9525	27.7047	27.7227	27.7436	27.8564	27.5094	27.6577	27.2648			7	7	7	60	60	60	17.762	0	84.75	865990000	143	0.11279	0.854092	-0.0387459	-0.311082	C3_02110W_B;C3_02110W_A	C3_02110W_B;C3_02110W_A	586
27.6755	26.5501	26.4045	27.4876	27.4511	27.339	26.9836	26.8108	25.7614			7	7	7	48.6	48.6	48.6	11.62	0	39.204	638160000	75	0.609597	0.345465	-0.549199	-1.35909	CR_06800C_B;CR_06800C_A;C1_04240C_B;C1_04240C_A	CR_06800C_B;CR_06800C_A;C1_04240C_B;C1_04240C_A	108
28.3262	30.3589	29.3416	23.1773	24.4803	23.0003	28.9502	27.9984	29.4047	+	DIC185_YJA11	7	7	7	6.4	6.4	6.4	220.78	0	323.31	1762800000	103	2.81988	0.0132121	5.78957	7.72226	C6_04130C_B;C6_04130C_A	C6_04130C_B;C6_04130C_A	1013
22.6219	22.5298	23.0633	29.1001	28.0773	28.696	22.3576	23.0973	23.1739	+	DIC185_YJA11	8	8	8	41.4	41.4	41.4	34.308	0	129.9	512150000	57	4.18511	0	-5.88616	-17.3148	C2_09740W_B;C2_09740W_A	C2_09740W_B;C2_09740W_A	527
22.6858	24.063	24.4641	26.6338	25.379	25.5775	23.933	23.289	23.8261			8	8	1	33.1	33.1	4.7	36.659	0	48.665	105520000	24	1.48226	0.0785698	-2.12576	-3.19872	C1_10270C_A	C1_10270C_A	231
23.4099	26.0603	25.5114	22.5628	23.3246	22.8915	22.6249	23.3526	23.91			8	8	8	16.2	16.2	16.2	75.812	0	26.025	46515000	16	1.16119	0.121375	2.06753	2.46936	C1_05000W_A;C1_05000W_B;C2_01560W_B;C2_01560W_A	C1_05000W_A;C1_05000W_B	129
24.3123	22.9985	23.8168	24.2586	25.681	27.5085	23.1335	24.5249	25.111			8	8	8	39.9	39.9	39.9	31.527	0	39.868	119200000	27	0.971903	0.17715	-2.10686	-2.07451	C5_02230W_A;C5_02230W_B	C5_02230W_A;C5_02230W_B	857
24.4802	24.5068	24.054	23.2789	24.1877	23.782	24.6193	24.443	24.2549			8	8	2	24.1	24.1	7.7	53.378	0	28.003	88241000	30	0.927457	0.191111	0.597439	1.98459	CR_05080W_A	CR_05080W_A	1208
24.8605	25.2717	25.9654	27.2182	26.7183	29.4852	25.1255	25.8094	26.7487			8	8	8	55.9	55.9	55.9	16.218	0	95.076	445350000	62	1.25869	0.103069	-2.44137	-2.68188	C1_05680C_B;C1_05680C_A	C1_05680C_B;C1_05680C_A	140
24.9506	23.0166	24.1029	25.1834	24.2939	24.1939	24.3128	24.6759	24.9854			8	8	8	15.4	15.4	15.4	86.204	0	43.533	109360000	26	0.344347	0.583257	-0.533712	-0.831323	C5_03820C_B;C5_03820C_A	C5_03820C_B;C5_03820C_A	890
24.9601	23.1427	25.2403	24.7375	24.5262	23.8517	25.1363	24.8077	22.5716			8	8	8	46.4	46.4	46.4	24.789	0	28.976	106150000	18	0.0362329	0.947316	0.0759207	0.106979	C1_14500C_B;C1_14500C_A	C1_14500C_B;C1_14500C_A	323
25.0614	22.5907	24.5098	29.0781	27.8195	26.7786	24.922	23.3536	22.3936			8	8	8	48.3	48.3	48.3	29.783	0	102.5	477330000	77	1.73117	0.0583158	-3.83806	-3.83299	CR_05380C_B;CR_05380C_A	CR_05380C_B;CR_05380C_A	1212
25.1349	24.6426	23.2016	23.4108	22.2223	22.911	22.2418	23.8659	22.0693			8	8	8	18.7	18.7	18.7	64.048	0	24.282	58486000	10	1.02887	0.160906	1.47831	2.19118	C5_04570C_B;C5_04570C_A	C5_04570C_B;C5_04570C_A	903
25.1436	24.8874	25.4071	24.3176	25.3841	24.3232	25.1894	23.0543	25.1551			8	8	8	26.5	26.5	26.5	52.683	0	43.434	137230000	39	0.540239	0.397441	0.471091	1.22362	C4_01690C_B;C4_01690C_A	C4_01690C_B;C4_01690C_A	716
25.174	22.955	26.983	25.7035	24.7529	22.6483	26.0922	24.8658	25.7079			8	8	8	50.5	50.5	50.5	23.406	0	100.53	211620000	33	0.171778	0.787912	0.669141	0.454077	CR_08060C_B;CR_08060C_A	CR_08060C_B;CR_08060C_A	1254
25.1833	23.546	25.5614	24.5617	25.1288	24.324	25.2172	23.6956	22.0118			8	8	8	26.3	26.3	26.3	60.477	0	43.873	126030000	31	0.047581	0.933961	0.0920951	0.138917	C1_13760W_B;C1_13760W_A	C1_13760W_B;C1_13760W_A	299
25.26	25.1731	25.7207	22.5487	25.0004	23.4704	25.5767	25.2016	25.4932			8	8	8	16	16	16	86.004	0	84.903	172380000	36	1.09501	0.138336	1.71149	2.32887	C1_07890C_B;C1_07890C_A	C1_07890C_B;C1_07890C_A	178
25.2888	25.2404	25.4165	23.6552	24.5651	23.3118	24.9861	25.4792	25.5743			8	8	8	28.1	28.1	28.1	35.932	0	27.296	152540000	42	1.75465	0.0571783	1.47126	3.8965	C3_07830W_B;C3_07830W_A	C3_07830W_B;C3_07830W_A	683
25.2968	22.5729	24.3637	24.9986	23.4459	22.5123	24.3588	22.0959	24.9872			8	8	8	15.8	15.8	15.8	68.098	0	24.131	108390000	20	0.146646	0.814538	0.425564	0.394365	C2_08000C_B;C2_08000C_A	C2_08000C_B;C2_08000C_A	493
25.3736	22.2687	25.0053	25.1955	24.6317	24.0738	24.9493	23.6406	22.6166			8	8	8	16.5	16.5	16.5	73.116	0	43.657	110480000	30	0.151096	0.810034	-0.417828	-0.405059	C3_06910C_B;C3_06910C_A	C3_06910C_B;C3_06910C_A	667
25.514	24.536	25.2109	23.0652	24.2356	23.9655	25.5819	25.0656	25.3914			8	8	8	22	22	22	54.971	0	51.866	151190000	35	1.36164	0.0898357	1.33154	2.91439	C1_03520W_B;C1_03520W_A	C1_03520W_B;C1_03520W_A	88
25.5301	26.1612	25.0334	23.1967	22.7752	23.9387	25.6022	25.4238	25.3897	+	DIC185_YJA11	8	8	8	28.7	28.7	28.7	40.668	0	44.454	150950000	23	2.06907	0.0409524	2.27136	4.81893	CR_01400W_B;CR_01400W_A	CR_01400W_B;CR_01400W_A	1151
25.5768	25.1259	25.6874	26.1735	26.2082	28.0099	25.6141	25.8323	26.0181			8	8	1	40.5	40.5	6.9	27.451	0	36.428	275720000	65	0.992347	0.172754	-1.33384	-2.11619	C3_00770C_B	C3_00770C_B	560
25.5863	24.6675	23.2993	23.1739	23.8746	23.964	24.6889	24.7658	25.2319			8	8	8	20.7	20.7	20.7	54.321	0	30.832	120390000	28	0.524651	0.409101	0.846889	1.19305	C1_10620W_B;C1_10620W_A	C1_10620W_B;C1_10620W_A	241
25.6108	26.8428	27.3581	26.876	26.1585	26.4323	26.2831	24.2182	23.0131			8	8	8	50.9	50.9	50.9	24.933	0	36.86	335180000	42	0.0720858	0.905705	0.114978	0.205714	CR_07520C_B;CR_07520C_A	CR_07520C_B;CR_07520C_A	1246
25.8867	26.5253	26.8332	27.5762	26.8156	27.4631	26.2936	26.4658	26.172			8	8	8	59	59	59	23.077	0	53.754	450900000	113	1.11826	0.131596	-0.869916	-2.37791	CR_01750C_B;CR_01750C_A	CR_01750C_B;CR_01750C_A	1159
25.9585	25.521	22.0201	22.3466	22.2594	23.1616	25.9856	23.2007	23.292			8	8	1	48.5	48.5	10.3	15.533	0	38.357	140290000	22	0.678807	0.305823	1.91067	1.4939	C1_12390C_B	C1_12390C_B	277
25.96	25.9023	23.7927	23.0321	22.9437	23.6524	25.6925	25.7701	25.6057			8	8	8	39.9	39.9	39.9	33.167	0	40.36	168460000	37	1.26198	0.102424	2.00894	2.68919	C4_06720W_B;C4_06720W_A	C4_06720W_B;C4_06720W_A	802
26.1823	23.7714	25.5735	26.2102	25.689	25.7545	25.6512	25.8954	25.4666			8	8	2	50.3	50.3	11.1	21.429	0	56.578	265090000	40	0.404958	0.515916	-0.708848	-0.955156	C2_02410W_A	C2_02410W_A	376
26.3314	24.6878	25.5593	22.4743	22.8024	23.9924	25.2032	24.6417	25.6804			8	8	8	21.5	21.5	21.5	48.307	0	30.128	177790000	38	1.67406	0.0611156	2.43647	3.68126	C2_01320W_B;C2_01320W_A	C2_01320W_B;C2_01320W_A	350
26.3567	22.9694	23.3661	22.1182	23.5238	23.0409	25.9944	26.3363	25.927			8	8	8	27	27	27	22.635	0	26.57	245060000	30	0.511014	0.416398	1.33639	1.16624	C1_00180W_B;C1_00180W_A	C1_00180W_B;C1_00180W_A	4
26.4056	26.206	25.9155	26.5592	26.0411	26.0497	26.3992	26.2976	26.2579			8	8	8	19.5	19.5	19.5	58.788	0	37.443	358850000	44	0.0640533	0.913519	-0.0409985	-0.184125	C1_09680W_B;C1_09680W_A	C1_09680W_B;C1_09680W_A	222
26.5099	28.7652	27.9964	24.047	23.616	22.7035	27.4738	26.9526	27.1896	+	DIC185_YJA11	8	8	8	21.2	21.2	21.2	48.89	0	280.66	569750000	89	2.2951	0.025	4.30164	5.57648	CR_00180C_B;CR_00180C_A	CR_00180C_B;CR_00180C_A	1128
26.6106	26.3861	27.4878	22.9452	23.3873	23.6685	26.6842	22.4248	27.2343	+	DIC185_YJA11	8	3	3	37.2	9.5	9.5	37.448	0	100.4	379410000	36	3.03836	0.00744828	3.49448	8.81103	C1_07030C_A	C1_07030C_A	162
26.7201	23.4199	27.7073	23.2459	22.911	22.5101	26.7543	24.2576	27.4473			8	8	7	17.9	17.9	16.2	72.838	0	25.355	345800000	22	1.0953	0.138842	3.0601	2.32949	C3_06100C_B;C3_06100C_A	C3_06100C_B;C3_06100C_A	654
26.7212	25.6909	25.8113	22.7896	25.1046	25.7439	25.4374	25.8265	26.2059			8	8	8	49.2	49.2	49.2	28.133	0	35.894	291880000	40	0.733843	0.272634	1.52845	1.60129	C3_00320W_B;C3_00320W_A	C3_00320W_B;C3_00320W_A	553
26.841	26.9672	26.7089	26.7062	28.4763	27.4209	26.5304	26.6668	25.7541			8	8	8	48.9	48.9	48.9	14.721	0	78.079	553190000	141	0.599127	0.350977	-0.695437	-1.33868	C1_13050W_B;C1_13050W_A	C1_13050W_B;C1_13050W_A	283
26.9684	30.291	28.8376	22.1444	26.2129	23.2615	27.6475	27.9558	28.4894			8	8	8	26.8	26.8	26.8	60.06	0	323.31	1162400000	110	1.44808	0.0828108	4.82607	3.11675	CR_10110W_B;CR_10110W_A	CR_10110W_B;CR_10110W_A	1288
27.0108	26.6512	26.1158	25.6205	25.7825	22.6114	26.5978	26.6569	26.3244			8	8	8	39	39	39	27.311	0	74.839	387320000	55	0.838302	0.222475	1.92115	1.80666	C1_11060C_B;C1_11060C_A	C1_11060C_B;C1_11060C_A	253
27.2595	27.1473	26.434	26.22	26.3375	26.089	27.0457	27.1336	27.1515			8	8	8	19.5	19.5	19.5	43.948	0	45.857	582170000	84	1.27866	0.101386	0.731459	2.72631	C2_09430W_B;C2_09430W_A	C2_09430W_B;C2_09430W_A	521
27.2692	27.0589	26.6141	27.7038	26.6942	26.9833	26.8696	27.1081	26.4464			8	8	8	57.2	57.2	57.2	16.99	0	56.021	680460000	100	0.153173	0.807147	-0.146358	-0.410033	C7_00960W_B;C7_00960W_A	C7_00960W_B;C7_00960W_A	1037
27.3421	26.8025	26.2443	26.0717	25.7924	25.8546	26.9616	26.846	26.7347			8	8	8	44.2	44.2	44.2	22.753	0	75.342	493280000	65	1.27279	0.101886	0.890099	2.71323	C2_05610C_B;C2_05610C_A	C2_05610C_B;C2_05610C_A	441
27.9542	27.9882	28.7198	28.6394	29.2684	29.1842	28.2564	27.9859	27.7739			8	8	8	84.9	84.9	84.9	13.808	0	238.49	1469400000	157	1.19663	0.112418	-0.809959	-2.54582	C1_08030W_B;C1_08030W_A	C1_08030W_B;C1_08030W_A	181
28.0367	27.107	23.0483	27.1245	26.6964	23.2616	27.6266	27.4075	26.997			8	8	8	25.7	25.7	25.7	45.267	0	30.27	523070000	27	0.0657588	0.911555	0.369851	0.188733	CR_06070W_B;CR_06070W_A	CR_06070W_B;CR_06070W_A	1221
28.3406	27.7662	27.6961	26.9499	27.1962	23.5405	27.9423	28.1287	28.0742			8	8	8	35.3	35.3	35.3	33.881	0	38.317	1412400000	54	0.785708	0.242918	2.03873	1.70293	C1_06960W_B;C1_06960W_A	C1_06960W_B;C1_06960W_A	161
28.5503	28.4309	28.1857	27.6481	27.7227	27.431	28.4089	28.4569	28.359	+	DIC185_YJA11	8	8	8	38.7	38.7	38.7	28.73	0	82.756	1444000000	192	2.32768	0.0261538	0.788322	5.69308	C3_05370C_B;C3_05370C_A	C3_05370C_B;C3_05370C_A	643
28.6134	30.8773	29.8643	22.771	27.2023	26.2205	28.7918	29.5066	30.4053			8	8	8	31.8	31.8	31.8	43.617	0	133.76	2710100000	160	1.37059	0.0909901	4.38706	2.93502	C6_00820W_B;C6_00820W_A	C6_00820W_B;C6_00820W_A	938
29.1214	28.9398	29.2163	30.8612	29.8646	30.1958	29.1953	28.9293	28.9515			8	8	8	38.3	38.3	38.3	22.569	0	109.64	3381900000	197	1.79051	0.0532033	-1.2147	-3.99486	C4_07180W_B;C4_07180W_A;C3_07270C_B;C3_07270C_A	C4_07180W_B;C4_07180W_A;C3_07270C_B;C3_07270C_A	816
29.1372	28.576	29.3562	29.2044	29.3517	29.2398	29.2235	28.8543	28.3973			8	8	8	53.6	53.6	53.6	16.89	0	84.013	2452100000	149	0.43906	0.489059	-0.242129	-1.02366	C5_02890W_B;C5_02890W_A	C5_02890W_B;C5_02890W_A	869
29.3644	29.0922	29.2974	29.8749	30.0601	30.0204	29.4259	29.4596	28.6071	+	DIC185_YJA11	8	8	8	71	71	71	19.258	0	323.31	3482400000	286	2.74686	0.0147027	-0.733813	-7.38635	C4_02410C_B;C4_02410C_A	C4_02410C_B;C4_02410C_A	731
30.0669	30.2719	29.7187	27.1847	30.5045	31.1739	28.7829	31.4148	31.4224			8	8	8	62.3	62.3	62.3	19.64	0	323.31	5686800000	190	0.116375	0.856581	0.39814	0.32007	C1_06370C_B;C1_06370C_A	C1_06370C_B;C1_06370C_A	148
22.192	24.1249	23.306	26.9446	25.3834	25.6347	22.5457	22.7466	22.2201			9	9	9	12.4	12.4	12.4	81.845	0	25.336	92039000	25	1.70213	0.0613623	-2.77996	-3.75534	C5_01380W_A;C5_01380W_B;C5_01360W_B;C5_01360W_A	C5_01380W_A;C5_01380W_B	838
22.7618	22.5885	23.7866	26.6693	26.2067	25.5156	23.9667	23.475	22.0769	+	DIC185_YJA11	9	9	9	39.5	39.5	39.5	35.26	0	33.76	105430000	36	2.44867	0.02	-3.08489	-6.14385	C7_03350C_B;C7_03350C_A	C7_03350C_B;C7_03350C_A	1077
22.7911	22.5588	26.1476	23.2494	23.6138	22.1522	22.8502	26.8516	23.0396			9	9	8	42	42	37.2	42.315	0	56.054	88362000	18	0.266708	0.665585	0.827352	0.667277	CR_07800W_B;CR_07800W_A	CR_07800W_B;CR_07800W_A	1253
22.8098	23.231	23.0685	26.5186	25.7434	25.5665	22.789	23.5734	22.8292	+	DIC185_YJA11	9	9	9	9	9	9	158.42	0	29.253	93159000	25	3.10434	0.00830769	-2.90642	-9.16642	C1_03100W_B;C1_03100W_A	C1_03100W_B;C1_03100W_A	73
22.8906	22.9783	22.7369	26.3407	25.4559	26.0031	22.5087	23.7726	22.8122	+	DIC185_YJA11	9	9	9	7.7	7.7	7.7	167.67	0	27	74511000	21	3.48133	0	-3.06463	-11.4669	C6_03840C_B;C6_03840C_A	C6_03840C_B;C6_03840C_A	1005
23.0036	26.0383	25.853	27.6218	26.5912	27.4187	24.943	26.2053	25.1358			9	9	9	39.5	39.5	39.5	23.277	0	30.815	291750000	53	1.02203	0.160234	-2.24558	-2.17709	C2_05030C_B;C2_05030C_A	C2_05030C_B;C2_05030C_A	425
23.3439	24.9445	23.4667	22.8601	22.9686	23.7358	24.1448	24.5671	22.8041			9	2	2	24.6	3.6	3.6	47.526	0	7.334	20202000	3	0.554436	0.386182	0.730195	1.25142	C2_10160W_B	C2_10160W_B	539
23.4162	22.7586	22.8178	28.2493	26.6915	27.757	23.7711	25.2095	23.9717	+	DIC185_YJA11	9	9	9	13.7	13.7	13.7	58.063	0	22.324	259850000	43	3.0809	0.008	-4.56838	-9.03865	C1_00310W_B;C1_00310W_A	C1_00310W_B;C1_00310W_A	7
23.7759	22.8162	21.4825	23.202	23.0502	24.1437	23.8961	23.5787	22.7571			9	9	9	20.1	20.1	20.1	67.33	0	27.354	54311000	21	0.444628	0.488735	-0.773783	-1.03477	CR_03520C_A;CR_03520C_B	CR_03520C_A;CR_03520C_B	1180
24.0599	23.2029	20.4564	27.7708	26.2197	26.7552	22.3757	23.8373	22.5296			9	9	9	30.3	30.3	30.3	56.46	0	24.133	181030000	38	1.67565	0.061958	-4.34215	-3.68543	C3_05650W_B;C3_05650W_A	C3_05650W_B;C3_05650W_A	649
24.2959	24.2656	24.903	21.9732	23.611	24.238	24.3292	23.581	24.7982			9	9	9	28.5	28.5	28.5	45.993	0	24.323	84532000	26	0.793824	0.237995	1.21413	1.71889	C3_01990W_B;C3_01990W_A	C3_01990W_B;C3_01990W_A	585
24.4593	23.178	24.7376	22.5466	24.6532	24.3891	24.0384	23.7989	23.3895			9	7	7	26.1	22.4	22.4	48.562	0	21.357	55614000	13	0.116401	0.857583	0.26198	0.320136	C2_05890C_B;C2_05890C_A	C2_05890C_B;C2_05890C_A	446
24.5258	23.7211	25.8633	28.8639	28.0246	29.0081	23.649	26.7266	26.4464	+	DIC185_YJA11	9	8	8	19.7	17.8	17.8	58.715	0	82.139	617990000	85	2.31443	0.0253731	-3.92881	-5.64543	C1_00220W_B;C1_00220W_A	C1_00220W_B;C1_00220W_A	6
24.6332	24.3651	25.6596	24.2318	24.6825	23.086	24.9983	24.7127	24.8549			9	9	9	24	24	24	49.12	0	54.081	127180000	36	0.648224	0.322427	0.885874	1.43433	C3_07220C_B;C3_07220C_A	C3_07220C_B;C3_07220C_A	673
24.6673	23.286	24.5629	23.4307	22.0716	23.2904	24.5684	23.8467	24.7813			9	9	1	10	10	0.6	120.56	0	25.036	76973000	28	0.93732	0.191367	1.24118	2.00447	C1_08110W_A	C1_08110W_A	185
24.7022	22.81	24.3133	24.6793	24.4649	24.6698	22.2325	23.5447	23.0206			9	9	9	21.1	21.1	21.1	59.631	0	30.567	69366000	26	0.497954	0.425755	-0.662841	-1.14052	CR_04190W_B;CR_04190W_A	CR_04190W_B;CR_04190W_A	1191
25.0186	24.0392	24.8205	25.5094	25.4019	28.0982	24.9191	24.7708	23.1709			9	9	9	39.8	39.8	39.8	29.928	0	84.65	208050000	44	0.853982	0.216834	-1.71043	-1.83774	C7_01470C_B;C7_01470C_A	C7_01470C_B;C7_01470C_A	1041
25.1869	24.8162	25.3121	24.8903	22.5465	22.717	25.1325	23.5062	25.108			9	9	9	12.7	12.7	12.7	108.27	0	33.765	131460000	46	1.05113	0.155556	1.72048	2.23725	C6_03720W_B;C6_03720W_A	C6_03720W_B;C6_03720W_A	1001
25.2487	25.7508	25.8846	25.8496	25.9139	25.0983	25.5886	22.5331	23.303			9	9	9	59.4	59.4	59.4	25.184	0	37.431	168130000	29	0.00750392	0.989251	0.00743675	0.0228425	CR_00090C_B;CR_00090C_A	CR_00090C_B;CR_00090C_A	1124
25.2825	25.312	25.2644	27.0943	28.0214	26.5939	25.8416	25.3027	24.6939	+	DIC185_YJA11	9	9	9	59.4	59.4	59.4	22.989	0	65.788	323640000	68	2.01855	0.0402198	-1.95023	-4.66107	C1_12360C_B;C1_12360C_A	C1_12360C_B;C1_12360C_A	274
25.341	25.1166	25.0608	22.9459	23.0619	23.5641	25.3279	25.0481	25.5297	+	DIC185_YJA11	9	9	9	20.6	20.6	20.6	62.109	0	29.674	131310000	24	3.16814	0.009	1.98216	9.52258	C1_07070C_B;C1_07070C_A	C1_07070C_B;C1_07070C_A	164
25.3504	23.4402	25.1312	23.0863	24.1132	23.4407	25.1429	25.0487	25.2889			9	9	9	24	24	24	60.421	0	38.178	127470000	24	0.744289	0.267144	1.09385	1.62172	C5_01690C_B;C5_01690C_A	C5_01690C_B;C5_01690C_A	846
25.4776	23.6591	24.8342	25.1138	24.9149	24.9601	22.6403	25.4762	25.3416			9	9	9	45.1	45.1	45.1	25.753	0	159.31	139780000	32	0.251113	0.685241	-0.339328	-0.633363	C5_05300W_B;C5_05300W_A	C5_05300W_B;C5_05300W_A	920
25.619	25.9643	25.7621	25.2811	24.8429	25.3872	25.5519	26.0886	26.2325			9	9	9	45.7	45.7	45.7	39.557	0	45.572	232320000	59	1.46007	0.0815385	0.611406	3.14537	C5_03350W_B;C5_03350W_A	C5_03350W_B;C5_03350W_A	879
25.6612	25.6417	26.5147	22.6751	22.994	24.8203	26.2297	23.2631	26.2611			9	9	9	31.3	31.3	31.3	47.888	0	34.725	240010000	47	1.547	0.0719527	2.44275	3.35716	C1_09640W_B;C1_09640W_A	C1_09640W_B;C1_09640W_A	219
25.7493	24.7276	22.5523	22.7549	24.199	23.5475	24.7854	25.1984	25.1988			9	9	9	25.2	25.2	25.2	57.769	0	49.377	121810000	35	0.337526	0.589518	0.842553	0.817186	CR_09950C_B;CR_09950C_A	CR_09950C_B;CR_09950C_A	1284
25.7547	24.2882	23.8365	22.4345	23.4181	23.1846	22.7185	24.2264	25.8738			9	9	9	12.9	12.9	12.9	96.253	0	29.721	105650000	13	1.16663	0.118886	1.6141	2.48104	C2_03160C_B;C2_03160C_A	C2_03160C_B;C2_03160C_A	394
25.771	25.5609	24.3298	25.0418	25.1328	23.2222	25.2165	25.4868	24.9533			9	9	9	24.8	24.8	24.8	75.579	0	35.434	179510000	37	0.419016	0.502224	0.754972	0.983482	CR_00780C_B;CR_00780C_A	CR_00780C_B;CR_00780C_A	1140
25.7733	25.5145	25.5408	25.0013	25.0681	23.6622	25.6563	25.5463	25.6664			9	9	9	30.6	30.6	30.6	58.529	0	61.722	200550000	46	1.04234	0.159135	1.03233	2.21902	C4_04700W_B;C4_04700W_A	C4_04700W_B;C4_04700W_A	766
25.8239	27.2315	26.5109	21.639	22.9306	23.8962	26.4976	27.3088	26.5516	+	DIC185_YJA11	9	9	2	33.5	33.5	12.4	47.337	0	73.298	311450000	68	2.06508	0.0404706	3.70017	4.80632	C2_10160W_A	C2_10160W_A	538
25.8565	25.5998	25.6435	25.3218	26.0203	23.6693	25.6196	26.0245	26.4231			9	9	1	35.5	35.5	3.4	47.944	0	68.684	240440000	44	0.423367	0.499837	0.696091	0.992221	C5_05230C_A	C5_05230C_A	917
25.9314	25.2891	25.2085	24.3388	25.2218	25.2754	25.5477	24.3235	24.9948			9	9	9	33.4	33.4	33.4	46.038	0	50.06	189510000	37	0.628976	0.333083	0.531012	1.39684	CR_07620W_B;CR_07620W_A	CR_07620W_B;CR_07620W_A	1248
25.9824	25.3586	25.8651	25.7138	25.9734	27.3319	25.833	25.5711	26.0596			9	9	9	41.7	41.7	41.7	31.41	0	44.194	293950000	85	0.490237	0.433055	-0.604311	-1.12529	C7_04020C_B;C7_04020C_A	C7_04020C_B;C7_04020C_A	1092
26.0293	25.7793	25.6392	21.4978	23.9422	23.9817	25.8183	25.9066	26.2758			9	9	9	29.6	29.6	29.6	46.705	0	50.421	217010000	45	1.49345	0.0794576	2.67537	3.22579	C1_00590W_B;C1_00590W_A	C1_00590W_B;C1_00590W_A	16
26.0582	25.361	25.4241	27.579	26.7932	26.8187	26.0231	25.1529	26.137	+	DIC185_YJA11	9	9	9	21.9	21.9	21.9	38.736	0	40.783	347720000	60	1.88246	0.044036	-1.44921	-4.25478	C4_04800W_B;C4_04800W_A	C4_04800W_B;C4_04800W_A	768
26.1838	23.2067	25.9658	23.5574	22.2923	23.7179	25.7573	25.883	26.1732			9	9	9	28.4	28.4	28.4	49.138	0	35.53	213760000	34	0.846216	0.219136	1.92959	1.82234	C2_05100C_B;C2_05100C_A	C2_05100C_B;C2_05100C_A	426
26.2227	25.8346	26.023	25.6573	25.9219	25.617	25.9385	24.1042	25.1445			9	9	9	42	42	42	37.366	0	82.153	263400000	60	0.935317	0.191597	0.294669	2.00042	C2_08130W_B;C2_08130W_A	C2_08130W_B;C2_08130W_A	498
26.2499	25.835	26.0086	25.4152	25.2446	23.3323	26.0762	26.129	26.0417			9	9	9	20.1	20.1	20.1	66.852	0	30.524	258120000	37	0.942593	0.192359	1.36713	2.01511	CR_01760C_B;CR_01760C_A	CR_01760C_B;CR_01760C_A	1160
26.2604	26.2779	25.893	25.7657	26.4382	26.7375	26.095	26.5008	26.3657			9	9	9	30.8	30.8	30.8	50.062	0	113.56	359320000	78	0.210153	0.739607	-0.170059	-0.542352	C7_01640W_B;C7_01640W_A	C7_01640W_B;C7_01640W_A	1045
26.3422	25.694	24.9905	26.0941	25.3442	25.1798	26.3745	26.0973	25.1383			9	9	9	43.7	43.7	43.7	15.513	0	30.236	277660000	48	0.10173	0.871871	0.136204	0.283068	C3_00090W_B;C3_00090W_A	C3_00090W_B;C3_00090W_A	550
26.4101	26.0391	26.5066	26.6512	26.7519	28.1357	26.247	26.2084	26.6499			9	9	9	57.2	57.2	57.2	27.443	0	75.36	430250000	78	0.795943	0.237086	-0.860964	-1.72306	CR_04550W_B;CR_04550W_A	CR_04550W_B;CR_04550W_A	1200
26.6255	25.8247	25.9628	23.6385	25.624	25.7845	26.5225	26.0918	26.0317			9	9	9	29.1	29.1	29.1	46.095	0	94.861	329310000	53	0.697631	0.292938	1.12199	1.5306	CR_00620C_B;CR_00620C_A	CR_00620C_B;CR_00620C_A	1137
26.6269	26.8903	26.509	27.5266	27.1765	27.4886	26.6064	26.7763	25.9514	+	DIC185_YJA11	9	9	9	65	65	65	15.698	0	57.873	494950000	90	1.98695	0.0411134	-0.72186	-4.56432	C3_07150C_B;C3_07150C_A	C3_07150C_B;C3_07150C_A	671
26.6326	26.1837	25.743	25.7837	25.8152	25.4749	26.2592	26.2048	26.1443			9	9	9	40.7	40.7	40.7	27.086	0	46.146	337480000	68	0.822865	0.227028	0.495176	1.77613	C4_01270W_B;C4_01270W_A	C4_01270W_B;C4_01270W_A	709
27.1189	26.5257	25.9865	25.6227	26.0163	25.1873	26.6106	26.7889	26.3343			9	9	9	45.2	45.2	45.2	27.399	0	54.481	416000000	54	1.08444	0.142138	0.934914	2.30669	C1_05720W_B;C1_05720W_A	C1_05720W_B;C1_05720W_A	141
27.219	27.0034	26.9602	26.7864	27.5469	27.1822	26.9769	26.2809	26.4093			9	9	9	52.8	52.8	52.8	19.763	0	42.777	599090000	82	0.180629	0.775956	-0.11095	-0.474729	C1_03110W_B;C1_03110W_A	C1_03110W_B;C1_03110W_A	74
27.346	26.9087	26.5135	27.429	26.7225	26.7197	27.0123	27.0887	26.2575			9	9	9	51.7	51.7	51.7	16.946	0	36.573	554530000	90	0.0344447	0.948698	-0.034324	-0.101884	C6_00650C_B;C6_00650C_A	C6_00650C_B;C6_00650C_A	934
27.8391	30.1322	29.3669	22.7104	26.9989	26.6292	28.9746	29.9424	29.4684			9	9	9	9.8	9.8	9.8	141.09	0	297.27	2045400000	217	1.12796	0.129177	3.66656	2.39847	C2_01780W_B;C2_01780W_A	C2_01780W_B;C2_01780W_A	361
28.5159	28.5341	29.1451	22.2189	24.1102	23.137	28.8115	27.8883	29.0266	+	DIC185_YJA11	9	9	4	36.9	36.9	9.2	37.475	0	291.15	1627800000	159	3.17303	0.0093913	5.57629	9.55038	C1_07030C_B	C1_07030C_B	163
22.7075	24.944	23.0564	25.4987	25.9324	27.5107	23.6145	22.711	23.8964			10	10	10	35.9	35.9	35.9	39.225	0	38.198	102140000	37	1.38394	0.0894472	-2.74463	-2.96595	C2_02370C_B;C2_02370C_A	C2_02370C_B;C2_02370C_A	374
22.8183	23.4262	22.4837	26.2405	25.7964	27.1708	22.0308	23.8357	22.5593	+	DIC185_YJA11	10	10	10	20.2	20.2	20.2	66.435	0	51.762	95155000	35	2.68887	0.0159048	-3.49317	-7.12894	CR_09390C_B;CR_09390C_A	CR_09390C_B;CR_09390C_A	1279
23.2342	23.358	22.1772	25.3958	25.3781	28.0589	22.7261	23.2182	23.2046			10	10	10	48.8	48.8	48.8	18.529	0	49.671	132880000	31	1.59268	0.0689873	-3.3545	-3.47163	CR_06510W_B;CR_06510W_A	CR_06510W_B;CR_06510W_A	1229
23.3913	25.3673	26.6518	23.3998	24.9858	26.1187	24.7049	24.0638	27.8212			10	10	1	28.1	28.1	3	51.304	0	92.978	218200000	42	0.0869452	0.885134	0.302056	0.244923	CR_02180W_A	CR_02180W_A	1165
23.8449	24.1549	21.714	26.8776	25.1003	25.2216	23.3779	23.5361	22.6041			10	4	4	22.5	13.2	13.2	60.562	0	39.309	112740000	24	1.22397	0.109399	-2.49524	-2.6054	C2_01000W_B;C2_01000W_A	C2_01000W_B;C2_01000W_A	340
23.9246	24.2345	22.2587	25.2781	25.6558	25.6203	23.3683	23.8841	22.4908			10	10	10	8.5	8.5	8.5	173.91	0	27.444	52084000	17	1.51227	0.0763448	-2.0455	-3.27163	C4_05140C_B;C4_05140C_A	C4_05140C_B;C4_05140C_A	774
24.1573	24.2938	22.7313	28.1091	26.8808	27.4207	22.343	23.9164	23.1577	+	DIC185_YJA11	10	10	10	45.4	45.4	45.4	38.795	0	62.26	294760000	59	2.43825	0.0208	-3.7427	-6.10389	CR_08990C_B;CR_08990C_A	CR_08990C_B;CR_08990C_A	1265
24.196	26.7577	26.943	23.3986	22.5848	23.8609	25.1208	25.8851	26.5769			10	10	2	36.5	36.5	7.6	55.003	0	120.8	224710000	46	1.3075	0.0959818	2.68414	2.79103	C1_10430W_B	C1_10430W_B	237
24.7397	23.7525	24.6117	22.9741	23.6842	23.2506	24.7769	23.4685	23.2271			10	10	10	11.8	11.8	11.8	125.58	0	32.079	56112000	18	1.33743	0.0909623	1.06498	2.85892	C6_02860W_A;C6_02860W_B	C6_02860W_A;C6_02860W_B	985
24.8754	24.4003	24.2975	22.6979	23.0677	24.4425	24.6844	23.7235	24.622			10	10	10	25.9	25.9	25.9	47.436	0	36	89776000	23	0.937007	0.191066	1.12173	2.00383	C2_03010C_B;C2_03010C_A	C2_03010C_B;C2_03010C_A	388
24.9295	25.3649	24.8743	23.4345	23.7463	24.4819	25.2737	23.1245	24.8762			10	10	10	23.1	23.1	23.1	60.141	0	34.285	94470000	29	1.55085	0.0720719	1.16867	3.36674	CR_06490C_B;CR_06490C_A	CR_06490C_B;CR_06490C_A	1227
25.1725	22.9985	23.5621	24.2635	22.2285	22.4246	24.7345	23.2716	24.5702			10	4	4	39.1	17	17	46.263	0	76.126	89372000	16	0.438092	0.489191	0.938836	1.02172	C2_04460W_B;C2_04460W_A	C2_04460W_B;C2_04460W_A	416
25.3463	25.3735	25.7117	24.7532	24.6856	23.9166	25.4554	25.0987	25.4059			10	10	10	23.4	23.4	23.4	64.949	0	38.136	168290000	45	1.60404	0.0659108	1.02537	3.50044	C1_09190C_B;C1_09190C_A	C1_09190C_B;C1_09190C_A	211
25.4511	25.184	25.7409	25.7721	25.9222	25.3841	25.2788	22.9243	23.273			10	10	10	33.3	33.3	33.3	57.699	0	69.638	164720000	28	0.442808	0.487992	-0.234118	-1.03114	C5_02270W_B;C5_02270W_A	C5_02270W_B;C5_02270W_A	858
25.453	23.5215	22.4126	25.3841	25.5455	25.4562	22.5655	24.534	22.8222			10	10	10	23.1	23.1	23.1	76.611	0	66.673	104970000	31	0.871777	0.210741	-1.66624	-1.87312	C4_03180W_B;C4_03180W_A	C4_03180W_B;C4_03180W_A	747
25.4556	24.8598	23.3389	22.0213	23.7617	22.8315	23.5307	24.9569	25.0206			10	10	10	26.1	26.1	26.1	59.835	0	41.412	119700000	24	0.976469	0.176146	1.67994	2.0838	C2_07310W_B;C2_07310W_A	C2_07310W_B;C2_07310W_A	480
25.5561	23.3228	25.9388	26.3127	25.6582	25.9834	25.0397	25.7962	25.9824			10	10	10	26.8	26.8	26.8	49.54	0	36.196	227460000	65	0.55301	0.386082	-1.04551	-1.24863	C5_01770C_A;C5_01775C_B	C5_01770C_A	847
25.5801	24.612	25.2278	24.7706	24.8536	24.2199	25.1136	25.1015	24.9751			10	10	10	26	26	26	50.234	0	60.056	171550000	39	0.691733	0.298581	0.525283	1.5191	C2_01110C_B;C2_01110C_A	C2_01110C_B;C2_01110C_A	343
25.8498	25.6392	26.0984	23.8108	25.8415	24.9737	25.5528	25.5676	25.668			10	10	10	52	52	52	36.938	0	40.104	221920000	48	0.752071	0.262483	0.98717	1.63695	C3_04060C_B;C3_04060C_A	C3_04060C_B;C3_04060C_A	616
25.8643	23.2792	25.3729	24.0021	22.6322	23.1128	25.7756	24.1771	25.8027			10	10	10	18.9	18.9	18.9	104.32	0	50.223	153840000	30	0.829596	0.225562	1.58973	1.78943	C1_04830W_B;C1_04830W_A	C1_04830W_B;C1_04830W_A	124
25.8838	25.285	25.5147	25.9297	27.0564	27.2442	25.988	24.5365	23.5052			10	10	10	54.5	54.5	54.5	34.264	0	49.291	285260000	62	1.24466	0.103333	-1.18228	-2.65087	CR_09670C_B;CR_09670C_A	CR_09670C_B;CR_09670C_A	1280
26.0731	26.5922	26.1961	26.0489	27.1161	26.0647	26.2158	26.1281	25.9972			10	10	10	43.8	43.8	43.8	34.329	0	36.236	329720000	61	0.115493	0.854277	-0.122793	-0.317863	C5_04490C_B;C5_04490C_A	C5_04490C_B;C5_04490C_A	902
26.3285	26.6116	27.3075	27.1934	26.9664	26.6262	26.7619	26.4795	26.3711			10	10	10	55.9	55.9	55.9	24.274	0	82.053	487840000	97	0.207697	0.743535	-0.179457	-0.536798	C1_10280C_B;C1_10280C_A	C1_10280C_B;C1_10280C_A	232
26.4601	22.675	25.7229	25.5965	25.8304	25.8655	26.2505	25.9669	25.9804			10	10	10	35.7	35.7	35.7	55.273	0	120.3	286980000	56	0.281243	0.649504	-0.811481	-0.698565	C3_07640C_B;C3_07640C_A	C3_07640C_B;C3_07640C_A	680
26.5968	26.1446	25.8558	25.3456	25.9271	24.8912	26.3407	26.4012	26.1232			10	10	4	39	39	17.5	47.49	0	209.6	342450000	112	1.03141	0.161338	0.811108	2.19643	C1_04730C_B;C1_04730C_A	C1_04730C_B;C1_04730C_A	121
26.6096	26.4922	27.2135	26.3072	25.9135	25.7156	26.714	26.5013	26.5091			10	10	10	43.9	43.9	43.9	40.625	0	54.946	434420000	67	1.31186	0.0953394	0.793027	2.80086	C2_02030W_B;C2_02030W_A	C2_02030W_B;C2_02030W_A	368
26.7552	25.7762	28.1981	26.6653	26.3013	26.4294	26.9606	25.9569	26.2638			10	10	10	63.2	63.2	63.2	21.481	0	78.567	536050000	82	0.247191	0.691581	0.444485	0.624773	C6_02220W_B;C6_02220W_A	C6_02220W_B;C6_02220W_A	970
26.8225	26.3321	26.9326	25.5512	25.7562	25.1119	26.5738	26.4422	26.6814	+	DIC185_YJA11	10	10	10	36.9	36.9	36.9	38.618	0	41.115	407030000	74	2.00346	0.0415484	1.22261	4.61468	C2_09970C_B;C2_09970C_A	C2_09970C_B;C2_09970C_A	531
27.0392	30.9489	30.7968	22.0711	22.914	25.6233	28.468	28.8002	29.5921			10	10	10	43.3	43.3	43.3	39.381	0	197.92	2426300000	87	1.65509	0.0620533	6.05879	3.63171	C1_13940W_B;C1_13940W_A	C1_13940W_B;C1_13940W_A	304
27.0834	28.4834	27.3421	22.7903	23.6525	23.3534	27.6317	28.1661	27.2435	+	DIC185_YJA11	10	10	10	14.7	14.7	14.7	73.657	0	211.43	561770000	75	3.02912	0.0072	4.37093	8.7623	C4_03520C_B;C4_03520C_A	C4_03520C_B;C4_03520C_A	753
27.1114	27.6728	27.4226	23.4234	27.4413	27.1943	27.57	27.4358	27.3823			10	10	10	44.6	44.6	44.6	33.672	0	57.843	675830000	76	0.454893	0.475094	1.38257	1.05523	C1_01690C_B;C1_01690C_A	C1_01690C_B;C1_01690C_A	36
27.1177	29.1402	29.0824	23.9034	23.0752	23.5298	27.8793	26.9358	28.6447	+	DIC185_YJA11	10	10	10	32.2	32.2	32.2	45.007	0	211.82	960990000	93	2.65852	0.0148444	4.94399	6.99736	C2_10150W_B;C2_10150W_A	C2_10150W_B;C2_10150W_A	537
27.2279	27.1509	26.7535	26.9698	27.0165	26.7838	26.998	27.1104	26.7787			10	10	10	43.9	43.9	43.9	21.72	0	34.692	587420000	100	0.30052	0.629277	0.120756	0.739617	C2_03820C_B;C2_03820C_A	C2_03820C_B;C2_03820C_A	404
27.2472	30.3405	29.0815	22.7094	25.6835	23.4735	27.5699	28.7596	28.812			10	4	4	30.4	14.6	14.6	39.26	0	138.38	1426900000	166	1.75545	0.057625	4.93427	3.89868	C2_10030C_B	C2_10030C_B	535
27.2505	29.6732	28.748	23.0277	25.9537	23.6083	27.8291	28.3125	27.1946			10	2	2	37.2	9.4	9.4	49.401	0	211.26	1798800000	174	1.72902	0.0578806	4.36069	3.82719	C3_01550C_B	C3_01550C_B	573
27.4555	27.2028	27.5936	27.08	27.5139	26.9233	27.5235	27.2092	27.268			10	10	10	50.6	50.6	50.6	34.682	0	126.68	735890000	98	0.509777	0.415802	0.24493	1.16381	C5_02710W_B;C5_02710W_A	C5_02710W_B;C5_02710W_A	867
27.7264	27.4648	27.2215	26.678	27.0108	26.9716	27.4683	27.7124	27.4838			10	10	10	42.4	42.4	42.4	21.746	0	105.27	752970000	123	1.50375	0.0771429	0.584105	3.25084	C3_02470C_B;C3_02470C_A	C3_02470C_B;C3_02470C_A	594
28.1553	29.3012	29.4137	24.8167	26.316	25.9112	28.6529	28.9954	28.5671	+	DIC185_YJA11	10	10	10	48.5	48.5	48.5	22.295	0	161.24	1490600000	143	2.25702	0.0276164	3.27546	5.44266	C3_06360C_B;C3_06360C_A	C3_06360C_B;C3_06360C_A	659
28.3593	28.1757	27.8228	27.4326	28.1305	27.6496	28.0718	28.1067	27.8039			10	10	10	49.3	49.3	49.3	24.378	0	77.496	1182300000	128	0.667202	0.314214	0.3817	1.47129	C6_02240C_B;C6_02240C_A	C6_02240C_B;C6_02240C_A	971
28.5391	28.444	29.6719	27.9559	28.4483	28.2345	28.9799	28.2214	28.4227			10	10	10	79.4	79.4	79.4	15.851	0	237.07	1779100000	184	0.734507	0.274036	0.672078	1.60259	C5_00370W_B;C5_00370W_A	C5_00370W_B;C5_00370W_A	822
29.1284	29.5182	30.5656	29.8853	30.31	30.4192	29.9015	29.2263	29.1427			10	10	9	55.6	55.6	50.6	17.575	0	223.57	3996600000	276	0.436482	0.490354	-0.467447	-1.0185	C7_02380C_B;C7_02380C_A	C7_02380C_B;C7_02380C_A	1063
23.1364	23.5143	23.0878	26.3622	27.0535	27.253	23.1036	23.0644	22.7602	+	DIC185_YJA11	11	11	11	23.4	23.4	23.4	56.483	0	51.116	123180000	45	3.56917	0	-3.64337	-12.0762	C5_01520C_A;C5_01520C_B	C5_01520C_A;C5_01520C_B	840
23.4566	24.2946	27.323	24.9889	22.5385	24.8358	25.66	23.4271	22.8679			11	11	11	53.9	53.9	53.9	33.014	0	52.531	163240000	27	0.253165	0.68254	0.903664	0.637847	CR_01350C_B;CR_01350C_A	CR_01350C_B;CR_01350C_A	1149
23.5902	23.5363	21.9477	25.223	25.335	23.6858	22.2495	23.7681	23.6734			11	11	11	14.3	14.3	14.3	93.433	0	59.752	40326000	18	1.06962	0.145324	-1.72314	-2.27571	C2_08500W_B;C2_08500W_A	C2_08500W_B;C2_08500W_A	505
24.6295	26.374	25.7066	23.1071	22.6705	23.7417	24.9923	25.866	25.5673			11	11	11	21.9	21.9	21.9	69.164	0	34.086	133530000	35	1.80066	0.0534667	2.39696	4.02303	C1_10720C_A;C1_10720C_B	C1_10720C_A;C1_10720C_B	245
25.0071	24.3745	22.857	31.0901	29.6199	30.1928	23.056	27.9712	23.8728	+	DIC185_YJA11	11	11	5	19.8	19.8	10.5	61.514	0	94.379	1808800000	100	2.89852	0.010625	-6.22138	-8.09922	C2_01020W_B;C2_01020W_A	C2_01020W_B;C2_01020W_A	342
25.0416	25.5017	26.7609	25.2795	26.0169	25.6646	25.7095	24.9984	25.8006			11	11	11	36.9	36.9	36.9	42.999	0	38.044	237410000	47	0.0720781	0.90442	0.114415	0.205693	C1_00400W_B;C1_00400W_A	C1_00400W_B;C1_00400W_A	10
25.2488	25.7678	26.0656	25.6045	26.0475	25.7358	25.6171	25.8382	25.4543			11	11	11	39	39	39	40.531	0	29.718	231530000	50	0.138173	0.826304	-0.101851	-0.373848	C4_05320W_B;C4_05320W_A	C4_05320W_B;C4_05320W_A	777
25.3033	22.6919	24.9988	23.2906	22.5225	24.2254	24.8688	24.8962	25.3443			11	11	11	19.5	19.5	19.5	84.963	0	41.355	124440000	22	0.440205	0.489774	0.985162	1.02594	C5_04700C_A;C5_04700C_B	C5_04700C_A;C5_04700C_B	906
25.3846	22.9799	23.9169	22.9131	22.7234	23.1727	24.1954	23.4608	23.2764			11	11	11	11.4	11.4	11.4	136.96	0	32.369	70567000	18	0.74647	0.265085	1.15738	1.62599	C2_06540C_B;C2_06540C_A	C2_06540C_B;C2_06540C_A	459
25.6399	25.7934	25.0628	25.6352	26.3163	25.5104	25.6531	26.2838	25.1758			11	11	11	38	38	38	50.817	0	101.58	234000000	66	0.40792	0.512215	-0.321918	-0.961135	C1_13160W_B;C1_13160W_A	C1_13160W_B;C1_13160W_A	286
25.9191	23.1962	22.0917	23.2953	24.4399	23.367	25.1593	24.6966	24.8508			11	11	11	27.6	27.6	27.6	69.783	0	109.32	119380000	32	0.00961614	0.985762	0.0349286	0.0292034	C2_00380C_B;C2_00380C_A	C2_00380C_B;C2_00380C_A	329
25.9461	25.4617	25.6339	25.3904	25.5485	25.3407	25.4601	25.4952	25.9473			11	11	11	24.7	24.7	24.7	65.289	0	122.94	238710000	52	0.75315	0.262188	0.254033	1.63906	CR_03170W_B;CR_03170W_A	CR_03170W_B;CR_03170W_A	1177
26.1876	26.2039	25.2655	25.4406	26.4535	26.2129	25.9528	26.1972	25.799			11	11	11	45.1	45.1	45.1	44.175	0	120.42	324180000	86	0.126205	0.845601	-0.149979	-0.344505	C4_07110C_B;C4_07110C_A	C4_07110C_B;C4_07110C_A	815
26.282	23.8673	24.9992	25.2908	26.6209	26.4773	24.848	26.1906	22.9036			11	11	11	49.9	49.9	49.9	42.406	0	56.767	208870000	55	0.592302	0.356233	-1.08016	-1.32537	CR_09010C_B;CR_09010C_A	CR_09010C_B;CR_09010C_A	1266
26.328	24.993	25.5761	23.0748	22.9229	23.7166	25.6395	24.8852	25.0615	+	DIC185_YJA11	11	11	11	31	31	31	54.118	0	61.386	180170000	48	2.19902	0.0307895	2.39424	5.24381	C1_00440W_B;C1_00440W_A	C1_00440W_B;C1_00440W_A	13
26.5803	26.1551	25.5699	24.6084	25.5791	24.7937	25.9899	25.5411	25.8942			11	11	11	31.6	31.6	31.6	69.68	0	45.188	275570000	60	1.24611	0.105085	1.10806	2.65408	C7_02640W_B;C7_02640W_A	C7_02640W_B;C7_02640W_A	1066
26.621	26.4071	27.2145	27.1713	27.7584	27.6702	26.7862	26.4373	26.5511			11	11	11	56	56	56	28.484	0	52.273	564110000	123	1.21896	0.109902	-0.785786	-2.59444	CR_06700C_B;CR_06700C_A	CR_06700C_B;CR_06700C_A	1231
26.6252	26.1462	25.8082	25.2471	25.9045	25.4766	26.3157	26.2488	25.7804			11	11	11	56.7	56.7	56.7	34.503	0	179.12	337780000	78	0.999017	0.171173	0.650497	2.12983	C7_01790C_B;C7_01790C_A	C7_01790C_B;C7_01790C_A	1048
26.9058	25.7081	26.036	24.9027	24.7881	25.408	26.1258	26.3117	26.6417			11	11	11	27.1	27.1	27.1	56.239	0	55.762	338060000	78	1.36552	0.090549	1.18369	2.92333	C2_06390C_B;C2_06390C_A	C2_06390C_B;C2_06390C_A	454
27.0361	26.6544	27.216	26.8784	27.7203	27.3482	27.1374	26.877	26.9292			11	11	11	44.1	44.1	44.1	33.799	0	117.82	618650000	101	0.516659	0.413089	-0.34674	-1.17735	C5_01230C_B;C5_01230C_A	C5_01230C_B;C5_01230C_A	834
27.1542	26.6959	26.9744	26.0679	26.5764	26.3384	26.6661	27.23	27.2312			11	11	11	32.7	32.7	32.7	47.888	0	142.58	553170000	105	1.43889	0.0843011	0.613934	3.09489	C5_04300C_B;C5_04300C_A	C5_04300C_B;C5_04300C_A	898
27.2698	27.5081	29.0973	28.6053	28.323	28.3536	28.1433	27.1818	27.311			11	11	11	64.5	64.5	64.5	21.804	0	279.51	1317800000	207	0.332955	0.59624	-0.468883	-0.807685	C6_00100C_B;C6_00100C_A	C6_00100C_B;C6_00100C_A	926
27.318	27.1341	27.1356	26.8586	27.2128	27.0621	27.2545	27.2593	27.1337			11	11	11	37.7	37.7	37.7	42.397	0	74.513	677930000	85	0.562759	0.378722	0.151382	1.26769	C5_02930C_B;C5_02930C_A	C5_02930C_B;C5_02930C_A	872
27.3823	26.958	26.8008	26.4533	26.4424	26.6094	26.9403	27.1964	26.7647			11	11	11	64	64	64	20.338	0	66.894	579420000	88	1.3982	0.0900208	0.545336	2.99914	C4_01520C_B;C4_01520C_A	C4_01520C_B;C4_01520C_A	715
27.6396	27.2242	27.9698	27.456	27.5204	27.3454	27.8088	26.5908	27.647			11	11	11	60.3	60.3	60.3	38.517	0	230.25	900010000	120	0.314725	0.614182	0.170604	0.769573	CR_03280W_B;CR_03280W_A;C2_10180W_B;C2_10180W_A	CR_03280W_B;CR_03280W_A	1178
27.8823	28.0763	28.0461	30.7092	30.0373	30.1826	28.2564	28.206	27.6638	+	DIC185_YJA11	11	11	11	75.9	75.9	75.9	21.174	0	323.31	2343700000	190	3.38719	0	-2.30811	-10.8463	CR_05390W_B;CR_05390W_A	CR_05390W_B;CR_05390W_A	1213
27.9682	30.6038	29.5456	30.8903	30.7904	31.0275	29.3258	30.2224	29.8592			11	11	11	33.1	33.1	33.1	43.539	0	323.31	4456800000	297	0.930292	0.191913	-1.53016	-1.9903	C1_03190C_B;C1_03190C_A	C1_03190C_B;C1_03190C_A	76
28.846	31.9692	31.4397	22.1948	27.3403	23.0921	29.4048	30.0274	31.1797			11	11	11	36.6	36.6	36.6	54.421	0	323.31	5061100000	236	1.61277	0.0641282	6.54258	3.52267	C5_04110W_B;C5_04110W_A	C5_04110W_B;C5_04110W_A	894
30.2365	32.1139	31.5819	22.8282	28.2501	27.3199	30.9372	30.4764	31.4838			11	11	3	39.4	39.4	11.6	49.23	0	323.31	8091100000	406	1.37023	0.0905419	5.17805	2.93419	C3_01550C_A	C3_01550C_A	572
22.6857	23.628	22.5439	26.1475	25.5673	26.1388	23.2728	22.7933	23.7064	+	DIC185_YJA11	12	3	3	15.7	5.3	5.3	117.13	0	11.151	73514000	12	2.81016	0.0128235	-2.99866	-7.67678	C1_00390W_B;C1_00390W_A	C1_00390W_B;C1_00390W_A	9
23.1922	22.8977	23.6403	28.7044	27.238	26.8059	24.0232	23.9022	22.3496	+	DIC185_YJA11	12	12	12	20.2	20.2	20.2	67.412	0	58.922	291170000	36	2.67538	0.0151818	-4.33934	-7.07018	C2_08050C_B;C2_08050C_A	C2_08050C_B;C2_08050C_A	494
23.5931	23.3886	24.1377	27.1097	21.9597	24.5934	22.2414	22.9288	23.1568			12	12	2	28	28	2.4	52.666	0	54.417	85668000	17	0.219719	0.726465	-0.847796	-0.563879	C4_05810W_A	C4_05810W_A	788
23.9518	23.2182	21.9222	23.9743	23.411	23.929	22.2339	23.1292	22.3286			12	1	1	49.5	8.2	8.2	32.565	0	15.874	18827000	11	0.525252	0.408564	-0.740715	-1.19423	C2_10210C_B	C2_10210C_B	541
24.798	23.0783	22.5055	30.0509	28.6552	28.2267	23.4379	25.7877	23.0309	+	DIC185_YJA11	12	12	12	24	24	24	60.669	0	155.48	807250000	89	2.47755	0.0203571	-5.51701	-6.25573	C1_01980W_B;C1_01980W_A;C1_02110C_B;C1_02110C_A	C1_01980W_B;C1_01980W_A	42
25.4008	24.6048	24.5112	23.5777	22.3406	23.0244	25.0814	22.487	25.0766	+	DIC185_YJA11	12	12	12	13.4	13.4	13.4	124.03	0	96.095	111260000	40	1.82009	0.0496897	1.85804	4.07727	CR_00520C_B;CR_00520C_A	CR_00520C_B;CR_00520C_A	1134
25.4182	23.525	25.3002	24.9358	23.0904	24.1818	25.3125	23.3309	25.4888			12	12	12	21.4	21.4	21.4	89.169	0	38.751	131540000	29	0.345591	0.583852	0.678439	0.833897	C1_13580W_B;C1_13580W_A	C1_13580W_B;C1_13580W_A	295
25.6249	24.6617	26.1474	26.9662	27.414	27.6783	25.0558	25.9787	26.3382			12	12	12	38.7	38.7	38.7	45.804	0	60.863	330210000	112	1.75153	0.0576923	-1.87483	-3.88803	CR_07790C_B;CR_07790C_A	CR_07790C_B;CR_07790C_A	1252
25.6425	24.4326	25.4658	24.9497	24.5716	24.5199	24.8881	23.0212	24.2674			12	12	12	43.4	43.4	43.4	52.46	0	47.727	150210000	30	0.552199	0.385419	0.499927	1.24704	C3_02780W_B;C3_02780W_A	C3_02780W_B;C3_02780W_A	598
25.6799	26.431	25.8254	29.8047	27.6682	27.8498	23.2811	26.1529	25.5026			12	10	10	41.6	37.5	37.5	35.59	0	131.98	731790000	65	1.56915	0.0723636	-2.46216	-3.41238	C2_06730W_B;C2_06730W_A	C2_06730W_B;C2_06730W_A	463
25.6949	25.0896	24.6715	24.3744	25.0596	24.3442	25.3377	25.2718	25.5343			12	12	12	16.8	16.8	16.8	99.836	0	57.278	180670000	57	0.671593	0.309249	0.559244	1.47985	C4_01490W_B;C4_01490W_A	C4_01490W_B;C4_01490W_A	713
25.7903	25.2912	25.6517	25.7826	26.0705	28.1411	25.4243	25.3232	26.1796			12	12	12	72.5	72.5	72.5	27.735	0	68.613	287920000	62	0.648486	0.322898	-1.08703	-1.43484	CR_06750C_B;CR_06750C_A	CR_06750C_B;CR_06750C_A	1233
25.9019	22.2659	25.4258	23.3039	22.9252	22.7825	25.5915	23.4795	25.5618			12	12	12	22.5	22.5	22.5	105.95	0	32.579	152640000	23	0.592831	0.357342	1.52735	1.3264	C6_02260C_B;C6_02260C_A	C6_02260C_B;C6_02260C_A	972
25.9171	25.6118	25.6406	23.3793	25.0227	22.1983	25.5673	25.3451	26.0058			12	12	12	39.8	39.8	39.8	43.098	0	39.308	192470000	39	1.24656	0.105532	2.18975	2.65506	C7_02100W_B;C7_02100W_A	C7_02100W_B;C7_02100W_A	1057
25.9897	25.9638	25.4051	22.829	25.4409	23.6132	25.6967	26.1085	26.1416			12	12	12	30.4	30.4	30.4	70.175	0	75.551	239840000	60	1.07655	0.143899	1.82517	2.29019	C4_06610C_B;C4_06610C_A;C1_05260C_B;C1_05260C_A	C4_06610C_B;C4_06610C_A	799
26.122	24.9709	25.3497	24.4532	24.9556	22.9298	25.447	24.9161	25.2623			12	12	12	22.6	22.6	22.6	71.447	0	58.826	196000000	48	0.916726	0.19417	1.36802	1.96301	C1_10490W_B;C1_10490W_A	C1_10490W_B;C1_10490W_A	239
26.2573	25.5677	27.2507	24.883	25.6671	25.1536	26.4816	25.6925	26.0526			12	12	12	35.6	35.6	35.6	48.982	0	78.756	322800000	86	0.975475	0.175974	1.12396	2.08178	C2_09640W_B;C2_09640W_A	C2_09640W_B;C2_09640W_A	524
26.3701	28.9773	28.3368	22.7541	24.3838	24.1154	28.1437	25.0384	25.6229	+	DIC185_YJA11	12	12	12	44.6	44.6	44.6	29.429	0	71.865	613470000	85	1.9466	0.043451	4.14364	4.44292	CR_10020C_B;CR_10020C_A	CR_10020C_B;CR_10020C_A	1286
26.4179	27.2203	27.5314	25.5565	25.432	23.328	26.994	26.2181	26.9195			12	12	12	41.4	41.4	41.4	48.288	0	55.268	427140000	71	1.3431	0.0908815	2.28437	2.87185	C2_05720C_A;C2_05720C_B	C2_05720C_A;C2_05720C_B	445
26.563	23.3771	28.3434	22.4731	21.5376	23.3386	27.2249	23.6563	27.6755			12	12	12	28.6	28.6	28.6	62.525	0	160.16	444390000	65	1.11083	0.132782	3.64474	2.36221	C1_04870W_A;C1_04870W_B	C1_04870W_A;C1_04870W_B	125
26.6747	25.2057	25.4704	25.5078	25.6653	25.8241	26.2639	24.1562	25.7303			12	12	12	43.2	43.2	43.2	54.44	0	92.192	290190000	52	0.0910497	0.882512	0.117873	0.255596	CR_06150C_B;CR_06150C_A	CR_06150C_B;CR_06150C_A	1223
26.7028	26.5257	27.1573	26.4901	27.4305	26.9185	26.7132	26.6392	26.6413			12	12	10	70	70	58	26.678	0	68.333	507530000	122	0.173061	0.786544	-0.151096	-0.457082	C4_01840C_B;C4_01840C_A	C4_01840C_B;C4_01840C_A	720
26.868	25.8608	25.6856	25.2489	24.2659	23.1292	25.9484	25.5067	26.1654			12	12	12	35.6	35.6	35.6	58.576	0	87.742	313830000	54	1.26288	0.10287	1.92344	2.69119	C5_02170C_B;C5_02170C_A	C5_02170C_B;C5_02170C_A	855
27.0452	28.2824	27.6715	23.0291	22.8245	24.3565	27.3164	27.9572	27.807	+	DIC185_YJA11	12	9	9	38.2	25.9	25.9	36.807	0	40.209	613350000	85	2.68752	0.0155349	4.26298	7.12303	C1_08330C_B;C1_08330C_A	C1_08330C_B;C1_08330C_A	192
27.1035	27.9576	23.7311	31.5178	30.3631	30.509	27.3283	28.7647	27.2609			12	12	11	19.7	19.7	17.4	70.911	0	158.64	3050800000	206	1.55682	0.072506	-4.53252	-3.38158	C6_00440C_B;C6_00440C_A	C6_00440C_B;C6_00440C_A	931
27.2117	27.7714	27.7186	29.1739	28.3871	28.4615	27.0946	28.0024	27.5243			12	12	1	49.7	49.7	8.3	32.452	0	180.6	1060800000	150	1.64152	0.0623576	-1.10693	-3.59653	C2_10210C_A	C2_10210C_A	540
27.3535	26.9769	27.6503	26.3502	26.4291	26.0933	27.4711	26.8832	27.2715	+	DIC185_YJA11	12	12	12	25.5	25.5	25.5	72.036	0	79.429	628390000	100	2.03664	0.0405977	1.03608	4.71715	C6_02730W_B;C6_02730W_A	C6_02730W_B;C6_02730W_A	984
27.7954	26.2844	26.7301	25.4479	26.3399	25.4413	27.1682	27.0136	27.057			12	12	1	33.7	33.7	5.3	45.447	0	259.21	609360000	102	1.04119	0.158912	1.19364	2.21663	C2_07400C_A	C2_07400C_A	483
28.5274	28.1432	29.6443	27.879	28.0346	27.5107	28.9012	28.2494	28.3309			12	12	12	86.2	86.2	86.2	20.573	0	258.72	2063700000	236	0.946572	0.190379	0.963514	2.02315	C3_04950W_B;C3_04950W_A;CR_08700C_B;CR_08700C_A	C3_04950W_B;C3_04950W_A;CR_08700C_B;CR_08700C_A	632
22.2554	24.0825	24.0504	27.1918	25.7326	26.2539	22.1946	22.5021	22.8059			13	1	1	78	10.2	10.2	19.652	0	42.764	112900000	18	1.77876	0.0561935	-2.92999	-3.96246	C6_02330W_A	C6_02330W_A	973
22.526	24.2958	23.691	26.9673	24.7863	25.8688	23.2555	22.6217	23.7319			13	13	13	13.8	13.8	13.8	168.5	0	32.404	85558000	25	1.35699	0.0890095	-2.36988	-2.90368	C3_03250W_B;C3_03250W_A	C3_03250W_B;C3_03250W_A	605
23.3755	25.3046	25.444	29.7689	27.9627	28.321	22.0302	22.9482	25.2156	+	DIC185_YJA11	13	13	13	38	38	38	37.003	0	153.78	645900000	83	1.99539	0.0406737	-3.97612	-4.59	CR_01470W_B;CR_01470W_A	CR_01470W_B;CR_01470W_A	1152
23.3945	26.3927	23.9102	28.1981	26.8207	23.7255	26.0032	24.6353	22.3522			13	13	2	42.5	42.5	6.4	46.085	0	67.061	284300000	56	0.448353	0.483552	-1.6823	-1.04221	C6_01180C_B	C6_01180C_B	947
23.6466	23.4535	28.9934	22.9268	23.9023	23.8235	23.2556	22.6585	26.8186			13	13	13	38.5	38.5	38.5	37.32	0	73.108	321120000	41	0.419559	0.502986	1.81365	0.984572	CR_10200W_B;CR_10200W_A	CR_10200W_B;CR_10200W_A	1291
24.7724	24.7121	24.0033	24.0368	24.614	24.1905	22.3523	25.7242	24.8398			13	13	1	19.7	19.7	0.7	119.79	0	63.743	110460000	34	0.28905	0.643937	0.21547	0.715249	C2_07900W_A	C2_07900W_A	492
24.8416	24.8496	21.9346	25.4965	26.3447	26.375	24.2079	23.5432	23.036			13	13	11	32.8	32.8	31.1	46.369	0	39.784	138880000	43	1.0188	0.16157	-2.1968	-2.17044	CR_02360W_B;CR_02360W_A	CR_02360W_B;CR_02360W_A	1168
25.0695	25.3292	25.1895	27.4156	25.3638	26.1582	25.1151	23.5773	24.436			13	13	13	43	43	43	38.453	0	48.165	220020000	53	0.862447	0.214335	-1.11648	-1.85456	C1_11120C_B;C1_11120C_A	C1_11120C_B;C1_11120C_A	254
25.3197	23.4428	26.4273	25.0441	25.8959	25.3105	25.8538	22.9467	21.5469			13	13	1	53.6	53.6	4.3	37.973	0	62.863	171480000	46	0.144818	0.81611	-0.353553	-0.389955	C2_06720W_B	C2_06720W_B	462
25.7841	26.1939	26.4915	26.5362	26.2952	25.0768	26.1148	25.6148	26.0518			13	13	13	43.8	43.8	43.8	53.886	0	70.113	306380000	81	0.13952	0.824865	0.187081	0.377123	C1_01870C_B;C1_01870C_A	C1_01870C_B;C1_01870C_A	38
25.8684	26.2426	26.7572	23.0365	24.8979	24.841	25.5381	26.258	27.0649			13	13	13	39.1	39.1	39.1	60.978	0	76.058	289090000	72	1.425	0.0854392	2.03098	3.06204	CR_00200W_B;CR_00200W_A	CR_00200W_B;CR_00200W_A	1129
26.0112	23.9116	26.3028	28.7128	26.6808	27.6241	26.08	25.3112	25.0954			13	13	12	31.9	31.9	29.2	60.634	0	62.54	437500000	54	1.11489	0.133433	-2.26403	-2.37079	C1_00410C_B;C1_00410C_A	C1_00410C_B;C1_00410C_A	11
26.1796	22.6853	22.6623	24.534	25.0109	24.6052	25.0173	23.0902	23.2126			13	13	13	16.9	16.9	16.9	150.75	0	42.349	133080000	32	0.301723	0.627689	-0.87429	-0.742165	CR_04740C_B;CR_04740C_A	CR_04740C_B;CR_04740C_A	1203
26.344	26.8137	27.3108	26.5641	26.5747	26.3495	26.8361	26.4146	26.6209			13	13	13	50.2	50.2	50.2	34.709	0	45.534	467410000	109	0.493719	0.430081	0.326745	1.13216	C5_00480C_B;C5_00480C_A	C5_00480C_B;C5_00480C_A	825
26.4123	26.5972	27.9651	27.4566	27.5384	27.6732	27.1894	26.6897	26.8001			13	13	13	81	81	81	22.864	0	59.01	603050000	119	0.499396	0.424924	-0.564538	-1.14336	C1_02860C_B;C1_02860C_A	C1_02860C_B;C1_02860C_A	66
26.7482	26.5248	27.7214	25.5673	24.997	25.3219	27.2327	26.3824	27.0683	+	DIC185_YJA11	13	13	13	44.3	44.3	44.3	40.291	0	88.678	485800000	85	1.87305	0.0454867	1.70274	4.22764	C1_05110C_B;C1_05110C_A	C1_05110C_B;C1_05110C_A	130
26.7551	26.5997	26.7735	26.6298	26.6676	26.5344	26.6716	26.649	26.7939			13	13	13	26.4	26.4	26.4	70.417	0	73.481	476090000	86	0.659366	0.320415	0.0988458	1.45603	C1_03370W_A;C1_03370W_B	C1_03370W_A;C1_03370W_B	82
26.99	27.1321	27.7349	27.1774	27.338	26.9348	27.4497	26.9162	26.9125			13	13	13	65.5	65.5	65.5	38.79	0	124.54	659660000	130	0.20398	0.746777	0.135605	0.528367	C1_02620C_B;C1_02620C_A	C1_02620C_B;C1_02620C_A	58
27.0887	27.9513	27.5618	23.9263	22.9152	23.795	27.3206	27.809	27.4329	+	DIC185_YJA11	13	13	13	29.2	29.2	29.2	65.952	0	76.074	626100000	121	3.23	0.0102857	3.98848	9.88019	C3_06120C_B;C3_06120C_A	C3_06120C_B;C3_06120C_A	655
27.4153	29.595	28.5935	28.6655	27.5861	28.4567	28.1666	28.6348	28.6509			13	13	13	29.6	29.6	29.6	58.529	0	63.621	1475100000	143	0.157166	0.801947	0.298464	0.419561	C3_03870C_B;C3_03870C_A	C3_03870C_B;C3_03870C_A	615
27.4651	27.1566	26.6651	27.0191	27.0296	26.757	27.0272	27.1415	26.9664			13	13	13	43.5	43.5	43.5	28.498	0	160.52	624430000	110	0.255447	0.68169	0.160344	0.642826	C3_05240C_B;C3_05240C_A;C1_11030W_B;C1_11030W_A	C3_05240C_B;C3_05240C_A;C1_11030W_B;C1_11030W_A	642
27.6665	27.4023	27.7376	27.5104	26.8511	26.5993	27.7798	27.4134	27.5568			13	13	13	64	64	64	31.779	0	106.58	870190000	185	0.994346	0.1725	0.615187	2.12028	C1_02590C_B;C1_02590C_A	C1_02590C_B;C1_02590C_A	56
28.0065	27.3495	27.5833	26.0203	26.7459	26.7532	27.34	26.6946	27.1106			13	13	13	37.5	37.5	37.5	40.586	0	79.369	729040000	72	1.67292	0.0607027	1.14003	3.67826	CR_10250C_B;CR_10250C_A	CR_10250C_B;CR_10250C_A	1292
28.1254	27.1343	28.1267	26.9076	26.8243	26.7183	27.5042	27.6382	27.8829			13	13	13	72	72	72	24.314	0	67.937	1013800000	108	1.36439	0.0901073	0.978726	2.92071	C2_06310C_B;C2_06310C_A	C2_06310C_B;C2_06310C_A	453
28.3359	27.8779	27.3906	27.2699	27.3465	27.3646	28.1405	28.244	27.9848			13	13	13	49.2	49.2	49.2	28.986	0	144.35	1106100000	154	0.920981	0.192122	0.541134	1.97156	C1_03090W_B;C1_03090W_A	C1_03090W_B;C1_03090W_A	72
28.4155	27.8504	27.5485	27.3736	27.8854	27.4651	28.1581	27.8141	27.767			13	13	13	39.7	39.7	39.7	54.457	0	49.331	1072800000	62	0.536082	0.400128	0.363445	1.21547	CR_05720W_B;CR_05720W_A	CR_05720W_B;CR_05720W_A	1215
28.6113	28.1661	27.4996	27.1483	27.418	26.9499	28.2628	28.432	28.139			13	13	13	58.4	58.4	58.4	39.212	0	198.37	1195300000	188	1.23369	0.107058	0.920278	2.62674	C1_14110C_B;C1_14110C_A	C1_14110C_B;C1_14110C_A	309
23.2585	24.1484	23.5885	31.4236	29.8256	30.4626	21.8857	27.1827	23.5174	+	DIC185_YJA11	14	14	2	84.4	84.4	30.6	19.564	0	323.31	2122200000	137	3.69146	0	-6.90545	-12.9764	C6_02330W_B	C6_02330W_B	974
25.2151	27.1505	25.6069	22.5359	23.7177	23.89	25.8891	27.0376	24.8958			14	14	14	15.5	15.5	15.5	150.53	0	59.631	188540000	51	1.63677	0.0626579	2.60964	3.58425	C1_12490W_B;C1_12490W_A	C1_12490W_B;C1_12490W_A	278
25.5478	24.5707	25.375	24.7448	25.0816	24.3827	25.9429	22.5865	25.1938			14	14	14	24.1	24.1	24.1	100.05	0	34.69	169140000	37	0.518666	0.411817	0.42814	1.18129	CR_09330C_B;CR_09330C_A	CR_09330C_B;CR_09330C_A	1276
25.6557	23.1072	25.0718	22.17	23.1923	23.1813	25.1401	23.1267	26.5122			14	14	14	36	36	36	61.421	0	49.488	128570000	21	0.981726	0.175826	1.76371	2.09451	C1_04500W_B;C1_04500W_A	C1_04500W_B;C1_04500W_A	116
25.7344	26.8044	26.8281	22.6881	22.9777	22.6524	26.2101	26.5405	26.6196	+	DIC185_YJA11	14	14	14	22.5	22.5	22.5	104.8	0	85.845	268390000	70	3.21949	0.00981818	3.68291	9.81854	C2_02760W_A;C2_02760W_B	C2_02760W_A;C2_02760W_B	384
25.7415	23.7715	22.7433	23.8062	22.3631	24.4947	25.597	23.0882	23.293			14	14	14	34.2	34.2	34.2	56.806	0	56.3	117490000	28	0.18769	0.771781	0.530776	0.491075	C2_09520C_B;C2_09520C_A	C2_09520C_B;C2_09520C_A	522
25.8208	25.1966	25.4774	25.1368	23.1642	23.875	25.5071	25.1536	25.592			14	14	14	26	26	26	77.338	0	45.522	185400000	44	1.12019	0.131203	1.43962	2.38199	C7_03660C_B;C7_03660C_A	C7_03660C_B;C7_03660C_A	1085
25.9636	25.6451	25.9286	23.2634	23.3162	23.8842	26.0477	23.5469	26.1205	+	DIC185_YJA11	14	14	14	29	29	29	82.587	0	41.739	200270000	39	3.34535	0.00575	2.35785	10.5808	C7_00620W_B;C7_00620W_A	C7_00620W_B;C7_00620W_A	1031
26.3927	26.3917	27.2611	26.1124	26.4918	26.8364	26.8862	26.1089	26.4627			14	14	14	61.4	61.4	61.4	36.004	0	109.16	433010000	107	0.219953	0.727459	0.201612	0.564403	CR_00540C_B;CR_00540C_A	CR_00540C_B;CR_00540C_A	1135
26.4076	26.0284	26.5986	22.7387	23.638	24.1527	26.5173	25.9065	26.4948	+	DIC185_YJA11	14	14	14	38.9	38.9	38.9	60.175	0	81.217	297650000	48	2.50362	0.0211111	2.83505	6.35821	C3_01860C_B;C3_01860C_A	C3_01860C_B;C3_01860C_A	582
26.5538	25.378	26.0192	24.8861	24.6344	23.8079	25.7723	25.021	26.2007			14	14	14	33.9	33.9	33.9	64.649	0	45.641	266630000	59	1.51295	0.0756301	1.54086	3.27329	C2_09060C_B;C2_09060C_A	C2_09060C_B;C2_09060C_A	518
26.7747	25.7253	26.0766	26.0353	25.9834	25.9183	26.2674	26.3602	26.5069			14	14	14	35.3	35.3	35.3	66.372	0	108.14	381080000	88	0.275971	0.655613	0.21321	0.687251	C5_02380W_B;C5_02380W_A	C5_02380W_B;C5_02380W_A	860
26.8769	24.4679	24.4368	23.3709	23.8309	23.1213	25.3022	25.8163	26.0996			14	14	14	39	39	39	57.071	0	89.333	250670000	46	1.02357	0.160359	1.81949	2.18025	C6_00370C_B;C6_00370C_A	C6_00370C_B;C6_00370C_A	930
27.0639	26.7779	27.6283	26.8318	26.9538	26.1486	27.4301	26.3531	26.548			14	14	1	64.9	64.9	7.2	36.337	0	95.735	619400000	111	0.654709	0.320383	0.511975	1.44696	C2_06890C_B	C2_06890C_B	468
27.2335	25.8454	27.137	25.5872	26.425	25.1064	26.669	25.5796	27.1481			14	14	14	40.6	40.6	40.6	62.247	0	91.858	463780000	101	0.808835	0.234225	1.03244	1.74845	C7_03670W_B;C7_03670W_A	C7_03670W_B;C7_03670W_A	1086
27.3766	27.5085	27.3966	27.5566	27.841	27.5091	27.4672	27.3405	27.259			14	14	14	53.9	53.9	53.9	39.008	0	91.195	802390000	129	0.86981	0.211721	-0.208326	-1.8692	CR_02130W_B;CR_02130W_A	CR_02130W_B;CR_02130W_A	1163
27.5011	29.7183	28.581	22.64	22.8762	23.8286	28.1637	29.2878	28.6392	+	DIC185_YJA11	14	14	14	28.1	28.1	28.1	77.089	0	241.74	1279400000	179	2.76145	0.0121111	5.48521	7.45242	C2_01380W_B;C2_01380W_A	C2_01380W_B;C2_01380W_A	353
27.7247	27.1499	27.0225	26.8469	26.8033	26.0691	27.4196	27.3587	27.2486			14	14	14	51.5	51.5	51.5	29.364	0	83.302	750320000	157	1.02626	0.16054	0.725941	2.18579	C2_10620W_B;C2_10620W_A;C1_01640W_B;C1_01640W_A	C2_10620W_B;C2_10620W_A;C1_01640W_B;C1_01640W_A	34
27.9067	28.9332	29.5868	30.0278	29.4907	30.0728	28.3258	28.921	28.396			14	14	14	69.2	69.2	69.2	21.999	0	239.73	2345400000	225	0.942533	0.191744	-1.05484	-2.01499	CR_02860W_B;CR_02860W_A;C2_07750W_B;C2_07750W_A	CR_02860W_B;CR_02860W_A	1173
28.1197	28.4945	29.6274	29.3116	29.2603	29.2456	28.9022	28.3789	28.3091			14	14	12	64	64	52.8	18.103	0	87.894	2022000000	206	0.506862	0.41752	-0.525343	-1.15807	C6_00850W_B;C6_00850W_A	C6_00850W_B;C6_00850W_A	940
28.145	27.9045	27.1804	27.2291	28.2887	27.8519	27.8086	28.1073	27.7078			14	14	14	45.4	45.4	45.4	41.294	0	143.62	1041400000	218	0.0374044	0.945534	-0.0466092	-0.110308	C4_04150C_B;C4_04150C_A	C4_04150C_B;C4_04150C_A	758
28.2566	28.4692	28.3866	28.2467	28.9513	28.8752	28.4802	28.2888	28.187			14	14	14	75	75	75	34.728	0	255.37	1570300000	251	0.62159	0.339058	-0.320274	-1.38245	C4_01900C_B;C4_01900C_A	C4_01900C_B;C4_01900C_A	722
29.2775	31.5673	29.8274	22.9281	28.2242	22.889	30.2472	30.9273	30.9318			14	14	13	17.3	17.3	15.8	123.63	0	323.31	4524500000	266	1.36205	0.0902718	5.54366	2.91532	CR_07070C_B;CR_07070C_A	CR_07070C_B;CR_07070C_A	1237
22.7767	22.8812	22.3351	27.5554	24.7953	26.1461	22.72	23.9656	22.4854	+	DIC185_YJA11	15	15	15	16.4	16.4	16.4	133.71	0	43.472	126770000	27	1.89809	0.044486	-3.50123	-4.30008	C3_01250W_B;C3_01250W_A	C3_01250W_B;C3_01250W_A	567
23.4421	23.6878	23.3126	28.8531	27.6023	28.3006	23.4675	23.8642	23.04	+	DIC185_YJA11	15	15	15	21.1	21.1	21.1	97.607	0	109.07	398910000	69	3.64329	0	-4.77114	-12.6144	C1_09430W_B;C1_09430W_A	C1_09430W_B;C1_09430W_A	214
23.7824	23.2146	24.0279	30.3958	28.8084	30.1752	23.5578	26.4179	23.7182	+	DIC185_YJA11	15	15	15	21.4	21.4	21.4	66.478	0	174.54	1163700000	77	3.42437	0	-6.11819	-11.0875	C1_07120W_B;C1_07120W_A	C1_07120W_B;C1_07120W_A	165
24.9287	22.7596	22.5031	31.4608	29.4695	30.0946	21.4717	26.5912	24.4546	+	DIC185_YJA11	15	15	9	32.5	32.5	20.7	42.504	0	236.22	2245500000	171	2.69868	0.0162927	-6.94452	-7.1719	C1_14130W_B;C1_14130W_A	C1_14130W_B;C1_14130W_A	311
25.0805	25.3087	25.0746	24.7866	25.0056	23.1836	25.0574	24.9847	25.2114			15	15	15	29.4	29.4	29.4	63.436	0	44.96	146610000	46	0.646609	0.322175	0.829302	1.43118	C2_09750W_B;C2_09750W_A	C2_09750W_B;C2_09750W_A	528
25.1498	23.436	23.4604	26.0435	26.6992	26.5919	22.1667	24.0201	21.9041			15	15	1	30.1	30.1	2.7	79.825	0	48.384	135920000	37	1.80405	0.0530084	-2.42947	-4.03243	C6_03960W_A	C6_03960W_A	1008
25.933	26.3044	22.3084	28.7567	26.6992	26.1854	25.3441	26.0464	25.7068			15	15	4	57.5	57.5	14.4	39.887	0	159.61	434860000	85	0.72277	0.279143	-2.36515	-1.57966	C2_08100W_B	C2_08100W_B	497
26.3444	26.0707	25.9964	25.7038	25.6855	25.4585	25.9825	25.9435	26.1681			15	15	15	31.7	31.7	31.7	73.713	0	65.044	306880000	68	1.77387	0.055744	0.521247	3.94903	C1_05290W_B;C1_05290W_A	C1_05290W_B;C1_05290W_A	132
26.4762	26.5117	25.8867	26.2947	26.6413	26.086	26.3511	26.2599	26.0777			15	15	15	28.2	28.2	28.2	78.617	0	72.984	357260000	102	0.065989	0.912711	-0.0491219	-0.189354	C6_03340C_B;C6_03340C_A	C6_03340C_B;C6_03340C_A	994
26.5178	26.7123	26.4183	25.2427	25.8834	25.9789	26.4968	26.4896	26.2031			15	15	15	26.5	26.5	26.5	81.758	0	64.663	373120000	108	1.57865	0.0701975	0.847821	3.43624	C1_05300C_B;C1_05300C_A	C1_05300C_B;C1_05300C_A	133
26.7701	26.1087	25.7334	25.5449	25.8589	25.0388	26.2029	26.0761	26.0865			15	15	15	46.8	46.8	46.8	54.744	0	99.783	335590000	75	0.872283	0.210994	0.723218	1.87413	C2_00340C_B;C2_00340C_A	C2_00340C_B;C2_00340C_A	327
26.9919	27.5239	26.649	26.5365	27.2529	27.0473	27.0729	27.5207	26.7969			15	15	15	63.3	63.3	63.3	38.771	0	182.18	582240000	115	0.120198	0.853191	0.109388	0.329612	CR_10840C_B;CR_10840C_A	CR_10840C_B;CR_10840C_A	1300
27.0305	26.6947	27.2176	26.2382	26.5341	26.1795	26.9888	26.6939	27.122			15	15	15	46.6	46.6	46.6	58.812	0	83.262	514300000	114	1.61394	0.0645419	0.663719	3.52567	C1_09490C_B;C1_09490C_A	C1_09490C_B;C1_09490C_A	217
27.8391	30.1968	28.9975	23.8007	24.3746	25.7801	21.5341	29.1785	23.2333	+	DIC185_YJA11	15	1	1	59.1	2.9	2.9	33.655	0	5.6448	1304900000	25	2.07785	0.037494	4.35933	4.84676	C4_02250C_B	C4_02250C_B	727
28.0568	27.2862	27.1873	24.9408	25.7788	25.2851	27.3767	27.0133	27.6464	+	DIC185_YJA11	15	15	15	46	46	46	49.145	0	143.79	679370000	120	2.39151	0.0221935	2.17519	5.92736	C4_00220C_B;C4_00220C_A	C4_00220C_B;C4_00220C_A	693
28.1793	28.0716	28.3232	29.5409	29.085	29.2691	28.2819	28.2391	28.3464	+	DIC185_YJA11	15	15	15	44.9	44.9	44.9	33.272	0	144.65	1747300000	193	2.73319	0.0143158	-1.10697	-7.32495	C7_00990W_B;C7_00990W_A	C7_00990W_B;C7_00990W_A	1038
28.1831	25.2467	21.9686	25.8603	26.2553	27.1637	22.4377	27.9937	27.7356			15	15	15	60.7	60.7	60.7	32.604	0	133.91	613300000	99	0.284084	0.64791	-1.29364	-0.704644	C5_05320C_B;C5_05320C_A	C5_05320C_B;C5_05320C_A	922
28.2884	27.4095	27.3833	25.8838	25.6642	25.0229	27.5621	28.0461	28.2343	+	DIC185_YJA11	15	15	15	40.2	40.2	40.2	49.968	0	136.58	919580000	139	2.27594	0.0274857	2.17008	5.50884	CR_09120C_B;CR_09120C_A	CR_09120C_B;CR_09120C_A	1269
28.5872	27.8841	28.6953	27.9385	28.5383	28.4079	28.6042	27.9716	27.6051			15	15	15	69.4	69.4	69.4	29.018	0	148.51	1459700000	227	0.108584	0.860259	0.093991	0.300478	C1_02480W_B;C1_02480W_A	C1_02480W_B;C1_02480W_A	53
29.0008	28.7319	28.7288	28.201	28.6728	28.5818	28.8751	28.8031	28.9229			15	15	15	78.7	78.7	78.7	29.766	0	283.35	1995800000	218	0.919524	0.192	0.335302	1.96863	C1_04100C_B;C1_04100C_A	C1_04100C_B;C1_04100C_A	101
29.0264	28.4163	28.234	27.5671	27.989	27.3799	28.6119	28.7724	28.9825			15	15	15	72.6	72.6	72.6	32.52	0	323.31	1695200000	258	1.41901	0.0878737	0.913577	3.04793	C1_10160W_B;C1_10160W_A	C1_10160W_B;C1_10160W_A	229
29.7552	32.4008	31.2196	27.5541	27.3133	27.8641	30.5207	31.2208	30.6659	+	DIC185_YJA11	15	15	1	59.1	59.1	2.9	33.669	0	323.31	6594900000	243	1.97874	0.0416735	3.54805	4.53943	C4_02250C_A	C4_02250C_A	726
30.1447	31.97	30.5921	23.1323	27.0254	26.044	30.3613	31.5309	30.6841	+	DIC185_YJA11	15	15	9	41.5	41.5	25.7	39.264	0	323.31	6020100000	392	1.88416	0.0444364	5.50169	4.25968	C2_10030C_A	C2_10030C_A	534
31.5173	30.6685	30.6454	31.5495	31.3882	31.1332	31.2281	31.1567	30.6059			15	15	15	78.1	78.1	78.1	21.86	0	323.31	10377000000	526	0.59313	0.357643	-0.413261	-1.32699	C3_06330W_B;C3_06330W_A;C3_06180C_B;C3_06180C_A	C3_06330W_B;C3_06330W_A;C3_06180C_B;C3_06180C_A	656
23.4571	25.1312	25.3234	30.8289	25.899	26.6942	22.881	24.7431	24.917			16	16	1	53.2	53.2	2.9	34.561	0	207.05	973400000	78	0.902353	0.201651	-3.17013	-1.93418	C1_04680W_A	C1_04680W_A	119
25.2474	26.3999	25.3316	27.9423	26.6203	23.7181	26.2652	24.1869	24.3316			16	16	16	73.4	73.4	73.4	42.892	0	139.62	297570000	84	0.121724	0.850596	-0.43394	-0.333405	CR_08340W_B;CR_08340W_A	CR_08340W_B;CR_08340W_A	1259
25.6422	25.898	27.0694	25.5113	25.8353	25.4127	26.1182	25.4926	26.3598			16	16	16	46.9	46.9	46.9	54.342	0	71.507	309400000	76	0.603923	0.347773	0.616755	1.34803	C2_05700W_B;C2_05700W_A	C2_05700W_B;C2_05700W_A	443
25.6579	24.5321	26.894	27.106	25.4173	24.9573	25.8176	25.2174	25.1205			16	16	16	53.6	53.6	53.6	39.744	0	61.774	282070000	65	0.0479704	0.934585	-0.132217	-0.140001	C2_03750W_B;C2_03750W_A	C2_03750W_B;C2_03750W_A	401
26.3569	22.5591	24.676	23.7033	23.3355	23.1047	24.9417	22.7465	25.4824			16	15	15	24.6	23.7	23.7	108.57	0	53.668	153120000	30	0.443876	0.488342	1.14951	1.03327	C5_04810W_B;C5_04810W_A	C5_04810W_B;C5_04810W_A	909
26.7748	23.2771	25.1508	24.3955	24.2883	22.7533	25.5521	25.1162	25.1303			16	16	16	21.2	21.2	21.2	127.53	0	69.633	217160000	37	0.477336	0.449992	1.25519	1.09978	C2_06640C_B;C2_06640C_A	C2_06640C_B;C2_06640C_A	460
26.7981	26.0013	25.3302	25.6635	25.6818	25.2059	25.8626	26.0785	26.1799			16	16	15	24.4	24.4	23.5	104.13	0	70.031	315460000	56	0.509967	0.41595	0.526133	1.16418	C7_01800C_B;C7_01800C_A	C7_01800C_B;C7_01800C_A	1049
26.8303	27.4325	27.2982	28.2819	28.1586	27.7674	27.3518	26.7571	26.6592			16	16	16	66.6	66.6	66.6	38.668	0	201.73	761590000	145	1.67494	0.0611034	-0.882296	-3.68356	C1_11700C_B;C1_11700C_A	C1_11700C_B;C1_11700C_A	267
26.8744	26.3034	27.1181	25.4317	25.1126	23.062	27.0827	24.8062	27.2668			16	16	16	35.5	35.5	35.5	76.072	0	78.069	410940000	86	1.33624	0.0905352	2.22992	2.8562	C4_06110C_B;C4_06110C_A	C4_06110C_B;C4_06110C_A	791
27.3938	26.8453	27.071	25.9043	26.3374	25.6863	26.8723	26.5783	26.9724	+	DIC185_YJA11	16	16	16	61.6	61.6	61.6	39.011	0	96.703	564310000	89	1.97545	0.0412525	1.12733	4.52949	CR_09100C_B;CR_09100C_A	CR_09100C_B;CR_09100C_A	1268
27.5629	25.928	27.1955	26.5476	27.2552	27.0421	27.1102	26.7123	27.3484			16	16	16	63.1	63.1	63.1	40.8	0	170.62	620810000	107	0.0331545	0.950757	-0.0528037	-0.0981967	C6_02010C_B;C6_02010C_A	C6_02010C_B;C6_02010C_A	963
27.895	27.0552	26.7943	26.1821	26.4894	26.8073	27.2583	27.2648	27.2468			16	16	16	47.8	47.8	47.8	55.552	0	232.4	701680000	108	0.934142	0.191636	0.755213	1.99806	CR_04660C_B;CR_04660C_A	CR_04660C_B;CR_04660C_A	1202
27.9815	27.8265	27.4383	27.9738	27.545	26.7793	27.8238	27.6922	27.812			16	16	16	49.2	49.2	49.2	50.358	0	200.95	998750000	179	0.33944	0.588571	0.316064	0.821156	C1_12030W_B;C1_12030W_A	C1_12030W_B;C1_12030W_A	270
28.2799	28.215	28.7124	28.3233	27.9676	27.746	28.6497	27.6657	28.1536			16	16	16	60.1	60.1	60.1	27.442	0	93.723	1595700000	206	0.78426	0.24381	0.390107	1.70008	C7_02810W_B;C7_02810W_A	C7_02810W_B;C7_02810W_A	1069
28.3424	28.2714	27.8006	28.1572	28.1649	28.2296	28.2371	28.4298	28.1676			16	16	16	54.2	54.2	54.2	27.285	0	124	1330300000	204	0.0954804	0.87842	-0.0458107	-0.267044	CR_04810W_B;CR_04810W_A	CR_04810W_B;CR_04810W_A	1204
28.7926	28.65	29.2829	30.2565	29.9635	29.6989	29.0148	28.4958	28.6147	+	DIC185_YJA11	16	16	16	57.7	57.7	57.7	27.454	0	306.49	2720300000	294	1.88146	0.04475	-1.06449	-4.2519	C2_03270W_B;C2_03270W_A	C2_03270W_B;C2_03270W_A	396
28.8319	30.2439	29.6667	28.3092	28.5609	28.6989	29.2949	29.5757	29.3706			16	16	16	28.9	28.9	28.9	46.742	0	112.69	2707500000	254	1.16915	0.118504	1.05785	2.48645	C4_02900C_B;C4_02900C_A	C4_02900C_B;C4_02900C_A	743
22.2406	24.2394	23.1788	26.0173	26.3708	26.12	22.5637	23.6023	22.6554	+	DIC185_YJA11	17	1	1	70.1	6.6	6.6	32.128	0	6.1901	186680000	23	2.13367	0.0314074	-2.94978	-5.02665	C2_08810C_B	C2_08810C_B	515
22.3194	25.3852	24.4788	26.4343	27.6172	30.2821	22.6427	25.9264	26.4396			17	17	1	34.6	34.6	1.7	56.777	0	155.97	513240000	91	1.30285	0.0966099	-4.05006	-2.78054	C3_02170C_B	C3_02170C_B	589
23.3066	24.0888	24.122	26.8129	25.2472	25.8923	22.2881	23.1645	22.8222			17	17	17	30.7	30.7	30.7	83.537	0	51.331	96986000	26	1.81848	0.0511111	-2.14499	-4.07275	C5_04950C_A;C5_04950C_B	C5_04950C_A;C5_04950C_B	911
24.2855	25.2246	23.3655	30.2135	29.3475	28.6389	24.1956	25.5281	23.0125	+	DIC185_YJA11	17	17	3	60.9	60.9	16.7	33.036	0	143.92	997810000	115	2.71812	0.0171282	-5.10808	-7.25778	C6_01070C_A	C6_01070C_A	944
25.9694	26.3958	27.4601	30.8847	30.441	29.7324	23.7924	26.5083	26.3344	+	DIC185_YJA11	17	17	17	64.7	64.7	64.7	30.282	0	214.26	1921000000	199	2.59649	0.0187755	-3.74431	-6.73506	C5_04470C_B;C5_04470C_A	C5_04470C_B;C5_04470C_A	901
26.097	22.9506	25.009	24.7586	25.0378	23.0403	25.2579	25.54	25.3714			17	17	17	20.1	20.1	20.1	138.17	0	121.42	194300000	35	0.134528	0.83285	0.406593	0.364957	C3_01720C_B;C3_01720C_A	C3_01720C_B;C3_01720C_A	578
26.2234	25.8378	25.8468	27.6357	26.7222	26.6031	26.0654	25.8611	25.9694			17	17	16	59.1	59.1	57	49.059	0	78.841	399940000	83	1.35864	0.0894354	-1.01768	-2.90748	C1_04210C_B;C1_04210C_A	C1_04210C_B;C1_04210C_A	106
26.6154	25.2477	25.7142	26.1855	25.5676	24.9687	26.0301	26.2822	26.088			17	17	17	37.2	37.2	37.2	76.943	0	100.06	330160000	74	0.206762	0.741713	0.285199	0.534679	C5_01210W_B;C5_01210W_A	C5_01210W_B;C5_01210W_A	833
26.7475	26.6295	27.0429	26.2536	27.6848	27.0254	27.1389	26.7248	26.2909			17	17	17	75.2	75.2	75.2	38.254	0	135.06	522260000	137	0.157411	0.802019	-0.181274	-0.420143	C6_03080C_B;C6_03080C_A	C6_03080C_B;C6_03080C_A	989
26.8089	26.0484	26.1028	24.8451	25.5587	23.5991	26.4919	25.9681	26.3523			17	17	17	26.7	26.7	26.7	109.88	0	99.501	352000000	91	1.24567	0.104641	1.65239	2.65309	C1_13300C_A;C1_13300C_B	C1_13300C_A;C1_13300C_B	290
26.8405	29.7806	29.6135	26.1933	28.2901	29.604	27.7365	29.5398	29.8773			17	2	2	69.6	5	5	33.115	0	33.475	1964500000	62	0.20024	0.75272	0.71571	0.519855	C4_06980W_B	C4_06980W_B	813
27.1423	27.006	27.4469	27.4131	27.9415	27.7712	27.355	27.086	27.0734			17	17	17	42.5	42.5	42.5	61.841	0	81.653	716550000	155	1.18138	0.116765	-0.510179	-2.5128	CR_02820W_B;CR_02820W_A	CR_02820W_B;CR_02820W_A	1172
27.4299	26.8852	26.3357	26.3582	26.4652	26.5958	26.6865	27.0624	27.2158			17	17	17	56.9	56.9	56.9	58.004	0	141.01	599830000	122	0.564036	0.379328	0.41058	1.27019	C5_02000C_B;C5_02000C_A	C5_02000C_B;C5_02000C_A	851
27.5847	27.6346	28.5476	28.0236	27.5748	27.5522	27.9931	27.4841	27.9317			17	17	17	57.5	57.5	57.5	50.179	0	258.16	1151500000	244	0.231183	0.711847	0.205488	0.589452	C1_14440C_B;C1_14440C_A	C1_14440C_B;C1_14440C_A	320
27.6362	29.4871	28.0634	24.2492	24.0041	23.8863	28.2523	29.2708	27.8036	+	DIC185_YJA11	17	17	17	26.8	26.8	26.8	104.82	0	199.76	1059700000	158	2.80112	0.0124571	4.34904	7.63466	C1_08990C_B;C1_08990C_A	C1_08990C_B;C1_08990C_A	208
28.0479	27.7803	27.5193	27.1523	27.8382	28.5508	27.8584	27.8283	28.0018			17	17	17	58	58	58	39.173	0	147.94	1061900000	204	0.0514373	0.93027	-0.0645765	-0.149619	C1_09630W_B;C1_09630W_A	C1_09630W_B;C1_09630W_A	218
28.0773	25.8225	26.1561	25.6579	25.9796	25.0761	27.1726	26.5132	27.7026			17	10	10	54.4	39.8	39.8	39.232	0	140.45	723280000	101	0.673708	0.310182	1.11409	1.48397	C1_04140W_B;C1_04140W_A	C1_04140W_B;C1_04140W_A	102
28.2278	27.7783	28.6948	27.9655	28.3401	28.249	28.267	27.7514	28.0002			17	17	17	59.8	59.8	59.8	33.46	0	179.23	1355600000	211	0.0586572	0.919362	0.0487398	0.169459	C6_02040W_B;C6_02040W_A	C6_02040W_B;C6_02040W_A	965
28.2605	30.9981	30.4401	27.1708	29.2832	30.826	28.8846	30.6834	30.9753			17	17	2	69.6	69.6	5	33.159	0	323.31	4234500000	239	0.234858	0.704314	0.806199	0.597599	C4_06980W_A	C4_06980W_A	812
28.577	27.7575	27.644	26.3008	26.3749	26.1217	27.9085	28.3752	28.1943	+	DIC185_YJA11	17	17	17	54.1	54.1	54.1	49.997	0	239.12	1166900000	213	2.32764	0.0257576	1.72703	5.69293	C1_00710C_B;C1_00710C_A	C1_00710C_B;C1_00710C_A	18
28.8391	28.2455	28.9494	28.665	28.9865	28.7806	28.7373	28.6861	28.4042			17	17	1	69.1	69.1	5.6	32.144	0	197.3	1969400000	238	0.216996	0.729697	-0.132718	-0.557771	C2_08810C_A	C2_08810C_A	514
28.9756	28.393	28.1785	27.4336	28.3307	28.9025	28.5112	28.7815	28.8782			17	17	17	66.4	66.4	66.4	39.849	0	323.31	1759100000	249	0.235802	0.704488	0.293464	0.599689	C2_03080W_B;C2_03080W_A	C2_03080W_B;C2_03080W_A	391
29.6941	29.2841	29.1948	29.4001	29.4502	29.1512	29.1359	29.7431	29.3499			17	17	17	53.2	53.2	53.2	41.935	0	256.07	3039100000	241	0.115809	0.855069	0.0571639	0.318655	C2_04310W_B;C2_04310W_A	C2_04310W_B;C2_04310W_A	414
30.359	30.0482	29.6603	28.7321	29.0797	28.8879	29.8902	30.2106	30.3608	+	DIC185_YJA11	17	17	17	49.2	49.2	49.2	32.755	0	131.27	4751000000	347	2.11733	0.0353171	1.1226	4.9735	C5_00590W_B;C5_00590W_A	C5_00590W_B;C5_00590W_A	828
22.6737	23.565	24.3118	28.5968	27.2185	27.1169	22.6933	23.2992	22.2481	+	DIC185_YJA11	18	18	18	71.6	71.6	71.6	39.09	0	102.86	300940000	54	2.44742	0.0196552	-4.12727	-6.13906	C2_05570C_A;C2_05570C_B	C2_05570C_A;C2_05570C_B	439
23.0253	26.0823	24.4297	22.2081	26.6244	29.3598	22.21	25.8468	26.5272			18	18	1	30.1	30.1	2.7	105.7	0	105.32	299740000	86	0.275225	0.655752	-1.55162	-0.685647	C1_10290W_B;C1_10290W_A	C1_10290W_B;C1_10290W_A	233
24.1238	23.3925	24.1166	25.0927	27.5663	28.7058	23.9049	22.6474	23.2562			18	18	18	47.9	47.9	47.9	52.856	0	68.345	241660000	57	1.384	0.089899	-3.24398	-2.96607	CR_07400C_B;CR_07400C_A	CR_07400C_B;CR_07400C_A	1243
26.2693	26.2232	26.7723	25.1804	25.7159	24.918	26.1407	25.7743	26.3844			18	18	18	36	36	36	70.815	0	79.25	307080000	82	1.7635	0.0553016	1.15012	3.92064	C1_01530C_B;C1_01530C_A	C1_01530C_B;C1_01530C_A	31
26.5448	25.8574	25.4637	26.0212	26.2892	25.6923	25.9489	26.1219	25.9226			18	18	18	20.6	20.6	20.6	121.28	0	102.87	327180000	97	0.0431863	0.941674	-0.0455863	-0.126629	C3_03410C_B;C3_03410C_A	C3_03410C_B;C3_03410C_A	607
27.0484	27.2902	27.118	27.1658	27.3077	26.7544	27.1579	27.1726	27.0504			18	18	18	64.6	64.6	64.6	49.216	0	72.507	613340000	118	0.158043	0.801736	0.0762361	0.421649	C3_06590W_B;C3_06590W_A	C3_06590W_B;C3_06590W_A	661
27.252	26.5961	26.1796	22.8834	23.3352	22.9478	27.3296	25.1479	26.696	+	DIC185_YJA11	18	18	18	25.7	25.7	25.7	104.74	0	73.726	335190000	44	3.3436	0.00541176	3.62043	10.5698	C1_12050W_B;C1_12050W_A	C1_12050W_B;C1_12050W_A	271
27.2572	27.008	25.8283	25.6402	26.5282	28.6605	26.0679	26.9002	27.1429			18	18	18	47.4	47.4	47.4	49.577	0	94.569	540170000	117	0.0871511	0.886075	-0.245136	-0.24546	C4_06120W_B;C4_06120W_A	C4_06120W_B;C4_06120W_A	792
27.2594	27.9459	28.845	27.1874	27.16	27.2142	27.8644	27.91	28.3806			18	18	1	37.9	37.9	5.7	62.906	0	82.175	1053500000	186	0.837962	0.222197	0.829594	1.80598	C7_03250C_A	C7_03250C_A	1074
27.4204	27.303	27.1375	26.7636	27.6457	27.3429	27.4097	27.3487	27.1952			18	18	18	50.8	50.8	50.8	44.52	0	100.35	704260000	130	0.0456536	0.936531	0.036253	0.13354	CR_06760C_B;CR_06760C_A	CR_06760C_B;CR_06760C_A	1234
27.673	27.1275	27.2227	27.3376	27.0237	26.6499	27.054	27.2937	27.6407			18	18	18	44.1	44.1	44.1	49.755	0	86.497	747030000	112	0.576999	0.372053	0.337328	1.29551	CR_09160C_B;CR_09160C_A	CR_09160C_B;CR_09160C_A	1271
27.8344	27.424	27.4457	23.0644	25.6745	26.7352	27.3667	27.9554	28.5431			18	18	18	44.3	44.3	44.3	62.528	0	94.17	835810000	123	1.02989	0.160772	2.41	2.19329	C1_09690W_B;C1_09690W_A	C1_09690W_B;C1_09690W_A	223
29.0869	29.1228	29.0322	28.9236	29.3316	28.9867	28.7993	28.9336	28.4316			18	18	18	86.8	86.8	86.8	34.555	0	231.41	2242400000	225	6.87688e-05	1	2.73387e-05	0.000211111	C7_01250W_B;C7_01250W_A	C7_01250W_B;C7_01250W_A	1039
29.4747	29.2103	29.5728	29.4012	29.2989	29.2178	29.4617	29.2051	29.4134			18	18	18	65.5	65.5	65.5	29.48	0	323.31	3014900000	276	0.397288	0.521242	0.113296	0.939644	C1_03220C_B;C1_03220C_A	C1_03220C_B;C1_03220C_A	78
22.8771	25.5581	22.7023	27.4994	27.0735	27.509	23.8939	26.7383	25.6639			19	2	2	43.8	4.7	4.7	59.513	0	46.27	285720000	36	1.75615	0.0580787	-3.64813	-3.90058	C4_04530C_B	C4_04530C_B	765
26.1262	23.7394	25.6649	25.7748	25.3608	24.9586	25.7931	25.5968	25.7954			19	2	2	65.2	7.5	7.5	42.26	0	8.6252	231630000	27	0.0868439	0.884	-0.187895	-0.244658	C1_11450C_B	C1_11450C_B	259
26.7912	28.7586	27.8229	30.7779	30.1527	30.77	27.4209	29.4907	28.4243	+	DIC185_YJA11	19	19	2	43.8	43.8	4.7	59.456	0	323.31	2683500000	349	1.99548	0.0411064	-2.77597	-4.59028	C4_04530C_A	C4_04530C_A	764
27.3488	27.0472	26.8219	26.4224	26.6776	26.0915	26.985	27.0113	27.0507			19	19	18	53.8	53.8	52.3	52.038	0	90.883	690260000	128	1.38127	0.089	0.675459	2.95973	C6_03760C_B;C6_03760C_A	C6_03760C_B;C6_03760C_A	1003
27.5909	27.3914	27.3098	27.3007	27.1627	27.0855	27.3587	27.5327	27.6028			19	19	19	53.1	53.1	53.1	57.257	0	187.1	773430000	163	1.11431	0.132937	0.247766	2.36955	CR_05780W_B;CR_05780W_A	CR_05780W_B;CR_05780W_A	1217
27.9616	27.392	26.8901	27.1062	27.9096	28.1133	27.4523	26.707	27.1328			19	19	19	51.2	51.2	51.2	52.001	0	104.79	894300000	167	0.270976	0.661136	-0.295127	-0.676495	CR_03500W_B;CR_03500W_A	CR_03500W_B;CR_03500W_A	1179
28.3996	28.7537	29.3739	30.0276	30.1094	30.0779	28.6102	28.9012	28.6333	+	DIC185_YJA11	19	19	19	89.2	89.2	89.2	22.962	0	321.22	2544300000	314	1.89879	0.0449057	-1.22922	-4.30214	C3_05000W_B;C3_05000W_A	C3_05000W_B;C3_05000W_A	634
28.6932	28.7844	27.5707	28.1361	28.9953	28.5059	28.4815	28.3545	28.015			19	19	1	66.2	66.2	7	44.788	0	214.21	1569200000	215	0.159135	0.801654	-0.196356	-0.424244	C6_00870C_B	C6_00870C_B	942
30.147	29.5355	29.7745	29.3939	28.7864	28.81	29.9754	29.7225	29.8936			19	19	19	66.2	66.2	66.2	41.738	0	323.31	4666900000	424	1.43393	0.0844278	0.822253	3.08313	C1_13700W_B;C1_13700W_A	C1_13700W_B;C1_13700W_A	298
30.4377	30.1241	27.9605	26.3068	30.0176	29.5801	29.8112	33.2702	30.5579			19	19	19	25.6	25.6	25.6	91.891	0	323.31	7341200000	365	0.245259	0.695218	0.872586	0.620534	C1_13450W_B;C1_13450W_A	C1_13450W_B;C1_13450W_A	293
25.0308	26.0097	24.9499	23.7714	22.7914	23.4303	25.4525	23.5406	23.7351	+	DIC185_YJA11	20	3	3	59.8	7.5	7.5	50.055	0	47.156	173120000	30	1.96135	0.0426139	1.99914	4.48703	C1_02990C_A	C1_02990C_A	68
26.7208	26.0532	26.2978	24.4997	25.1195	24.2815	26.8348	25.5112	27.0636	+	DIC185_YJA11	20	20	20	30.9	30.9	30.9	102.03	0	101.38	374410000	68	2.25148	0.0272432	1.7237	5.42343	C1_08740C_B;C1_08740C_A	C1_08740C_B;C1_08740C_A	203
26.953	26.347	26.1356	26.0917	26.1782	25.7744	26.5014	26.3262	26.793			20	20	20	26.3	26.3	26.3	122.16	0	140.48	436110000	113	0.78038	0.247567	0.463756	1.69246	C1_05630C_B;C1_05630C_A	C1_05630C_B;C1_05630C_A	138
27.6189	27.3253	27.9664	27.0587	26.9185	26.8715	27.628	27.5029	27.6682			20	20	1	63.4	63.4	6.1	44.357	0	147.32	831870000	163	1.62321	0.0625455	0.687268	3.54939	C1_04890W_B	C1_04890W_B	127
27.9031	27.439	27.5753	27.3851	27.433	27.0808	27.4937	27.5659	27.7793			20	20	20	47.3	47.3	47.3	67.707	0	127.33	940540000	164	0.897266	0.203123	0.339486	1.924	C3_07410C_B;C3_07410C_A	C3_07410C_B;C3_07410C_A	676
28.6478	28.8119	28.6527	28.1813	28.3485	28.007	28.8196	28.6473	28.449	+	DIC185_YJA11	20	20	20	51.3	51.3	51.3	52.107	0	198.5	1780800000	295	2.02261	0.0392444	0.5252	4.67363	CR_07150W_B;CR_07150W_A;CR_07490C_B;CR_07490C_A	CR_07150W_B;CR_07150W_A;CR_07490C_B;CR_07490C_A	1240
29.3995	28.7535	29.3146	28.9805	28.7198	28.3204	29.3476	28.8366	29.3275			20	20	3	65.2	65.2	7.5	42.246	0	243.42	2616400000	351	0.798328	0.237182	0.48228	1.72775	C1_11450C_A	C1_11450C_A	258
30.036	30.1179	30.5837	30.148	30.6327	30.2312	30.2042	30.0018	29.9772			20	20	20	76.2	76.2	76.2	26.611	0	323.31	5226700000	355	0.15018	0.809822	-0.0914078	-0.402862	C3_07440W_B;C3_07440W_A	C3_07440W_B;C3_07440W_A	677
30.4124	31.1179	29.8878	23.9904	25.6138	26.3359	30.4195	29.2333	28.0556	+	DIC185_YJA11	20	20	3	59.8	59.8	7.5	50.037	0	323.31	3922800000	250	2.56776	0.0199216	5.15926	6.61647	C1_02990C_B	C1_02990C_B	69
22.843	26.6561	23.6652	29.4026	27.062	21.7267	25.3733	23.6006	23.7558			21	21	21	65	65	65	47.603	0	108.81	457810000	72	0.262047	0.673726	-1.67567	-0.657181	C4_06780C_B;C4_06780C_A	C4_06780C_B;C4_06780C_A	805
23.1046	23.3458	22.8719	22.7953	27.5179	30.2229	23.4778	23.2108	23.8952			21	21	21	59	59	59	54.863	0	182.02	404000000	78	0.793797	0.237358	-3.73789	-1.71884	C1_06810W_B;C1_06810W_A	C1_06810W_B;C1_06810W_A	157
27.2074	26.1065	23.6759	27.6606	29.3324	30.1995	25.7468	28.2075	26.2837			21	21	21	65.4	65.4	65.4	41.801	0	167.5	1065200000	184	1.24554	0.104202	-3.4009	-2.65281	CR_05170C_B;CR_05170C_A;C2_10070W_A;C5_03770C_B;C5_03770C_A;C2_10070W_B	CR_05170C_B;CR_05170C_A	1209
27.4529	27.0355	26.2077	24.9086	26.5653	26.599	26.9845	27.0058	27.4325			21	21	21	32.7	32.7	32.7	112.04	0	140.78	564830000	113	0.584648	0.366071	0.874364	1.31044	C3_00880W_B;C3_00880W_A	C3_00880W_B;C3_00880W_A	563
27.5125	29.2591	28.4473	25.4557	26.5122	26.1414	28.0498	27.5034	28.2467			21	21	19	57.8	57.8	54.1	50.003	0	93.067	1041600000	180	1.79363	0.0525902	2.36986	4.00351	C3_01810C_B;C3_01810C_A	C3_01810C_B;C3_01810C_A	580
27.7297	26.4627	26.6939	27.5522	27.5659	27.4406	27.1967	27.2457	27.0787			21	12	3	40.1	27.3	9.9	39.159	0	54.687	742270000	85	0.642631	0.323746	-0.557388	-1.42344	C1_04010C_A	C1_04010C_A	97
27.7951	28.6744	27.6303	29.7203	29.3714	28.6776	28.3544	27.7362	27.6357			21	21	21	65.5	65.5	65.5	47.987	0	264.49	1637600000	268	1.2859	0.0990442	-1.22317	-2.7425	C4_00200C_B;C4_00200C_A	C4_00200C_B;C4_00200C_A	692
27.0799	27.0088	26.095	23.832	25.5768	22.6773	25.7288	27.4958	26.666			22	20	20	47.3	44.6	44.6	75.14	0	163.1	395040000	88	1.39752	0.0895876	2.69918	2.99756	C2_10350C_A;C2_10350C_B	C2_10350C_A;C2_10350C_B	544
27.8766	27.8716	27.8353	27.9995	28.1157	28.0747	27.8125	27.6576	27.4405	+	DIC185_YJA11	22	15	15	54.9	34	34	46.99	0	84.474	1009700000	178	2.28728	0.0264928	-0.202115	-5.54879	C3_06010W_B;C3_06010W_A	C3_06010W_B;C3_06010W_A	653
28.3849	27.9783	27.6387	27.8263	27.5878	27.5845	27.9437	28.1804	28.1451			22	22	22	52.2	52.2	52.2	67.607	0	267.75	1234300000	267	0.658139	0.318369	0.334455	1.45364	C3_01630W_B;C3_01630W_A	C3_01630W_B;C3_01630W_A	576
28.4659	27.0802	26.9706	28.0914	28.0576	29.4919	27.4879	27.8151	28.0307			22	22	22	56.4	56.4	56.4	58.287	0	239.7	1225400000	178	0.704514	0.289678	-1.04139	-1.54402	CR_04480C_B;CR_04480C_A;REV__CR_04480C_B;REV__CR_04480C_A	CR_04480C_B;CR_04480C_A	1195
30.0513	27.1325	27.651	23.6339	27.6536	29.9781	28.0671	29.0084	29.0788			22	16	16	65.7	52.5	52.5	45.331	0	323.31	2185200000	166	0.225873	0.718733	1.18974	0.577638	C6_03500C_B;C6_03500C_A	C6_03500C_B;C6_03500C_A	999
25.7308	23.3124	24.9443	22.6596	22.5251	23.9556	22.7405	25.8308	22.7385			23	2	2	71.7	8.9	8.9	36.909	0	25.499	120120000	12	0.890539	0.204452	1.61575	1.91054	C5_05050W_A	C5_05050W_A	914
28.2574	27.759	27.9307	28.082	28.2841	27.9124	27.6899	27.9893	28.1753			23	23	4	56	56	11	47.466	0	122.21	1221300000	244	0.240042	0.701529	-0.110488	-0.609054	C5_03280W_A	C5_03280W_A	877
28.316	27.5719	27.827	27.1605	26.9506	26.6925	27.9605	27.8427	28.1452			23	23	21	44.1	44.1	43	74.362	0	212.63	1089300000	157	1.71064	0.0608529	0.970448	3.77798	C1_04290C_B;C1_04290C_A	C1_04290C_B;C1_04290C_A	110
28.6527	29.1274	29.5129	30.2068	30.4351	30.1142	29.2387	28.4608	28.4268	+	DIC185_YJA11	23	23	23	78	78	78	37.633	0	323.31	2994900000	330	1.9093	0.0443048	-1.15436	-4.3328	C5_02860C_B;C5_02860C_A	C5_02860C_B;C5_02860C_A	868
30.7394	30.4267	30.9342	31.415	31.8249	32.0092	30.9351	30.2797	29.8176	+	DIC185_YJA11	23	23	23	79.7	79.7	79.7	25.812	0	323.31	9897600000	704	1.98978	0.04025	-1.04957	-4.57292	C3_02610C_A;C3_02610C_B	C3_02610C_A;C3_02610C_B	597
31.6665	31.7654	32.4319	31.3679	30.9707	31.0739	31.9686	31.9532	32.5667			23	23	2	71.7	71.7	8.9	36.886	0	323.31	17251000000	875	1.41852	0.0874136	0.817108	3.04676	C5_05050W_B	C5_05050W_B	915
22.2207	22.6627	23.1558	29.6414	28.2035	28.0498	23.2066	24.2199	22.951	+	DIC185_YJA11	25	25	25	35.6	35.6	35.6	81.01	0	87.101	611340000	106	3.31034	0.00484211	-5.95182	-10.3634	C4_04320W_B;C4_04320W_A	C4_04320W_B;C4_04320W_A	760
23.5042	23.2542	23.6763	30.0605	28.6637	29.2287	22.7292	25.2153	23.2447	+	DIC185_YJA11	25	25	1	41.2	41.2	0.9	83.195	0	188.74	905190000	126	3.79388	0	-5.83935	-13.7795	C4_05780C_A	C4_05780C_A	786
26.7596	26.0428	26.6488	25.9825	24.7662	24.6719	26.3746	25.8631	26.636			25	25	25	32.6	32.6	32.6	125.41	0	111.69	375120000	71	1.31819	0.0951481	1.34353	2.81518	CR_01690C_B;CR_01690C_A	CR_01690C_B;CR_01690C_A	1158
26.998	24.8099	28.6514	29.917	28.3063	28.7305	27.6564	27.022	28.1143			25	25	25	41.4	41.4	41.4	77.319	0	175.25	1326800000	226	0.827608	0.225727	-2.16485	-1.7855	CR_10160W_B;CR_10160W_A	CR_10160W_B;CR_10160W_A	1290
27.7371	27.391	26.8288	29.1348	28.2015	28.2461	27.2013	27.3567	27.1922			25	25	25	67.5	67.5	67.5	56.904	0	323.31	1018400000	173	1.39797	0.0895544	-1.20852	-2.9986	C1_14060W_B;C1_14060W_A	C1_14060W_B;C1_14060W_A	307
27.9032	27.5456	27.5542	27.3858	27.4306	27.2321	27.8789	27.2939	27.4924			25	25	25	38.7	38.7	38.7	99.889	0	143.28	925660000	210	1.1315	0.128106	0.318134	2.40599	CR_08250C_B;CR_08250C_A	CR_08250C_B;CR_08250C_A	1258
28.067	25.3305	26.5808	24.5634	24.6599	25.8146	27.0202	27.1284	27.5107			25	25	25	45.2	45.2	45.2	79.253	0	146.41	620790000	114	0.863253	0.214678	1.6468	1.85616	C3_02280C_A;C3_02280C_B	C3_02280C_A;C3_02280C_B	592
28.5735	28.9834	29.0361	28.6023	29.2072	29.3579	28.5366	28.8612	28.627			25	25	2	71.6	71.6	11	47.296	0	163.76	2002000000	321	0.28216	0.648757	-0.191436	-0.700527	C4_00160C_B	C4_00160C_B	691
30.3662	29.7824	29.7858	28.0864	29.2169	29.1902	29.7983	30.1482	30.3619			25	25	24	69.1	69.1	69.1	54.01	0	323.31	4446100000	456	1.28085	0.100264	1.14698	2.7312	C2_02970C_A;C2_02970C_B	C2_02970C_A;C2_02970C_B	386
30.7753	29.7781	30.2143	29.4661	29.7621	29.5254	30.1839	30.5937	30.8474			25	25	25	68.2	68.2	68.2	49.072	0	323.31	5837700000	411	1.04271	0.159701	0.671327	2.21978	C5_04270C_B;C5_04270C_A	C5_04270C_B;C5_04270C_A	897
27.9178	31.0646	29.7333	22.6217	23.7756	22.9287	28.9491	28.9087	29.479	+	DIC185_YJA11	26	26	2	35.3	35.3	2	124.24	0	257.21	2327200000	280	2.57068	0.0184	6.46326	6.62847	C1_03680W_B	C1_03680W_B	92
28.2092	27.7751	27.2002	27.4658	27.563	27.2297	27.6549	27.7212	27.9206			26	26	26	30.4	30.4	30.4	129.7	0	166.86	946230000	149	0.427572	0.495844	0.308708	1.00066	C4_03940C_B;C4_03940C_A	C4_03940C_B;C4_03940C_A	756
29.4457	28.9031	29.7698	28.3553	28.0918	27.862	29.3848	29.1837	29.5415	+	DIC185_YJA11	26	26	26	79.8	79.8	79.8	39.975	0	283.4	2669700000	277	1.92388	0.0438077	1.26985	4.3756	C3_07950C_B;C3_07950C_A	C3_07950C_B;C3_07950C_A	684
30.941	31.1479	31.976	31.0868	31.2761	30.9123	31.4202	30.8648	31.4611			26	26	26	74.9	74.9	74.9	39.215	0	323.31	10973000000	782	0.324507	0.600194	0.263248	0.790068	C4_01750C_B;C4_01750C_A	C4_01750C_B;C4_01750C_A	718
33.6661	32.1672	31.2238	23.2646	29.2002	30.2424	31.7745	33.7577	33.267			26	26	1	67	67	3.3	45.496	0	323.31	29870000000	793	0.980462	0.176067	4.7833	2.09194	C6_02710C_B	C6_02710C_B	983
26.8762	26.748	26.6573	26.1171	26.1584	26.0151	26.877	26.5202	26.918	+	DIC185_YJA11	27	27	27	45.2	45.2	45.2	102.21	0	109.5	463960000	124	3.0132	0.00696774	0.663641	8.67889	CR_07010W_B;CR_07010W_A	CR_07010W_B;CR_07010W_A	1235
30.0606	29.884	29.4395	29.546	30.0894	29.83	29.9231	29.9359	29.9314			27	27	27	73.8	73.8	73.8	53.942	0	323.31	4358000000	494	0.0379158	0.945015	-0.027092	-0.111759	C4_00270W_B;C4_00270W_A	C4_00270W_B;C4_00270W_A	695
27.3398	25.6713	23.809	25.878	27.7769	28.756	27.1689	25.155	23.4092			28	28	28	32.8	32.8	32.8	104.35	0	161.55	517750000	115	0.634361	0.331315	-1.86365	-1.40733	C1_04400C_B;C1_04400C_A	C1_04400C_B;C1_04400C_A	113
27.6003	26.3662	27.0099	26.4264	25.6579	24.2911	27.0251	26.4024	27.015			28	28	28	37.9	37.9	37.9	125.22	0	145.1	539070000	105	1.00063	0.17068	1.53364	2.13315	C6_04520W_B;C6_04520W_A	C6_04520W_B;C6_04520W_A	1019
28.095	28.3537	27.5867	25.7581	28.1974	28.3921	27.5943	28.212	28.2991			28	28	28	50.7	50.7	50.7	84.22	0	153.42	1098100000	233	0.254897	0.68149	0.562599	0.641626	CR_08210C_B;CR_08210C_A	CR_08210C_B;CR_08210C_A	1257
29.1687	28.7336	28.7479	29.1171	29.4907	28.9977	29.0994	28.8309	28.6721			28	28	3	63.5	63.5	5.7	58.289	0	323.31	2383800000	339	0.705636	0.290051	-0.318434	-1.54621	C1_08980C_A	C1_08980C_A	206
27.6503	26.037	26.8641	25.7316	25.9852	26.0293	27.2602	26.3519	27.3152			29	29	29	17.9	17.9	17.9	253.42	0	126.51	556210000	99	0.919654	0.192585	0.935099	1.96889	CR_00640W_B;CR_00640W_A;REV__C2_07670C_B;REV__C2_07670C_A	CR_00640W_B;CR_00640W_A	1138
31.4894	30.4976	30.4121	31.2547	31.3267	30.87	31.1709	30.8167	31.0145			29	29	3	70	70	11.9	38.228	0	323.31	9831700000	735	0.396843	0.520938	-0.350777	-0.938743	C1_04020C_B	C1_04020C_B	100
33.1222	32.4902	32.7638	32.3626	32.0832	32.1157	32.6178	32.8712	33.085			29	29	29	67.2	67.2	67.2	50.011	0	323.31	33983000000	1396	1.3889	0.0896939	0.604879	2.97745	C2_08370C_B;C2_08370C_A;C1_08380W_B;C1_08380W_A	C2_08370C_B;C2_08370C_A;C1_08380W_B;C1_08380W_A	504
24.562	23.5484	22.9827	28.2225	27.1583	28.7526	24.2601	23.9997	24.1671	+	DIC185_YJA11	30	30	30	18.7	18.7	18.7	218.06	0	154.97	372270000	106	2.56478	0.0195385	-4.34676	-6.60429	C1_02420C_B;C1_02420C_A;CR_00850C_B;CR_00850C_A;C1_05600W_B;C1_05600W_A	C1_02420C_B;C1_02420C_A	50
24.9135	23.661	22.5264	24.911	25.1666	23.2936	25.126	23.0802	23.2714			30	1	1	72.4	2.5	2.5	63.884	0	9.0902	121420000	21	0.346727	0.582215	-0.756842	-0.836247	C1_11660W_A	C1_11660W_A	264
28.0869	27.6771	27.888	27.2228	27.3565	26.9367	27.9248	27.5091	27.907	+	DIC185_YJA11	30	30	30	45.7	45.7	45.7	114.27	0	253.14	1040100000	199	1.84862	0.0464696	0.712012	4.15781	C3_06500W_B;C3_06500W_A	C3_06500W_B;C3_06500W_A	660
30.1349	29.4018	29.3053	29.8244	29.768	29.637	29.9459	29.7465	29.7147			30	30	1	72.4	72.4	2.5	63.954	0	323.31	4151500000	541	0.183929	0.776596	-0.129157	-0.482383	C1_11660W_B	C1_11660W_B	265
30.697	30.422	30.6709	30.594	30.0863	30.1795	30.5421	30.5319	30.9109			30	30	30	54.8	54.8	54.8	66.448	0	323.31	6789200000	632	0.800805	0.237533	0.31008	1.73263	CR_08090W_B;CR_08090W_A	CR_08090W_B;CR_08090W_A	1255
27.1876	25.7692	24.6453	25.8815	25.0719	23.2289	26.2826	24.6418	26.8297			31	31	31	27.3	27.3	27.3	188.43	0	162.2	339130000	77	0.45714	0.472442	1.13991	1.0597	C6_02120W_B;C6_02120W_A	C6_02120W_B;C6_02120W_A	968
28.4107	27.8347	27.8547	26.1453	27.3715	27.1189	28.1669	28.1057	28.3705			31	31	31	50.9	50.9	50.9	69.687	0	210.52	1174600000	197	1.29255	0.0974044	1.15477	2.7574	C2_07380W_B;C2_07380W_A	C2_07380W_B;C2_07380W_A	482
28.9491	28.5651	28.8828	28.3438	28.339	28.0627	29.0191	28.6168	28.9508			31	31	31	54.8	54.8	54.8	78.524	0	323.31	1976300000	335	1.66418	0.0610201	0.550494	3.65539	C1_06100C_B;C1_06100C_A	C1_06100C_B;C1_06100C_A	146
29.3654	28.4844	28.4342	30.3446	30.4043	31.6832	28.9968	28.7435	28.4872			31	31	31	64	64	64	61.185	0	323.31	3686000000	493	1.74077	0.0592061	-2.04937	-3.85888	CR_06340C_B;CR_06340C_A	CR_06340C_B;CR_06340C_A	1225
30.4514	30.2674	29.7764	29.7214	30.3305	30.1587	30.1892	30.2934	30.4125			31	31	31	60.8	60.8	60.8	58.984	0	323.31	5261500000	512	0.128405	0.843498	0.0948435	0.349933	C1_04610W_B;C1_04610W_A	C1_04610W_B;C1_04610W_A	118
31.2471	31.1287	31.6401	31.2212	31.768	31.3968	31.5468	31.0463	31.1546			31	31	31	73.1	73.1	73.1	35.672	0	323.31	11869000000	814	0.21465	0.73286	-0.12338	-0.552494	CR_03720W_B;CR_03720W_A	CR_03720W_B;CR_03720W_A	1184
27.7343	27.1592	26.383	26.4235	24.2084	24.7943	27.0223	26.9241	27.9497			32	32	32	25.5	25.5	25.5	207.32	0	171.91	620310000	133	1.19103	0.112976	1.95015	2.53367	C3_04830C_B;C3_04830C_A	C3_04830C_B;C3_04830C_A	629
24.4482	23.8985	24.234	23.2703	24.7565	23.7534	24.4808	23.1201	24.6313			33	1	1	69	2.7	2.7	73.771	0	52.948	82485000	30	0.223586	0.721192	0.266816	0.572532	C1_08320W_A	C1_08320W_A	190
30.1645	29.5375	29.8104	29.9463	30.1224	29.9063	30.1368	29.77	29.99			33	33	1	69	69	2.7	73.713	0	323.31	4635800000	611	0.328235	0.598671	-0.154193	-0.797851	C1_08320W_B	C1_08320W_B	191
22.9732	24.6131	23.849	30.1031	29.0336	29.9487	23.1706	23.9317	23.4845	+	DIC185_YJA11	34	34	25	46.5	46.5	35.1	106.42	0	323.31	1046200000	176	3.27567	0.0108	-5.88335	-10.1522	C7_02910W_B;C7_02910W_A	C7_02910W_B;C7_02910W_A	1071
27.4024	26.5816	25.0822	27.9609	28.1669	29.6642	26.6909	27.6582	26.6239			34	34	34	34.5	34.5	34.5	131.6	0	173.63	872930000	211	1.21671	0.109894	-2.24191	-2.58953	C4_02360W_B;C4_02360W_A	C4_02360W_B;C4_02360W_A	730
28.5995	28.5007	28.6662	28.0838	28.3727	27.9657	28.5589	28.5781	28.644			34	34	34	70.8	70.8	70.8	64.939	0	323.31	1699200000	339	1.58158	0.0698634	0.448086	3.4436	CR_04090C_B;CR_04090C_A	CR_04090C_B;CR_04090C_A	1189
30.1995	30.0569	30.3772	29.4858	29.8892	29.4414	30.2609	29.8936	30.0917			34	34	34	81.1	81.1	81.1	44.599	0	323.31	4845200000	488	1.62923	0.0622484	0.605735	3.56484	C1_01350C_B;C1_01350C_A	C1_01350C_B;C1_01350C_A	25
31.5812	31.5312	31.272	32.4594	32.2857	31.261	31.6161	31.1783	31.5082			34	34	34	72.1	72.1	72.1	62.44	0	323.31	16003000000	1084	0.630815	0.331044	-0.540552	-1.40042	C4_06570C_B;C4_06570C_A	C4_06570C_B;C4_06570C_A	798
33.8249	33.519	33.7832	34.4753	34.2773	34.2512	33.8143	33.6762	33.599	+	DIC185_YJA11	34	34	34	88.4	88.4	88.4	35.832	0	323.31	72604000000	2299	2.20212	0.0312	-0.625581	-5.25428	C3_06870W_B;C3_06870W_A	C3_06870W_B;C3_06870W_A	665
29.526	30.6475	31.2309	28.8207	28.3966	28.2432	30.2435	29.8158	30.673			35	34	34	49.2	47.5	47.5	74.561	0	309.28	4966600000	473	1.69773	0.0604857	1.98133	3.74366	C2_01120W_A;C2_01120W_B	C2_01120W_A;C2_01120W_B	344
31.8603	31.0036	30.9022	31.5116	30.9291	30.8009	31.1587	31.4422	31.6273			35	35	35	82.1	82.1	82.1	55.444	0	323.31	13440000000	1092	0.17728	0.780634	0.174822	0.466937	C2_05460W_B;C2_05460W_A	C2_05460W_B;C2_05460W_A	435
28.7588	28.0716	27.7962	26.7853	27.1204	26.7712	28.2818	28.2142	28.7195	+	DIC185_YJA11	37	37	37	27.4	27.4	27.4	227.8	0	238.42	1286300000	207	1.8887	0.044844	1.31658	4.27281	C5_00190C_B;C5_00190C_A	C5_00190C_B;C5_00190C_A	821
29.0865	28.4941	28.7936	33.6079	32.397	33.2213	28.3853	30.0018	29.8513	+	DIC185_YJA11	37	37	37	47.8	47.8	47.8	97.537	0	323.31	13566000000	832	3.38312	0	-4.28399	-10.8201	C3_00720W_B;C3_00720W_A	C3_00720W_B;C3_00720W_A	558
29.3826	28.7699	28.9089	27.7123	27.8132	27.6453	29.3305	28.8182	29.1341	+	DIC185_YJA11	37	37	37	62.3	62.3	62.3	90.99	0	304.79	2305300000	322	2.60294	0.0165833	1.29686	6.76193	C1_10790W_B;C1_10790W_A	C1_10790W_B;C1_10790W_A	248
33.6306	33.4795	31.1122	21.873	30.4827	32.0844	32.6984	35.8779	33.25			37	37	37	76.1	76.1	76.1	45.648	0	323.31	54391000000	1644	0.63226	0.331058	4.59411	1.40324	C6_03030W_B;C6_03030W_A	C6_03030W_B;C6_03030W_A	988
24.5539	23.0739	25.6021	23.3631	23.2727	22.0354	24.7044	23.6123	21.8955			38	2	2	81.8	5.6	5.6	53.416	0	11.198	80188000	12	0.829544	0.22493	1.51958	1.78933	CR_04510W_A	CR_04510W_A	1197
32.3289	32.4548	33.1435	33.4551	33.6582	33.3489	32.7805	32.1235	32.3823			38	38	38	76.5	76.5	76.5	45.179	0	323.31	33686000000	1337	1.45859	0.0817705	-0.844999	-3.14182	C6_00750C_B;C6_00750C_A	C6_00750C_B;C6_00750C_A	935
32.4644	32.4375	33.0528	33.5359	33.6884	33.5961	32.7035	32.4629	32.4065	+	DIC185_YJA11	38	38	38	76.4	76.4	76.4	47.231	0	323.31	36685000000	1691	2.01361	0.0409565	-0.955273	-4.64586	C1_08500C_B;C1_08500C_A	C1_08500C_B;C1_08500C_A	197
29.1124	29.1284	29.6878	28.9799	29.4018	28.8426	29.4712	28.9153	29.2489			39	39	3	82.4	82.4	6.2	53.47	0	323.31	3060400000	544	0.391124	0.524752	0.234737	0.927149	CR_04510W_B	CR_04510W_B	1198
22.149	23.5017	21.9981	23.1489	24.8392	25.4609	23.7384	24.3261	23.189			40	1	1	42.3	1.2	1.2	104.34	0	23.98	48779000	12	1.08199	0.142319	-1.93342	-2.30156	C2_08140C_B	C2_08140C_B	500
23.4846	23.1044	23.1574	31.7628	30.2993	31.056	23.5983	26.5133	22.8668	+	DIC185_YJA11	41	41	2	45.8	45.8	4.4	104.37	0	323.31	2875700000	320	4.22754	0	-7.7906	-17.7475	C2_08140C_A	C2_08140C_A	499
30.65	30.163	31.3675	31.1289	30.8385	30.6537	30.94	30.2989	30.6639			41	19	18	62.7	33.1	31.2	70.323	0	323.31	8440400000	578	0.144984	0.817023	-0.146839	-0.390356	C1_13480W_B;C1_13480W_A	C1_13480W_B;C1_13480W_A	294
31.6942	31.2283	32.7164	31.686	31.6191	31.2167	32.0877	31.2535	31.9925			43	43	2	75	75	4.7	70.07	0	323.31	17250000000	1119	0.331071	0.595993	0.372355	0.803764	C1_04300C_B	C1_04300C_B	112
31.2642	30.8576	31.5624	30.3488	30.4383	30.2001	31.3179	30.9609	31.3586	+	DIC185_YJA11	44	44	44	59.4	59.4	59.4	80.822	0	323.31	9915300000	819	1.85197	0.0468772	0.899005	4.16733	C7_02030W_B;C7_02030W_A	C7_02030W_B;C7_02030W_A	1056
31.9618	31.2685	31.5265	31.6254	31.8562	31.4325	31.7663	31.3949	31.5143			44	44	44	84.2	84.2	84.2	54.373	0	323.31	15229000000	1335	0.0781051	0.898117	-0.0524375	-0.221707	C1_13860C_B;C1_13860C_A	C1_13860C_B;C1_13860C_A	302
30.6997	30.6605	30.9435	30.4041	30.6491	30.6313	30.8741	30.4102	30.4068			45	45	45	64.5	64.5	64.5	85.701	0	323.31	7416100000	888	0.804965	0.236011	0.206409	1.74082	CR_01620C_B;CR_01620C_A	CR_01620C_B;CR_01620C_A	1156
27.8735	26.6807	26.4411	24.7252	23.9675	23.5148	27.5348	26.5381	28.3168	+	DIC185_YJA11	46	46	43	28.4	28.4	27.2	244.64	0	193.84	658630000	152	2.17737	0.0308354	2.92925	5.17107	CR_07050C_A;CR_07050C_B	CR_07050C_A;CR_07050C_B	1236
30.0543	29.1368	29.8434	29.1014	29.2151	29.0016	29.6405	29.4016	30.0774			47	47	3	60.5	60.5	4.4	116.92	0	323.31	3965400000	594	0.941615	0.191478	0.572131	2.01314	C5_01580C_A	C5_01580C_A	843
29.8803	29.5063	28.9267	29.4169	29.531	29.1717	29.5473	29.6474	29.4865			48	48	48	70.6	70.6	70.6	102.86	0	323.31	3533400000	574	0.0765248	0.900502	0.0645987	0.217523	C7_00930W_B;C7_00930W_A	C7_00930W_B;C7_00930W_A	1035
31.8327	31.0268	31.2857	30.3383	30.632	30.2625	31.2348	31.3385	31.6594			57	57	57	70.8	70.8	70.8	93.353	0	323.31	11965000000	1002	1.67822	0.0623944	0.970774	3.69216	C2_03100W_B;C2_03100W_A	C2_03100W_B;C2_03100W_A	393
24.9377	23.0055	24.521	33.4422	32.1506	32.888	24.3405	29.2081	25.8538	+	DIC185_YJA11	77	77	68	55.7	55.7	51.6	169.98	0	323.31	10200000000	860	3.62208	0	-8.67222	-12.4581	C3_05220W_B;C3_05220W_A;C3_04890W_B;C3_04890W_A	C3_05220W_B;C3_05220W_A;C3_04890W_B;C3_04890W_A	640

## Sheet: Sigdiff proteins YJA11vDIC185
log imputed-LFQ intensity
DIC185_01	DIC185_02	DIC185_03	YJA11_01	YJA11_02	YJA11_03	YJA12_01	YJA12_02	YJA12_03	Student's T-test Significant DIC185_YJA11	Student's T-test significant	YJA11/DIC185	avgDIC185	avgYJA11	YJA11-DIC185	Peptides	Razor + unique peptides	Unique peptides	Sequence coverage [%]	Unique + razor sequence coverage [%]	Unique sequence coverage [%]	Mol. weight [kDa]	Q-value	Score	Intensity	MS/MS count	-Log Student's T-test p-value DIC185_YJA11	Student's T-test q-value DIC185_YJA11	Student's T-test Difference DIC185_YJA11	Student's T-test Test statistic DIC185_YJA11	Protein IDs	Protein IDs	gene names	ID	orf	description
24.9377	23.0055	24.521	33.4422	32.1506	32.888	24.3405	29.2081	25.8538	+	DIC185_YJA11	1.35903	24.1547	32.827	8.67222	77	77	68	55.7	55.7	51.6	169.98	0	323.31	10200000000	860	3.62208	0	-8.67222	-12.4581	C3_05220W_B	C3_05220W	#REF!	#REF!	#REF!	#REF!
23.4846	23.1044	23.1574	31.7628	30.2993	31.056	23.5983	26.5133	22.8668	+	DIC185_YJA11	1.3351	23.2488	31.0394	7.7906	41	41	2	45.8	45.8	4.4	104.37	0	323.31	2875700000	320	4.22754	0	-7.7906	-17.7475	C2_08140C_A	C2_08140C	#REF!	#REF!	#REF!	#REF!
22.9524	24.2888	22.7278	31.7489	30.2163	30.1813	21.9647	29.6139	25.0193	+	DIC185_YJA11	1.31696	23.323	30.7155	7.39246	5	5	5	18.1	18.1	18.1	38.042	0	298.49	2674100000	63	3.31757	0.00511111	-7.39246	-10.4079	C1_01990W_B	C1_01990W	#REF!	#REF!	#REF!	#REF!
23.4385	23.1872	22.7724	30.6401	28.9951	30.9894	22.0287	28.2396	23.2715	+	DIC185_YJA11	1.30587	23.1327	30.2082	7.07551	7	7	7	32.7	32.7	32.7	27.859	0	89.316	1591300000	79	3.40678	0	-7.07551	-10.9727	C6_00790C_B	C6_00790C	#REF!	#REF!	#REF!	#REF!
24.9287	22.7596	22.5031	31.4608	29.4695	30.0946	21.4717	26.5912	24.4546	+	DIC185_YJA11	1.29681	23.3971	30.3416	6.94452	15	15	9	32.5	32.5	20.7	42.504	0	236.22	2245500000	171	2.69868	0.0162927	-6.94452	-7.1719	C1_14130W_B	C1_14130W	#REF!	#REF!	#REF!	#REF!
23.2585	24.1484	23.5885	31.4236	29.8256	30.4626	21.8857	27.1827	23.5174	+	DIC185_YJA11	1.2918	23.6652	30.5706	6.90545	14	14	2	84.4	84.4	30.6	19.564	0	323.31	2122200000	137	3.69146	0	-6.90545	-12.9764	C6_02330W_B	C6_02330W	#REF!	#REF!	#REF!	#REF!
25.0071	24.3745	22.857	31.0901	29.6199	30.1928	23.056	27.9712	23.8728	+	DIC185_YJA11	1.25837	24.0796	30.3009	6.22138	11	11	5	19.8	19.8	10.5	61.514	0	94.379	1808800000	100	2.89852	0.010625	-6.22138	-8.09922	C2_01020W_B	C2_01020W	#REF!	#REF!	#REF!	#REF!
23.7824	23.2146	24.0279	30.3958	28.8084	30.1752	23.5578	26.4179	23.7182	+	DIC185_YJA11	1.25842	23.6749	29.7931	6.11819	15	15	15	21.4	21.4	21.4	66.478	0	174.54	1163700000	77	3.42437	0	-6.11819	-11.0875	C1_07120W_B	C1_07120W	#REF!	#REF!	#REF!	#REF!
22.2207	22.6627	23.1558	29.6414	28.2035	28.0498	23.2066	24.2199	22.951	+	DIC185_YJA11	1.26243	22.6798	28.6316	5.95182	25	25	25	35.6	35.6	35.6	81.01	0	87.101	611340000	106	3.31034	0.00484211	-5.95182	-10.3634	C4_04320W_B	C4_04320W	#REF!	#REF!	#REF!	#REF!
22.6219	22.5298	23.0633	29.1001	28.0773	28.696	22.3576	23.0973	23.1739	+	DIC185_YJA11	1.25887	22.7383	28.6245	5.88616	8	8	8	41.4	41.4	41.4	34.308	0	129.9	512150000	57	4.18511	0	-5.88616	-17.3148	C2_09740W_B	C2_09740W	#REF!	#REF!	#REF!	#REF!
22.9732	24.6131	23.849	30.1031	29.0336	29.9487	23.1706	23.9317	23.4845	+	DIC185_YJA11	1.24708	23.8118	29.6951	5.88335	34	34	25	46.5	46.5	35.1	106.42	0	323.31	1046200000	176	3.27567	0.0108	-5.88335	-10.1522	C7_02910W_B	C7_02910W	#REF!	#REF!	#REF!	#REF!
23.5042	23.2542	23.6763	30.0605	28.6637	29.2287	22.7292	25.2153	23.2447	+	DIC185_YJA11	1.24871	23.4783	29.3176	5.83935	25	25	1	41.2	41.2	0.9	83.195	0	188.74	905190000	126	3.79388	0	-5.83935	-13.7795	C4_05780C_A	C4_05780C	#REF!	#REF!	#REF!	#REF!
24.798	23.0783	22.5055	30.0509	28.6552	28.2267	23.4379	25.7877	23.0309	+	DIC185_YJA11	1.23516	23.4606	28.9776	5.51701	12	12	12	24	24	24	60.669	0	155.48	807250000	89	2.47755	0.0203571	-5.51701	-6.25573	C1_01980W_B	C1_01980W	#REF!	#REF!	#REF!	#REF!
24.2855	25.2246	23.3655	30.2135	29.3475	28.6389	24.1956	25.5281	23.0125	+	DIC185_YJA11	1.21028	24.2919	29.3999	5.10808	17	17	3	60.9	60.9	16.7	33.036	0	143.92	997810000	115	2.71812	0.0171282	-5.10808	-7.25778	C6_01070C_A	C6_01070C	#REF!	#REF!	#REF!	#REF!
23.4421	23.6878	23.3126	28.8531	27.6023	28.3006	23.4675	23.8642	23.04	+	DIC185_YJA11	1.20319	23.4808	28.252	4.77114	15	15	15	21.1	21.1	21.1	97.607	0	109.07	398910000	69	3.64329	0	-4.77114	-12.6144	C1_09430W_B	C1_09430W	#REF!	#REF!	#REF!	#REF!
23.0049	23.2272	23.2081	28.2115	27.7021	27.5983	22.9167	22.8314	21.7943	+	DIC185_YJA11	1.20264	23.1467	27.8373	4.69057	5	5	5	23.2	23.2	23.2	30.948	0	69.727	267330000	34	4.6872	0	-4.69057	-23.1737	C2_06680W_B	C2_06680W	#REF!	#REF!	#REF!	#REF!
22.8093	23.1966	22.8369	28.1642	27.1271	27.5237	22.2867	26.0628	22.1243	+	DIC185_YJA11	1.20296	22.9476	27.605	4.6574	5	5	5	17.9	17.9	17.9	51.277	0	36.352	268090000	44	3.85111	0	-4.6574	-14.249	C4_06970C_B	C4_06970C	#REF!	#REF!	#REF!	#REF!
23.4162	22.7586	22.8178	28.2493	26.6915	27.757	23.7711	25.2095	23.9717	+	DIC185_YJA11	1.19865	22.9976	27.5659	4.56838	9	9	9	13.7	13.7	13.7	58.063	0	22.324	259850000	43	3.0809	0.008	-4.56838	-9.03865	C1_00310W_B	C1_00310W	#REF!	#REF!	#REF!	#REF!
22.8539	23.9262	21.6139	27.9238	26.6317	27.06	22.373	22.9955	23.3586	+	DIC185_YJA11	1.19331	22.798	27.2052	4.40716	3	3	3	26.5	26.5	26.5	18.123	0	119.82	217080000	39	2.33898	0.024625	-4.40716	-5.73401	C3_04910C_B	C3_04910C	#REF!	#REF!	#REF!	#REF!
24.562	23.5484	22.9827	28.2225	27.1583	28.7526	24.2601	23.9997	24.1671	+	DIC185_YJA11	1.18343	23.6977	28.0445	4.34676	30	30	30	18.7	18.7	18.7	218.06	0	154.97	372270000	106	2.56478	0.0195385	-4.34676	-6.60429	C1_02420C_B	C1_02420C	#REF!	#REF!	#REF!	#REF!
23.1922	22.8977	23.6403	28.7044	27.238	26.8059	24.0232	23.9022	22.3496	+	DIC185_YJA11	1.18669	23.2434	27.5827	4.33934	12	12	12	20.2	20.2	20.2	67.412	0	58.922	291170000	36	2.67538	0.0151818	-4.33934	-7.07018	C2_08050C_B	C2_08050C	#REF!	#REF!	#REF!	#REF!
29.0865	28.4941	28.7936	33.6079	32.397	33.2213	28.3853	30.0018	29.8513	+	DIC185_YJA11	1.14879	28.7914	33.0754	4.28399	37	37	37	47.8	47.8	47.8	97.537	0	323.31	13566000000	832	3.38312	0	-4.28399	-10.8201	C3_00720W_B	C3_00720W	#REF!	#REF!	#REF!	#REF!
22.6737	23.565	24.3118	28.5968	27.2185	27.1169	22.6933	23.2992	22.2481	+	DIC185_YJA11	1.1755	23.5168	27.6441	4.12727	18	18	18	71.6	71.6	71.6	39.09	0	102.86	300940000	54	2.44742	0.0196552	-4.12727	-6.13906	C2_05570C_A	C2_05570C	#REF!	#REF!	#REF!	#REF!
23.3755	25.3046	25.444	29.7689	27.9627	28.321	22.0302	22.9482	25.2156	+	DIC185_YJA11	1.16092	24.7081	28.6842	3.97612	13	13	13	38	38	38	37.003	0	153.78	645900000	83	1.99539	0.0406737	-3.97612	-4.59	CR_01470W_B	CR_01470W	#REF!	#REF!	#REF!	#REF!
24.5258	23.7211	25.8633	28.8639	28.0246	29.0081	23.649	26.7266	26.4464	+	DIC185_YJA11	1.15904	24.7034	28.6322	3.92881	9	8	8	19.7	17.8	17.8	58.715	0	82.139	617990000	85	2.31443	0.0253731	-3.92881	-5.64543	C1_00220W_B	C1_00220W	#REF!	#REF!	#REF!	#REF!
22.8379	22.2639	22.1361	26.2256	25.8983	26.8722	23.1798	23.2253	23.2326	+	DIC185_YJA11	1.17487	22.4126	26.332	3.91939	5	5	5	38.6	38.6	38.6	13.656	0	21.584	96200000	23	3.40119	0	-3.91939	-10.9365	C4_02340W_B	C4_02340W	#REF!	#REF!	#REF!	#REF!
22.9213	23.3111	22.2527	27.3086	25.8409	26.7809	23.2623	23.3059	23.2733	+	DIC185_YJA11	1.16712	22.8284	26.6435	3.81513	5	5	5	35.1	35.1	35.1	12.513	0	87.264	148130000	25	2.7081	0.0167	-3.81513	-7.21339	C1_13690C_B	C1_13690C	#REF!	#REF!	#REF!	#REF!
22.4805	23.5546	22.301	26.8599	26.4258	26.4019	22.5197	23.4292	23.7837	+	DIC185_YJA11	1.16611	22.7787	26.5625	3.78382	6	6	6	17.5	17.5	17.5	60.945	0	23.614	111640000	22	3.08048	0.00771429	-3.78382	-9.0364	C7_00630C_B	C7_00630C	#REF!	#REF!	#REF!	#REF!
25.9694	26.3958	27.4601	30.8847	30.441	29.7324	23.7924	26.5083	26.3344	+	DIC185_YJA11	1.14072	26.6084	30.3527	3.74431	17	17	17	64.7	64.7	64.7	30.282	0	214.26	1921000000	199	2.59649	0.0187755	-3.74431	-6.73506	C5_04470C_B	C5_04470C	#REF!	#REF!	#REF!	#REF!
24.1573	24.2938	22.7313	28.1091	26.8808	27.4207	22.343	23.9164	23.1577	+	DIC185_YJA11	1.15774	23.7275	27.4702	3.7427	10	10	10	45.4	45.4	45.4	38.795	0	62.26	294760000	59	2.43825	0.0208	-3.7427	-6.10389	CR_08990C_B	CR_08990C	#REF!	#REF!	#REF!	#REF!
24.2872	25.6057	25.2722	29.4496	27.9904	28.8332	24.5934	26.9085	25.8492	+	DIC185_YJA11	1.14778	25.0551	28.7577	3.70267	5	5	5	15.9	15.9	15.9	41.476	0	122.84	695720000	58	2.51223	0.0215094	-3.70267	-6.39237	C2_00100C_B	C2_00100C	#REF!	#REF!	#REF!	#REF!
23.1364	23.5143	23.0878	26.3622	27.0535	27.253	23.1036	23.0644	22.7602	+	DIC185_YJA11	1.15673	23.2462	26.8895	3.64337	11	11	11	23.4	23.4	23.4	56.483	0	51.116	123180000	45	3.56917	0	-3.64337	-12.0762	C5_01520C_A	C5_01520C	#REF!	#REF!	#REF!	#REF!
22.7767	22.8812	22.3351	27.5554	24.7953	26.1461	22.72	23.9656	22.4854	+	DIC185_YJA11	1.15448	22.6644	26.1656	3.50123	15	15	15	16.4	16.4	16.4	133.71	0	43.472	126770000	27	1.89809	0.044486	-3.50123	-4.30008	C3_01250W_B	C3_01250W	#REF!	#REF!	#REF!	#REF!
22.8183	23.4262	22.4837	26.2405	25.7964	27.1708	22.0308	23.8357	22.5593	+	DIC185_YJA11	1.15248	22.9094	26.4026	3.49317	10	10	10	20.2	20.2	20.2	66.435	0	51.762	95155000	35	2.68887	0.0159048	-3.49317	-7.12894	CR_09390C_B	CR_09390C	#REF!	#REF!	#REF!	#REF!
22.7658	23.6316	23.7336	27.6566	26.1934	26.5268	22.8123	22.9125	22.4929	+	DIC185_YJA11	1.1461	23.377	26.7923	3.41528	6	6	6	11.6	11.6	11.6	62.544	0	24.865	151800000	27	2.49867	0.0207273	-3.41528	-6.33868	C1_08900W_B	C1_08900W	#REF!	#REF!	#REF!	#REF!
23.4578	23.3337	22.6093	26.6296	25.9304	26.3793	23.1267	25.5735	22.1542	+	DIC185_YJA11	1.13744	23.1336	26.3131	3.17955	2	2	2	9.9	9.9	9.9	43.683	0	8.5155	151940000	20	3.16543	0.00864	-3.17955	-9.50721	C5_02460C_A	C5_02460C	#REF!	#REF!	#REF!	#REF!
23.7259	24.9608	23.1155	27.4458	26.5554	27.2191	22.5156	25.6555	25.3299	+	DIC185_YJA11	1.13117	23.9341	27.0735	3.13939	7	7	7	18.4	18.4	18.4	69.716	0	44.807	245050000	41	2.18288	0.03	-3.13939	-5.18951	CR_09690C_B	CR_09690C	#REF!	#REF!	#REF!	#REF!
22.7618	22.5885	23.7866	26.6693	26.2067	25.5156	23.9667	23.475	22.0769	+	DIC185_YJA11	1.13386	23.0456	26.1305	3.08489	9	9	9	39.5	39.5	39.5	35.26	0	33.76	105430000	36	2.44867	0.02	-3.08489	-6.14385	C7_03350C_B	C7_03350C	#REF!	#REF!	#REF!	#REF!
22.8906	22.9783	22.7369	26.3407	25.4559	26.0031	22.5087	23.7726	22.8122	+	DIC185_YJA11	1.13401	22.8686	25.9332	3.06463	9	9	9	7.7	7.7	7.7	167.67	0	27	74511000	21	3.48133	0	-3.06463	-11.4669	C6_03840C_B	C6_03840C	#REF!	#REF!	#REF!	#REF!
22.6857	23.628	22.5439	26.1475	25.5673	26.1388	23.2728	22.7933	23.7064	+	DIC185_YJA11	1.13065	22.9525	25.9512	2.99866	12	3	3	15.7	5.3	5.3	117.13	0	11.151	73514000	12	2.81016	0.0128235	-2.99866	-7.67678	C1_00390W_B	C1_00390W	#REF!	#REF!	#REF!	#REF!
24.9668	23.1317	24.0796	27.2273	26.7764	27.1613	24.4749	25.0193	22.3969	+	DIC185_YJA11	1.12451	24.0594	27.055	2.99562	7	7	6	47.6	47.6	40.8	22.733	0	108.23	213100000	45	2.26332	0.028	-2.99562	-5.46465	C7_00110W_B	C7_00110W	#REF!	#REF!	#REF!	#REF!
22.2406	24.2394	23.1788	26.0173	26.3708	26.12	22.5637	23.6023	22.6554	+	DIC185_YJA11	1.12704	23.2196	26.1694	2.94978	17	1	1	70.1	6.6	6.6	32.128	0	6.1901	186680000	23	2.13367	0.0314074	-2.94978	-5.02665	C2_08810C_B	C2_08810C	#REF!	#REF!	#REF!	#REF!
22.8098	23.231	23.0685	26.5186	25.7434	25.5665	22.789	23.5734	22.8292	+	DIC185_YJA11	1.12617	23.0364	25.9428	2.90642	9	9	9	9	9	9	158.42	0	29.253	93159000	25	3.10434	0.00830769	-2.90642	-9.16642	C1_03100W_B	C1_03100W	#REF!	#REF!	#REF!	#REF!
22.1724	23.7634	23.3542	26.2445	26.1499	25.4188	23.1097	24.1109	24.7577	+	DIC185_YJA11	1.12301	23.0967	25.9377	2.84108	6	5	5	15	12.8	12.8	70.601	0	15.599	104250000	28	2.19362	0.0303896	-2.84108	-5.22559	C6_00480C_B	C6_00480C	#REF!	#REF!	#REF!	#REF!
26.7912	28.7586	27.8229	30.7779	30.1527	30.77	27.4209	29.4907	28.4243	+	DIC185_YJA11	1.09989	27.7909	30.5669	2.77597	19	19	2	43.8	43.8	4.7	59.456	0	323.31	2683500000	349	1.99548	0.0411064	-2.77597	-4.59028	C4_04530C_A	C4_04530C	#REF!	#REF!	#REF!	#REF!
22.6633	23.1844	24.1007	26.9609	25.3868	25.9213	22.755	23.1724	22.4179	+	DIC185_YJA11	1.11895	23.3161	26.0897	2.77356	6	6	6	26.7	26.7	26.7	21.294	0	19.66	161490000	30	1.94585	0.0430291	-2.77356	-4.44069	C1_07900W_B	C1_07900W	#REF!	#REF!	#REF!	#REF!
24.0424	23.9971	22.7848	26.0477	25.3684	26.4693	23.9052	24.2015	22.4883	+	DIC185_YJA11	1.0997	23.6081	25.9618	2.35375	5	5	5	55.1	55.1	55.1	13.324	0	30.578	72515000	23	1.96874	0.04304	-2.35375	-4.50924	C5_02110W_A	C5_02110W	#REF!	#REF!	#REF!	#REF!
27.8823	28.0763	28.0461	30.7092	30.0373	30.1826	28.2564	28.206	27.6638	+	DIC185_YJA11	1.08243	28.0016	30.3097	2.30811	11	11	11	75.9	75.9	75.9	21.174	0	323.31	2343700000	190	3.38719	0	-2.30811	-10.8463	CR_05390W_B	CR_05390W	#REF!	#REF!	#REF!	#REF!
25.2825	25.312	25.2644	27.0943	28.0214	26.5939	25.8416	25.3027	24.6939	+	DIC185_YJA11	1.07713	25.2863	27.2365	1.95023	9	9	9	59.4	59.4	59.4	22.989	0	65.788	323640000	68	2.01855	0.0402198	-1.95023	-4.66107	C1_12360C_B	C1_12360C	#REF!	#REF!	#REF!	#REF!
22.3247	23.1756	21.9553	24.0442	24.7224	24.5221	22.8027	23.1622	22.4927	+	DIC185_YJA11	1.08647	22.4852	24.4296	1.94435	3	3	3	43	43	43	13.139	0	9.9732	23388000	9	2.0318	0.0396854	-1.94435	-4.7021	C2_07630C_B	C2_07630C	#REF!	#REF!	#REF!	#REF!
26.0582	25.361	25.4241	27.579	26.7932	26.8187	26.0231	25.1529	26.137	+	DIC185_YJA11	1.05658	25.6144	27.0636	1.44921	9	9	9	21.9	21.9	21.9	38.736	0	40.783	347720000	60	1.88246	0.044036	-1.44921	-4.25478	C4_04800W_B	C4_04800W	#REF!	#REF!	#REF!	#REF!
22.8864	23.6359	23.2165	24.7916	24.8078	24.4407	22.1957	22.9445	24.3197	+	DIC185_YJA11	1.06168	23.2463	24.68	1.43376	7	7	7	30.6	30.6	30.6	32.103	0	26.524	43878000	19	2.35356	0.0233016	-1.43376	-5.78715	CR_01310W_B	CR_01310W	#REF!	#REF!	#REF!	#REF!
28.3996	28.7537	29.3739	30.0276	30.1094	30.0779	28.6102	28.9012	28.6333	+	DIC185_YJA11	1.04262	28.8424	30.0716	1.22922	19	19	19	89.2	89.2	89.2	22.962	0	321.22	2544300000	314	1.89879	0.0449057	-1.22922	-4.30214	C3_05000W_B	C3_05000W	#REF!	#REF!	#REF!	#REF!
28.6527	29.1274	29.5129	30.2068	30.4351	30.1142	29.2387	28.4608	28.4268	+	DIC185_YJA11	1.03967	29.0977	30.252	1.15436	23	23	23	78	78	78	37.633	0	323.31	2994900000	330	1.9093	0.0443048	-1.15436	-4.3328	C5_02860C_B	C5_02860C	#REF!	#REF!	#REF!	#REF!
28.1793	28.0716	28.3232	29.5409	29.085	29.2691	28.2819	28.2391	28.3464	+	DIC185_YJA11	1.03927	28.1913	29.2983	1.10697	15	15	15	44.9	44.9	44.9	33.272	0	144.65	1747300000	193	2.73319	0.0143158	-1.10697	-7.32495	C7_00990W_B	C7_00990W	#REF!	#REF!	#REF!	#REF!
28.7926	28.65	29.2829	30.2565	29.9635	29.6989	29.0148	28.4958	28.6147	+	DIC185_YJA11	1.03682	28.9085	29.973	1.06449	16	16	16	57.7	57.7	57.7	27.454	0	306.49	2720300000	294	1.88146	0.04475	-1.06449	-4.2519	C2_03270W_B	C2_03270W	#REF!	#REF!	#REF!	#REF!
30.7394	30.4267	30.9342	31.415	31.8249	32.0092	30.9351	30.2797	29.8176	+	DIC185_YJA11	1.03419	30.7001	31.7497	1.04957	23	23	23	79.7	79.7	79.7	25.812	0	323.31	9897600000	704	1.98978	0.04025	-1.04957	-4.57292	C3_02610C_A	C3_02610C	#REF!	#REF!	#REF!	#REF!
32.4644	32.4375	33.0528	33.5359	33.6884	33.5961	32.7035	32.4629	32.4065	+	DIC185_YJA11	1.02926	32.6515	33.6068	0.955273	38	38	38	76.4	76.4	76.4	47.231	0	323.31	36685000000	1691	2.01361	0.0409565	-0.955273	-4.64586	C1_08500C_B	C1_08500C	#REF!	#REF!	#REF!	#REF!
29.3644	29.0922	29.2974	29.8749	30.0601	30.0204	29.4259	29.4596	28.6071	+	DIC185_YJA11	1.02509	29.2513	29.9851	0.733813	8	8	8	71	71	71	19.258	0	323.31	3482400000	286	2.74686	0.0147027	-0.733813	-7.38635	C4_02410C_B	C4_02410C	#REF!	#REF!	#REF!	#REF!
26.6269	26.8903	26.509	27.5266	27.1765	27.4886	26.6064	26.7763	25.9514	+	DIC185_YJA11	1.02706	26.6754	27.3972	0.72186	9	9	9	65	65	65	15.698	0	57.873	494950000	90	1.98695	0.0411134	-0.72186	-4.56432	C3_07150C_B	C3_07150C	#REF!	#REF!	#REF!	#REF!
23.0007	23.159	23.0892	24.0211	23.6035	23.7638	22.8563	23.4049	21.6336	+	DIC185_YJA11	1.0309	23.083	23.7961	0.713151	4	4	4	14.1	14.1	14.1	35.593	0	8.8193	26872000	8	2.26977	0.0283944	-0.713151	-5.48719	C5_00080C_B	C5_00080C	#REF!	#REF!	#REF!	#REF!
33.8249	33.519	33.7832	34.4753	34.2773	34.2512	33.8143	33.6762	33.599	+	DIC185_YJA11	1.01856	33.709	34.3346	0.625581	34	34	34	88.4	88.4	88.4	35.832	0	323.31	72604000000	2299	2.20212	0.0312	-0.625581	-5.25428	C3_06870W_B	C3_06870W	#REF!	#REF!	#REF!	#REF!
27.8766	27.8716	27.8353	27.9995	28.1157	28.0747	27.8125	27.6576	27.4405	+	DIC185_YJA11	1.00725	27.8612	28.0633	0.202115	22	15	15	54.9	34	34	46.99	0	84.474	1009700000	178	2.28728	0.0264928	-0.202115	-5.54879	C3_06010W_B	C3_06010W	#REF!	#REF!	#REF!	#REF!
28.6478	28.8119	28.6527	28.1813	28.3485	28.007	28.8196	28.6473	28.449	+	DIC185_YJA11	0.981703	28.7041	28.1789	-0.5252	20	20	20	51.3	51.3	51.3	52.107	0	198.5	1780800000	295	2.02261	0.0392444	0.5252	4.67363	CR_07150W_B	CR_07150W	#REF!	#REF!	#REF!	#REF!
26.854	26.604	26.6331	25.9326	26.1919	26.229	26.5203	26.3552	25.848	+	DIC185_YJA11	0.978304	26.697	26.1178	-0.579215	7	7	7	27.9	27.9	27.9	40.712	0	34.619	412800000	56	2.04429	0.0410698	0.579215	4.74102	C2_04580W_B	C2_04580W	#REF!	#REF!	#REF!	#REF!
26.8762	26.748	26.6573	26.1171	26.1584	26.0151	26.877	26.5202	26.918	+	DIC185_YJA11	0.975201	26.7605	26.0969	-0.663641	27	27	27	45.2	45.2	45.2	102.21	0	109.5	463960000	124	3.0132	0.00696774	0.663641	8.67889	CR_07010W_B	CR_07010W	#REF!	#REF!	#REF!	#REF!
28.0869	27.6771	27.888	27.2228	27.3565	26.9367	27.9248	27.5091	27.907	+	DIC185_YJA11	0.974465	27.884	27.172	-0.712012	30	30	30	45.7	45.7	45.7	114.27	0	253.14	1040100000	199	1.84862	0.0464696	0.712012	4.15781	C3_06500W_B	C3_06500W	#REF!	#REF!	#REF!	#REF!
28.5503	28.4309	28.1857	27.6481	27.7227	27.431	28.4089	28.4569	28.359	+	DIC185_YJA11	0.972231	28.3889	27.6006	-0.788322	8	8	8	38.7	38.7	38.7	28.73	0	82.756	1444000000	192	2.32768	0.0261538	0.788322	5.69308	C3_05370C_B	C3_05370C	#REF!	#REF!	#REF!	#REF!
31.2642	30.8576	31.5624	30.3488	30.4383	30.2001	31.3179	30.9609	31.3586	+	DIC185_YJA11	0.971212	31.2281	30.3291	-0.899005	44	44	44	59.4	59.4	59.4	80.822	0	323.31	9915300000	819	1.85197	0.0468772	0.899005	4.16733	C7_02030W_B	C7_02030W	#REF!	#REF!	#REF!	#REF!
27.3535	26.9769	27.6503	26.3502	26.4291	26.0933	27.4711	26.8832	27.2715	+	DIC185_YJA11	0.962086	27.3269	26.2909	-1.03608	12	12	12	25.5	25.5	25.5	72.036	0	79.429	628390000	100	2.03664	0.0405977	1.03608	4.71715	C6_02730W_B	C6_02730W	#REF!	#REF!	#REF!	#REF!
30.359	30.0482	29.6603	28.7321	29.0797	28.8879	29.8902	30.2106	30.3608	+	DIC185_YJA11	0.962608	30.0225	28.8999	-1.1226	17	17	17	49.2	49.2	49.2	32.755	0	131.27	4751000000	347	2.11733	0.0353171	1.1226	4.9735	C5_00590W_B	C5_00590W	#REF!	#REF!	#REF!	#REF!
27.3938	26.8453	27.071	25.9043	26.3374	25.6863	26.8723	26.5783	26.9724	+	DIC185_YJA11	0.958406	27.1034	25.976	-1.12733	16	16	16	61.6	61.6	61.6	39.011	0	96.703	564310000	89	1.97545	0.0412525	1.12733	4.52949	CR_09100C_B	CR_09100C	#REF!	#REF!	#REF!	#REF!
26.8225	26.3321	26.9326	25.5512	25.7562	25.1119	26.5738	26.4422	26.6814	+	DIC185_YJA11	0.954202	26.6957	25.4731	-1.22261	10	10	10	36.9	36.9	36.9	38.618	0	41.115	407030000	74	2.00346	0.0415484	1.22261	4.61468	C2_09970C_B	C2_09970C	#REF!	#REF!	#REF!	#REF!
29.4457	28.9031	29.7698	28.3553	28.0918	27.862	29.3848	29.1837	29.5415	+	DIC185_YJA11	0.956768	29.3729	28.103	-1.26985	26	26	26	79.8	79.8	79.8	39.975	0	283.4	2669700000	277	1.92388	0.0438077	1.26985	4.3756	C3_07950C_B	C3_07950C	#REF!	#REF!	#REF!	#REF!
29.3826	28.7699	28.9089	27.7123	27.8132	27.6453	29.3305	28.8182	29.1341	+	DIC185_YJA11	0.955312	29.0205	27.7236	-1.29686	37	37	37	62.3	62.3	62.3	90.99	0	304.79	2305300000	322	2.60294	0.0165833	1.29686	6.76193	C1_10790W_B	C1_10790W	#REF!	#REF!	#REF!	#REF!
28.7588	28.0716	27.7962	26.7853	27.1204	26.7712	28.2818	28.2142	28.7195	+	DIC185_YJA11	0.953327	28.2089	26.8923	-1.31658	37	37	37	27.4	27.4	27.4	227.8	0	238.42	1286300000	207	1.8887	0.044844	1.31658	4.27281	C5_00190C_B	C5_00190C	#REF!	#REF!	#REF!	#REF!
24.4674	23.8749	24.2296	22.816	22.5614	22.9557	24.0732	22.6902	22.431	+	DIC185_YJA11	0.941592	24.1906	22.7777	-1.41293	4	4	4	16.3	16.3	16.3	46.54	0	28.83	55088000	14	2.61596	0.0169362	1.41293	6.81646	C2_04370W_B	C2_04370W	#REF!	#REF!	#REF!	#REF!
25.5282	25.3455	24.8613	23.9667	23.9199	22.9802	25.0148	25.4691	25.3535	+	DIC185_YJA11	0.93572	25.245	23.6223	-1.62274	4	4	4	28.1	28.1	28.1	30.643	0	66.129	144550000	25	1.89582	0.0440741	1.62274	4.29349	C6_00150W_B	C6_00150W	#REF!	#REF!	#REF!	#REF!
26.7482	26.5248	27.7214	25.5673	24.997	25.3219	27.2327	26.3824	27.0683	+	DIC185_YJA11	0.936931	26.9981	25.2954	-1.70274	13	13	13	44.3	44.3	44.3	40.291	0	88.678	485800000	85	1.87305	0.0454867	1.70274	4.22764	C1_05110C_B	C1_05110C	#REF!	#REF!	#REF!	#REF!
26.7208	26.0532	26.2978	24.4997	25.1195	24.2815	26.8348	25.5112	27.0636	+	DIC185_YJA11	0.934603	26.3573	24.6336	-1.7237	20	20	20	30.9	30.9	30.9	102.03	0	101.38	374410000	68	2.25148	0.0272432	1.7237	5.42343	C1_08740C_B	C1_08740C	#REF!	#REF!	#REF!	#REF!
28.577	27.7575	27.644	26.3008	26.3749	26.1217	27.9085	28.3752	28.1943	+	DIC185_YJA11	0.938304	27.9928	26.2658	-1.72703	17	17	17	54.1	54.1	54.1	49.997	0	239.12	1166900000	213	2.32764	0.0257576	1.72703	5.69293	C1_00710C_B	C1_00710C	#REF!	#REF!	#REF!	#REF!
25.4008	24.6048	24.5112	23.5777	22.3406	23.0244	25.0814	22.487	25.0766	+	DIC185_YJA11	0.925197	24.839	22.9809	-1.85804	12	12	12	13.4	13.4	13.4	124.03	0	96.095	111260000	40	1.82009	0.0496897	1.85804	4.07727	CR_00520C_B	CR_00520C	#REF!	#REF!	#REF!	#REF!
25.309	25.4329	24.674	22.8171	23.5634	23.1821	24.7551	23.2297	25.2379	+	DIC185_YJA11	0.922385	25.1387	23.1875	-1.95114	7	7	7	19.9	19.9	19.9	60.903	0	67.317	127910000	30	2.44218	0.0211525	1.95114	6.11893	C5_00150C_B	C5_00150C	#REF!	#REF!	#REF!	#REF!
25.341	25.1166	25.0608	22.9459	23.0619	23.5641	25.3279	25.0481	25.5297	+	DIC185_YJA11	0.921258	25.1728	23.1906	-1.98216	9	9	9	20.6	20.6	20.6	62.109	0	29.674	131310000	24	3.16814	0.009	1.98216	9.52258	C1_07070C_B	C1_07070C	#REF!	#REF!	#REF!	#REF!
25.0308	26.0097	24.9499	23.7714	22.7914	23.4303	25.4525	23.5406	23.7351	+	DIC185_YJA11	0.921077	25.3301	23.331	-1.99914	20	3	3	59.8	7.5	7.5	50.055	0	47.156	173120000	30	1.96135	0.0426139	1.99914	4.48703	C1_02990C_A	C1_02990C	#REF!	#REF!	#REF!	#REF!
25.7225	25.1636	25.0823	22.6611	23.4215	23.6088	25.434	25.4035	23.8979	+	DIC185_YJA11	0.917372	25.3228	23.2304	-2.09238	6	6	6	27.1	27.1	27.1	49.516	0	18.755	155790000	28	2.39246	0.0225574	2.09238	5.93088	CR_00320C_B	CR_00320C	#REF!	#REF!	#REF!	#REF!
28.2884	27.4095	27.3833	25.8838	25.6642	25.0229	27.5621	28.0461	28.2343	+	DIC185_YJA11	0.92164	27.6937	25.5236	-2.17008	15	15	15	40.2	40.2	40.2	49.968	0	136.58	919580000	139	2.27594	0.0274857	2.17008	5.50884	CR_09120C_B	CR_09120C	#REF!	#REF!	#REF!	#REF!
28.0568	27.2862	27.1873	24.9408	25.7788	25.2851	27.3767	27.0133	27.6464	+	DIC185_YJA11	0.920931	27.5101	25.3349	-2.17519	15	15	15	46	46	46	49.145	0	143.79	679370000	120	2.39151	0.0221935	2.17519	5.92736	C4_00220C_B	C4_00220C	#REF!	#REF!	#REF!	#REF!
25.5301	26.1612	25.0334	23.1967	22.7752	23.9387	25.6022	25.4238	25.3897	+	DIC185_YJA11	0.911188	25.5749	23.3036	-2.27136	8	8	8	28.7	28.7	28.7	40.668	0	44.454	150950000	23	2.06907	0.0409524	2.27136	4.81893	CR_01400W_B	CR_01400W	#REF!	#REF!	#REF!	#REF!
25.9636	25.6451	25.9286	23.2634	23.3162	23.8842	26.0477	23.5469	26.1205	+	DIC185_YJA11	0.908772	25.8458	23.4879	-2.35785	14	14	14	29	29	29	82.587	0	41.739	200270000	39	3.34535	0.00575	2.35785	10.5808	C7_00620W_B	C7_00620W	#REF!	#REF!	#REF!	#REF!
26.328	24.993	25.5761	23.0748	22.9229	23.7166	25.6395	24.8852	25.0615	+	DIC185_YJA11	0.906593	25.6324	23.2381	-2.39424	11	11	11	31	31	31	54.118	0	61.386	180170000	48	2.19902	0.0307895	2.39424	5.24381	C1_00440W_B	C1_00440W	#REF!	#REF!	#REF!	#REF!
24.7304	24.7927	24.7654	21.3264	23.2004	22.0464	24.9996	22.3598	23.3147	+	DIC185_YJA11	0.896145	24.7628	22.1911	-2.57175	5	5	5	16	16	16	44.804	0	19.255	100690000	16	2.03414	0.0401364	2.57175	4.70938	CR_07710W_B	CR_07710W	#REF!	#REF!	#REF!	#REF!
25.1804	25.3586	25.4591	22.0956	23.3826	22.5142	25.497	22.9024	23.877	+	DIC185_YJA11	0.89466	25.3327	22.6642	-2.66854	4	4	4	23.9	23.9	23.9	36.908	0	31.21	110930000	18	2.63186	0.0173043	2.66854	6.88357	C1_01300W_B	C1_01300W	#REF!	#REF!	#REF!	#REF!
26.4076	26.0284	26.5986	22.7387	23.638	24.1527	26.5173	25.9065	26.4948	+	DIC185_YJA11	0.892387	26.3448	23.5098	-2.83505	14	14	14	38.9	38.9	38.9	60.175	0	81.217	297650000	48	2.50362	0.0211111	2.83505	6.35821	C3_01860C_B	C3_01860C	#REF!	#REF!	#REF!	#REF!
27.8735	26.6807	26.4411	24.7252	23.9675	23.5148	27.5348	26.5381	28.3168	+	DIC185_YJA11	0.891503	26.9984	24.0692	-2.92925	46	46	43	28.4	28.4	27.2	244.64	0	193.84	658630000	152	2.17737	0.0308354	2.92925	5.17107	CR_07050C_A	CR_07050C	#REF!	#REF!	#REF!	#REF!
28.1553	29.3012	29.4137	24.8167	26.316	25.9112	28.6529	28.9954	28.5671	+	DIC185_YJA11	0.886884	28.9568	25.6813	-3.27546	10	10	10	48.5	48.5	48.5	22.295	0	161.24	1490600000	143	2.25702	0.0276164	3.27546	5.44266	C3_06360C_B	C3_06360C	#REF!	#REF!	#REF!	#REF!
26.6106	26.3861	27.4878	22.9452	23.3873	23.6685	26.6842	22.4248	27.2343	+	DIC185_YJA11	0.869746	26.8282	23.3337	-3.49448	8	3	3	37.2	9.5	9.5	37.448	0	100.4	379410000	36	3.03836	0.00744828	3.49448	8.81103	C1_07030C_A	C1_07030C	#REF!	#REF!	#REF!	#REF!
29.7552	32.4008	31.2196	27.5541	27.3133	27.8641	30.5207	31.2208	30.6659	+	DIC185_YJA11	0.886007	31.1252	27.5772	-3.54805	15	15	1	59.1	59.1	2.9	33.669	0	323.31	6594900000	243	1.97874	0.0416735	3.54805	4.53943	C4_02250C_A	C4_02250C	#REF!	#REF!	#REF!	#REF!
27.252	26.5961	26.1796	22.8834	23.3352	22.9478	27.3296	25.1479	26.696	+	DIC185_YJA11	0.864281	26.6759	23.0555	-3.62043	18	18	18	25.7	25.7	25.7	104.74	0	73.726	335190000	44	3.3436	0.00541176	3.62043	10.5698	C1_12050W_B	C1_12050W	#REF!	#REF!	#REF!	#REF!
25.7344	26.8044	26.8281	22.6881	22.9777	22.6524	26.2101	26.5405	26.6196	+	DIC185_YJA11	0.860789	26.4556	22.7727	-3.68291	14	14	14	22.5	22.5	22.5	104.8	0	85.845	268390000	70	3.21949	0.00981818	3.68291	9.81854	C2_02760W_A	C2_02760W	#REF!	#REF!	#REF!	#REF!
25.8239	27.2315	26.5109	21.639	22.9306	23.8962	26.4976	27.3088	26.5516	+	DIC185_YJA11	0.860487	26.5221	22.8219	-3.70017	9	9	2	33.5	33.5	12.4	47.337	0	73.298	311450000	68	2.06508	0.0404706	3.70017	4.80632	C2_10160W_A	C2_10160W	#REF!	#REF!	#REF!	#REF!
27.0887	27.9513	27.5618	23.9263	22.9152	23.795	27.3206	27.809	27.4329	+	DIC185_YJA11	0.855143	27.5339	23.5455	-3.98848	13	13	13	29.2	29.2	29.2	65.952	0	76.074	626100000	121	3.23	0.0102857	3.98848	9.88019	C3_06120C_B	C3_06120C	#REF!	#REF!	#REF!	#REF!
26.3701	28.9773	28.3368	22.7541	24.3838	24.1154	28.1437	25.0384	25.6229	+	DIC185_YJA11	0.851454	27.8947	23.7511	-4.14364	12	12	12	44.6	44.6	44.6	29.429	0	71.865	613470000	85	1.9466	0.043451	4.14364	4.44292	CR_10020C_B	CR_10020C	#REF!	#REF!	#REF!	#REF!
27.0452	28.2824	27.6715	23.0291	22.8245	24.3565	27.3164	27.9572	27.807	+	DIC185_YJA11	0.845915	27.6664	23.4034	-4.26298	12	9	9	38.2	25.9	25.9	36.807	0	40.209	613350000	85	2.68752	0.0155349	4.26298	7.12303	C1_08330C_B	C1_08330C	#REF!	#REF!	#REF!	#REF!
26.5099	28.7652	27.9964	24.047	23.616	22.7035	27.4738	26.9526	27.1896	+	DIC185_YJA11	0.845026	27.7571	23.4555	-4.30164	8	8	8	21.2	21.2	21.2	48.89	0	280.66	569750000	89	2.2951	0.025	4.30164	5.57648	CR_00180C_B	CR_00180C	#REF!	#REF!	#REF!	#REF!
27.6362	29.4871	28.0634	24.2492	24.0041	23.8863	28.2523	29.2708	27.8036	+	DIC185_YJA11	0.846841	28.3956	24.0465	-4.34904	17	17	17	26.8	26.8	26.8	104.82	0	199.76	1059700000	158	2.80112	0.0124571	4.34904	7.63466	C1_08990C_B	C1_08990C	#REF!	#REF!	#REF!	#REF!
27.8391	30.1968	28.9975	23.8007	24.3746	25.7801	21.5341	29.1785	23.2333	+	DIC185_YJA11	0.849736	29.0111	24.6518	-4.35933	15	1	1	59.1	2.9	2.9	33.655	0	5.6448	1304900000	25	2.07785	0.037494	4.35933	4.84676	C4_02250C_B	C4_02250C	#REF!	#REF!	#REF!	#REF!
27.0834	28.4834	27.3421	22.7903	23.6525	23.3534	27.6317	28.1661	27.2435	+	DIC185_YJA11	0.841841	27.6363	23.2654	-4.37093	10	10	10	14.7	14.7	14.7	73.657	0	211.43	561770000	75	3.02912	0.0072	4.37093	8.7623	C4_03520C_B	C4_03520C	#REF!	#REF!	#REF!	#REF!
27.1177	29.1402	29.0824	23.9034	23.0752	23.5298	27.8793	26.9358	28.6447	+	DIC185_YJA11	0.826202	28.4468	23.5028	-4.94399	10	10	10	32.2	32.2	32.2	45.007	0	211.82	960990000	93	2.65852	0.0148444	4.94399	6.99736	C2_10150W_B	C2_10150W	#REF!	#REF!	#REF!	#REF!
30.4124	31.1179	29.8878	23.9904	25.6138	26.3359	30.4195	29.2333	28.0556	+	DIC185_YJA11	0.830692	30.4727	25.3134	-5.15926	20	20	3	59.8	59.8	7.5	50.037	0	323.31	3922800000	250	2.56776	0.0199216	5.15926	6.61647	C1_02990C_B	C1_02990C	#REF!	#REF!	#REF!	#REF!
26.7864	30.1352	29.231	22.9398	23.4971	23.9388	27.7993	26.9924	29.0257	+	DIC185_YJA11	0.816873	28.7175	23.4586	-5.25896	5	5	5	28	28	28	29.078	0	130.07	1230400000	70	2.14117	0.0318	5.25896	5.05123	C1_14120C_B	C1_14120C	#REF!	#REF!	#REF!	#REF!
27.5011	29.7183	28.581	22.64	22.8762	23.8286	28.1637	29.2878	28.6392	+	DIC185_YJA11	0.80821	28.6001	23.1149	-5.48521	14	14	14	28.1	28.1	28.1	77.089	0	241.74	1279400000	179	2.76145	0.0121111	5.48521	7.45242	C2_01380W_B	C2_01380W	#REF!	#REF!	#REF!	#REF!
30.1447	31.97	30.5921	23.1323	27.0254	26.044	30.3613	31.5309	30.6841	+	DIC185_YJA11	0.821965	30.9022	25.4006	-5.50169	15	15	9	41.5	41.5	25.7	39.264	0	323.31	6020100000	392	1.88416	0.0444364	5.50169	4.25968	C2_10030C_A	C2_10030C	#REF!	#REF!	#REF!	#REF!
28.5159	28.5341	29.1451	22.2189	24.1102	23.137	28.8115	27.8883	29.0266	+	DIC185_YJA11	0.805918	28.7317	23.1554	-5.57629	9	9	4	36.9	36.9	9.2	37.475	0	291.15	1627800000	159	3.17303	0.0093913	5.57629	9.55038	C1_07030C_B	C1_07030C	#REF!	#REF!	#REF!	#REF!
28.3262	30.3589	29.3416	23.1773	24.4803	23.0003	28.9502	27.9984	29.4047	+	DIC185_YJA11	0.802688	29.3422	23.5526	-5.78957	7	7	7	6.4	6.4	6.4	220.78	0	323.31	1762800000	103	2.81988	0.0132121	5.78957	7.72226	C6_04130C_B	C6_04130C	#REF!	#REF!	#REF!	#REF!
27.9178	31.0646	29.7333	22.6217	23.7756	22.9287	28.9491	28.9087	29.479	+	DIC185_YJA11	0.781439	29.5719	23.1087	-6.46326	26	26	2	35.3	35.3	2	124.24	0	257.21	2327200000	280	2.57068	0.0184	6.46326	6.62847	C1_03680W_B	C1_03680W	#REF!	#REF!	#REF!	#REF!

## Sheet: Filtered matrix
LFQ intensity
DIC185_01	DIC185_02	DIC185_03	YJA11_01	YJA11_02	YJA11_03	YJA12_01	YJA12_02	YJA12_03	Avg DIC185	Avg YJA11	AVGYJA12	Rank DIC185	Rank YJA11	Rank YJA12	DIC185_01	DIC185_02	DIC185_03	YJA11_01	YJA11_02	YJA11_03	YJA12_01	YJA12_02	YJA12_03	DIC185 Venn	YJA11 Venn	YJA12 Venn	DIC185 Venn	YJA11 Venn	YJA12 Venn	Protein IDs
15216000000	12309000192	14782999552	23882999808	20821000192	20448000000	15105000448	13726000128	13011000320	1.41027e+10	2.17173e+10	13947333632	1	1	2	1	1	1	1	1	1	1	1	1	1	1	1	Yes	Yes	Yes	C3_06870W_B
5925899776	5816300032	8910100480	12453999616	13843000320	12984999936	6994200064	5919600128	5692800000	6884100096	1.3094e+10	6202200064	6	2	5	1	1	1	1	1	1	1	1	1	1	1	1	Yes	Yes	Yes	C1_08500C_B
5394699776	5886700032	9488499712	11776000000	13555999744	10940000256	7377800192	4678799872	5598099968	6923299840	1.20907e+10	5.8849e+09	5	3	6	1	1	1	1	1	1	1	1	1	1	1	1	Yes	Yes	Yes	C6_00750C_B
570030016	378070016	465310016	13091000320	5655300096	10014000128	350620000	1075100032	968590016	4.71137e+08	9586766848	7.98103e+08	83	4	44	1	1	1	1	1	1	1	1	1	1	1	1	Yes	Yes	Yes	C3_00720W_B
32136000	0	24074000	11671000064	4767699968	7948400128	21243000	620160000	60643000	1.87367e+07	8.12903e+09	2.34015e+08	517	5	129	1	0	1	1	1	1	1	1	1	0.666667	1	1	Yes	Yes	Yes	C3_05220W_B
9349199872	6032799744	7292800000	5522400256	4549899776	4653700096	6590600192	7856300032	9111000064	7.55827e+09	4.90867e+09	7.85263e+09	3	6	4	1	1	1	1	1	1	1	1	1	1	1	1	Yes	Yes	Yes	C2_08370C_B
3212800000	3103500032	2592999936	5905600000	5235400192	2573299968	3291599872	2430000128	3054400000	2969766656	4.57143e+09	2.92533e+09	12	7	11	1	1	1	1	1	1	1	1	1	1	1	1	Yes	Yes	Yes	C4_06570C_B
1792600064	1443299968	2051699968	2863200000	3804000000	4322299904	2052999936	1303500032	946209984	1.76253e+09	3.66317e+09	1.43424e+09	24	8	29	1	1	1	1	1	1	1	1	1	1	1	1	Yes	Yes	Yes	C3_02610C_A
4182799872	2586700032	3093299968	3312800000	3887600128	2898099968	3652699904	2823600128	3067300096	3.2876e+09	3.36617e+09	3.1812e+09	9	9	10	1	1	1	1	1	1	1	1	1	1	1	1	Yes	Yes	Yes	C1_13860C_B
3474700032	2515599872	7056799744	3455000064	3298299904	2495500032	4563999744	2560000000	4272600064	4349033216	3.08293e+09	3.79887e+09	7	10	9	1	1	1	1	1	1	1	1	1	1	1	1	Yes	Yes	Yes	C1_04300C_B
2548600064	2347800064	3346800128	2503399936	3656900096	2827300096	3137200128	2217499904	2390400000	2.74773e+09	2.99587e+09	2.5817e+09	15	11	15	1	1	1	1	1	1	1	1	1	1	1	1	Yes	Yes	Yes	CR_03720W_B
3073700096	1706599936	1679500032	3143099904	2810599936	2355200000	2515399936	2393900032	1634200064	2153266688	2769633280	2.18117e+09	20	12	18	1	1	1	1	1	1	1	1	1	1	1	1	Yes	Yes	Yes	C3_06330W_B
3014700032	1516000000	1428700032	2562099968	2693299968	1962400000	2417499904	1891200000	2169200128	1986466688	2405933312	2.1593e+09	21	13	19	1	1	1	1	1	1	1	1	1	1	1	1	Yes	Yes	Yes	C1_04020C_B
11737000	0	0	3643899904	1321299968	2232499968	0	95782000	0	3.91233e+06	2399233280	3.19273e+07	668	14	402	1	0	0	1	1	1	0	1	0	0.333333	1	0.333333	Yes	Yes	Yes	C2_08140C_A
3408600064	3650299904	5793999872	2771200000	2104300032	2260400128	4202599936	4157799936	6361399808	4.2843e+09	2.37863e+09	4907266560	8	15	7	1	1	1	1	1	1	1	1	1	1	1	1	Yes	Yes	Yes	C5_05050W_B
3898700032	2152800000	2006700032	3061499904	2044499968	1870700032	2397199872	2917799936	3317199872	2686066688	2.32557e+09	2.8774e+09	16	16	13	1	1	1	1	1	1	1	1	1	1	1	1	Yes	Yes	Yes	C2_05460W_B
2061500032	2379300096	4224100096	2280600064	2600499968	2020800000	2873499904	1955399936	2956300032	2.8883e+09	2300633344	2595066624	13	17	14	1	1	1	1	1	1	1	1	1	1	1	1	Yes	Yes	Yes	C4_01750C_B
691600000	375529984	362689984	1363399936	1420999936	3448100096	535689984	449420000	376270016	476606656	2.0775e+09	4.53793e+08	81	18	72	1	1	1	1	1	1	1	1	1	1	1	1	Yes	Yes	Yes	CR_06340C_B
0	0	0	3608800000	1247399936	1217500032	0	821630016	0	0	2024566656	273876672	679	19	112	0	0	0	1	1	1	0	1	0	0	1	0.333333	No	Yes	Yes	C1_01990W_B
13299000320	11976999936	2321200128	0	1500400000	4553699840	6969699840	63142998016	10215000064	9.19907e+09	2018033280	2.67759e+10	2	20	1	1	1	1	0	1	1	1	1	1	1	0.666667	1	Yes	Yes	Yes	C6_03030W_B
262590000	1631800064	783649984	1990200064	1857100032	2188800000	672889984	1252700032	973910016	892680016	2.01203e+09	9.665e+08	45	21	40	1	1	1	1	1	1	1	1	1	1	1	1	Yes	Yes	Yes	C1_03190C_B
144200000	260670000	0	3074700032	1380999936	1528000000	168520000	456070016	160820000	1.34957e+08	1994566656	2.61803e+08	194	22	121	1	1	0	1	1	1	1	1	1	0.666667	1	1	Yes	Yes	Yes	C6_00440C_B
1684899968	1202200064	2770500096	2348199936	1920000000	1689200000	2060000000	1320899968	1701200000	1.88587e+09	1.9858e+09	1.69403e+09	22	23	25	1	1	1	1	1	1	1	1	1	1	1	1	Yes	Yes	Yes	C1_13480W_B
0	0	0	2880399872	951500032	1479600000	0	152340000	0	0	1770499968	50780000	735	24	335	0	0	0	1	1	1	0	1	0	0	1	0.333333	No	Yes	Yes	C6_02330W_B
116130000	454160000	237420000	1841100032	1193600000	1831000064	179690000	754390016	360220000	2.69237e+08	1621900032	4.31433e+08	119	25	78	1	1	1	1	1	1	1	1	1	1	1	1	Yes	Yes	Yes	C4_04530C_A
31936000	0	0	2955500032	743369984	1146499968	0	101100000	22991000	1.06453e+07	1615123328	4.13637e+07	584	26	365	1	0	0	1	1	1	0	1	1	0.333333	1	0.666667	Yes	Yes	Yes	C1_14130W_B
1743900032	1697200000	2064999936	1420800000	1683800064	1663200000	1968000000	1426899968	1423500032	1835366656	1589266688	1.60613e+09	23	27	26	1	1	1	1	1	1	1	1	1	1	1	1	Yes	Yes	Yes	CR_01620C_B
0	0	0	1673400064	535049984	2131800064	0	316929984	0	0	1.44675e+09	105643328	732	28	218	0	0	0	1	1	1	0	1	0	0	1	0.333333	No	Yes	Yes	C6_00790C_B
33721000	0	0	2285900032	825020032	1227299968	0	263130000	0	1.12403e+07	1446073344	87710000	569	29	243	1	0	0	1	1	1	0	1	0	0.333333	1	0.333333	Yes	Yes	Yes	C2_01020W_B
65702000	88292000	184630000	1982599936	1457699968	891969984	14529000	95451000	84613000	1.12875e+08	1.44409e+09	6.48643e+07	224	30	299	1	1	1	1	1	1	1	1	1	1	1	1	Yes	Yes	Yes	C5_04470C_B
3824699904	2187699968	2617700096	1357500032	1664000000	1288000000	2527099904	2715399936	3391699968	2.8767e+09	1.4365e+09	2.87807e+09	14	31	12	1	1	1	1	1	1	1	1	1	1	1	1	Yes	Yes	Yes	C2_03100W_B
584000000	514920000	623699968	1950499968	977529984	1229799936	614680000	511200000	519129984	574206656	1385943296	5.48337e+08	65	32	61	1	1	1	1	1	1	1	1	1	1	1	1	Yes	Yes	Yes	C4_07180W_B
1100899968	1165200000	1609200000	1189699968	1664800000	1260400000	1236999936	1075100032	1056899968	1291766656	1.37163e+09	1.123e+09	32	33	36	1	1	1	1	1	1	1	1	1	1	1	1	Yes	Yes	Yes	C3_07440W_B
1124700032	1296400000	883550016	152550000	1523200000	2422599936	461880000	2862899968	2878000128	1101550016	1.36612e+09	2.06759e+09	38	34	21	1	1	1	1	1	1	1	1	1	1	1	1	Yes	Yes	Yes	C1_06370C_B
247400000	283020000	277160000	1755399936	1101900032	1218599936	320649984	309640000	212630000	2.69193e+08	1.35863e+09	280973328	120	35	109	1	1	1	1	1	1	1	1	1	1	1	1	Yes	Yes	Yes	CR_05390W_B
2579000064	1945699968	3171200000	1367399936	1454899968	1233500032	2676900096	2090099968	2753499904	2.5653e+09	1351933312	2.50683e+09	17	36	16	1	1	1	1	1	1	1	1	1	1	1	1	Yes	Yes	Yes	C7_02030W_B
1740700032	1438599936	1709500032	1620700032	1139900032	1216000000	1563500032	1552499968	2018899968	1629600000	1.32553e+09	1.71163e+09	26	37	24	1	1	1	1	1	1	1	1	1	1	1	1	Yes	Yes	Yes	CR_08090W_B
422000000	586449984	766070016	1239200000	1451699968	1162200064	633480000	369460000	360840000	5.91507e+08	1.28437e+09	4.54593e+08	63	38	71	1	1	1	1	1	1	1	1	1	1	1	1	Yes	Yes	Yes	C5_02860C_B
586860032	768870016	1589100032	991699968	1331100032	1435800064	1002899968	628060032	592680000	9.8161e+08	1252866688	7.41213e+08	40	39	48	1	1	1	1	1	1	1	1	1	1	1	1	Yes	Yes	Yes	C7_02380C_B
1468199936	1292400000	919580032	885209984	1350200064	1198599936	1224199936	1315900032	1429100032	1226726656	1.14467e+09	1.32307e+09	34	40	31	1	1	1	1	1	1	1	1	1	1	1	1	Yes	Yes	Yes	C1_04610W_B
354110016	452600000	695710016	1094499968	1158300032	1133299968	409750016	501329984	416369984	5.00807e+08	1.1287e+09	442483328	74	41	77	1	1	1	1	1	1	1	1	1	1	1	1	Yes	Yes	Yes	C3_05000W_B
1203399936	779230016	941520000	1034499968	1168800000	1006200000	1180499968	915510016	1066300032	9.74717e+08	1.06983e+09	1.0541e+09	41	42	37	1	1	1	1	1	1	1	1	1	1	1	1	Yes	Yes	Yes	C1_08320W_B
464969984	421209984	653169984	1282700032	1046899968	871470016	542390016	378510016	411030016	5.13117e+08	1.06702e+09	4.43977e+08	72	43	76	1	1	1	1	1	1	1	1	1	1	1	1	Yes	Yes	Yes	C2_03270W_B
691120000	572300032	659769984	984590016	1119399936	1088999936	721260032	738259968	408889984	6.41063e+08	1.06433e+09	622803328	60	44	55	1	1	1	1	1	1	1	1	1	1	1	1	Yes	Yes	Yes	C4_02410C_B
0	0	0	1412700032	470089984	1212400000	0	89655000	0	0	1.03173e+09	29885000	683	45	412	0	0	0	1	1	1	0	1	0	0	1	0.333333	No	Yes	Yes	C1_07120W_B
251630000	512569984	806360000	1094599936	754390016	1129299968	336440000	508249984	353220000	5.2352e+08	9.92763e+08	399303328	71	46	87	1	1	1	1	1	1	1	1	1	1	1	1	Yes	Yes	Yes	CR_02860W_B
1119800064	990819968	728080000	783849984	1142400000	954400000	1018000000	1027100032	1023900032	946233344	9.60217e+08	1.023e+09	44	47	38	1	1	1	1	1	1	1	1	1	1	1	1	Yes	Yes	Yes	C4_00270W_B
0	0	0	1153299968	549539968	1036200000	0	16002000	0	0	913013312	5334000	745	48	627	0	0	0	1	1	1	0	1	0	0	1	0.333333	No	Yes	Yes	C7_02910W_B
321550016	2144700032	1456700032	151090000	653320000	1903500032	495590016	1724400000	2111000064	1.30765e+09	9.02637e+08	1443663360	31	49	28	1	1	1	1	1	1	1	1	1	1	1	1	Yes	Yes	Yes	C4_06980W_A
1179000064	709289984	663420032	950720000	914270016	834910016	1034200000	900710016	881070016	8.5057e+08	8.99967e+08	9.3866e+08	48	50	41	1	1	1	1	1	1	1	1	1	1	1	1	Yes	Yes	Yes	C1_11660W_B
1232999936	1116899968	1394599936	751820032	994339968	729030016	1286599936	997379968	1144199936	1.24817e+09	8.25063e+08	1.14273e+09	33	51	35	1	1	1	1	1	1	1	1	1	1	1	1	Yes	Yes	Yes	C1_01350C_B
1837699968	920670016	1245699968	741640000	910510016	772760000	1219699968	1620400000	1931900032	1334689984	8.08303e+08	1.59067e+09	30	52	27	1	1	1	1	1	1	1	1	1	1	1	1	Yes	Yes	Yes	C5_04270C_B
20449000	39206000	10807000	1244999936	683070016	417980000	19213000	48386000	0	2.34873e+07	7.82017e+08	22533000	487	53	455	1	1	1	1	1	1	1	1	0	1	1	0.666667	Yes	Yes	Yes	C6_01070C_A
11898000	0	0	1119699968	425230016	629089984	0	38956000	9939400	3966000	7.24673e+08	1.62985e+07	667	54	512	1	0	0	1	1	1	0	1	1	0.333333	1	0.666667	Yes	Yes	Yes	C4_05780C_A
154970000	72250000	13402000	212170000	675969984	1232999936	56305000	309950016	81694000	8.02073e+07	707046640	1.49316e+08	265	55	176	1	1	1	1	1	1	1	1	1	1	1	1	Yes	Yes	Yes	CR_05170C_B
988249984	762590016	510270016	716729984	775740032	604710016	784550016	840920000	752160000	7.53703e+08	6.9906e+08	7.92543e+08	50	56	45	1	1	1	1	1	1	1	1	1	1	1	1	Yes	Yes	Yes	C7_00930W_B
11516000	36748000	41985000	1907299968	62571000	108580000	0	28082000	31678000	30083000	6.92817e+08	19920000	428	57	477	1	1	1	1	1	1	0	1	1	1	1	0.666667	Yes	Yes	Yes	C1_04680W_A
868609984	653710016	614499968	708470016	733489984	596200000	589910016	898579968	684220032	7.12273e+08	6.79387e+08	724236672	53	58	49	1	1	1	1	1	1	1	1	1	1	1	1	Yes	Yes	Yes	C2_04310W_B
232890000	428409984	207760000	884489984	694510016	429369984	343180000	223570000	208530000	2.89687e+08	6.69457e+08	2.58427e+08	113	59	122	1	1	1	1	1	1	1	1	1	1	1	1	Yes	Yes	Yes	C4_00200C_B
303960000	282089984	335830016	781059968	569470016	646940032	326369984	316830016	341289984	3.07293e+08	6.65823e+08	328163328	108	60	96	1	1	1	1	1	1	1	1	1	1	1	1	Yes	Yes	Yes	C7_00990W_B
746070016	621110016	798550016	709000000	660480000	624350016	739369984	618889984	715030016	721910016	6.6461e+08	6.91097e+08	51	61	52	1	1	1	1	1	1	1	1	1	1	1	1	Yes	Yes	Yes	C1_03220C_B
1454300032	1170200064	261180000	83010000	1086899968	802620032	942000000	10359000064	1580700032	9.61893e+08	657510000	4293900032	42	62	8	1	1	1	1	1	1	1	1	1	1	1	1	Yes	Yes	Yes	C1_13450W_B
291649984	378190016	829320000	666320000	643030016	636520000	501680000	349060000	332580000	499720000	6.48623e+08	394440000	76	63	88	1	1	1	1	1	1	1	1	1	1	1	1	Yes	Yes	Yes	C6_00850W_B
590440000	400169984	687240000	618579968	685070016	633960000	626819968	485310016	353540000	559283328	6.4587e+08	4.88557e+08	67	64	66	1	1	1	1	1	1	1	1	1	1	1	1	Yes	Yes	Yes	C5_02890W_B
13630000128	4822600192	2507899904	0	616780032	1270200064	3673400064	14524000256	10336000000	6986833408	6.28993e+08	9511133440	4	65	3	1	1	1	0	1	1	1	1	1	1	0.666667	1	Yes	Yes	Yes	C6_02710C_B
603459968	446350016	450800000	582270016	754369984	536009984	575180032	477500000	427720000	500203328	6.24217e+08	4.93467e+08	75	66	63	1	1	1	1	1	1	1	1	1	1	1	1	Yes	Yes	Yes	C1_08980C_A
29170000	0	0	1112300032	422740000	314120000	0	57925000	0	9.72333e+06	6.16387e+08	1.93083e+07	596	67	483	1	0	0	1	1	1	0	1	0	0.333333	1	0.333333	Yes	Yes	Yes	C1_01980W_B
134030000	29411000	421620000	1013699968	331920000	445390016	211540000	136280000	290560000	1.9502e+08	597003328	2.12793e+08	150	68	137	1	1	1	1	1	1	1	1	1	1	1	1	Yes	Yes	Yes	CR_10160W_B
107720000	485660000	353920000	677320000	500870016	576899968	159460000	503769984	795169984	3.15767e+08	5.8503e+08	4.86133e+08	106	69	67	1	1	1	1	1	1	1	1	1	1	1	1	Yes	Yes	Yes	C2_00680C_B
1114899968	590289984	963289984	575960000	623209984	537459968	836899968	709200000	1132899968	889493312	5.78877e+08	8.93e+08	46	70	42	1	1	1	1	1	1	1	1	1	1	1	1	Yes	Yes	Yes	C5_01580C_A
580369984	586840000	864780032	529440000	709310016	481380000	744220032	506270016	637969984	6.7733e+08	573376672	6.29487e+08	56	71	54	1	1	1	1	1	1	1	1	1	1	1	1	Yes	Yes	Yes	CR_04510W_B
570220032	584579968	548979968	509190016	675590016	531929984	467150016	512729984	362040000	567926656	572236672	4.47307e+08	66	72	74	1	1	1	1	1	1	1	1	1	1	1	1	Yes	Yes	Yes	C7_01250W_B
399470016	530740000	550489984	407529984	619790016	688009984	389369984	487620000	414569984	4.93567e+08	5.71777e+08	4.3052e+08	77	73	79	1	1	1	1	1	1	1	1	1	1	1	1	Yes	Yes	Yes	C4_00160C_B
260050000	266240000	442089984	418140000	646640000	609990016	320649984	265820000	229500000	322793328	558256672	2.7199e+08	103	74	114	1	1	1	1	1	1	1	1	1	1	1	1	Yes	Yes	Yes	C1_08030W_B
1188899968	778169984	918400000	705409984	463000000	470609984	1055600000	885830016	997430016	9.61823e+08	5.4634e+08	9.7962e+08	43	75	39	1	1	1	1	1	1	1	1	1	1	1	1	Yes	Yes	Yes	C1_13700W_B
0	43822000	23381000	90682000	205880000	1305600000	0	63770000	91012000	22401000	534054000	51594000	490	76	334	0	1	1	1	1	1	0	1	1	0.666667	1	0.666667	Yes	Yes	Yes	C3_02170C_B
56500000	0	52940000	1224400000	159890000	144340000	0	0	67448000	36480000	5.09543e+08	2.24827e+07	402	77	456	1	0	1	1	1	1	0	0	1	0.666667	1	0.333333	Yes	Yes	Yes	C2_02590W_A
1384000000	923420032	925609984	285009984	623950016	612529984	933619968	1189900032	1379900032	1077676672	507163328	1.16781e+09	39	78	34	1	1	1	1	1	1	1	1	1	1	1	1	Yes	Yes	Yes	C2_02970C_A
0	41443000	45648000	914800000	261580000	335320000	0	0	38962000	2.90303e+07	503900000	1.29873e+07	435	79	538	0	1	1	1	1	1	0	0	1	0.666667	1	0.333333	Yes	Yes	Yes	CR_01470W_B
1377100032	1110200064	848489984	445880000	567360000	496740000	995020032	1242499968	1378800000	1.11193e+09	5.03327e+08	1205440000	37	80	33	1	1	1	1	1	1	1	1	1	1	1	1	Yes	Yes	Yes	C5_00590W_B
20473000	51061000	40523000	733169984	266660000	478249984	25313000	125970000	60449000	3.73523e+07	4.92693e+08	7.05773e+07	399	81	277	1	1	1	1	1	1	1	1	1	1	1	1	Yes	Yes	Yes	C2_00100C_B
0	0	0	0	192180000	1253100032	0	0	15602000	0	4.8176e+08	5.20067e+06	682	82	631	0	0	0	0	1	1	0	0	1	0	0.666667	0.333333	No	Yes	Yes	C1_06810W_B
0	0	0	837430016	309110016	277860000	0	19539000	0	0	4.748e+08	6513000	718	83	608	0	0	0	1	1	1	0	1	0	0	1	0.333333	No	Yes	Yes	C4_04320W_B
480209984	318230016	518360000	425630016	531880000	461120000	447510016	431880000	355230016	4.38933e+08	472876672	4.1154e+08	87	84	83	1	1	1	1	1	1	1	1	1	1	1	1	Yes	Yes	Yes	C2_08810C_A
177400000	100430000	35521000	261250000	301350016	850790016	108330000	211810000	103420000	1.0445e+08	4.7113e+08	1.41187e+08	235	85	183	1	1	1	1	1	1	1	1	1	1	1	1	Yes	Yes	Yes	C4_02360W_B
53755000	90473000	59461000	937809984	213290000	241900000	0	74610000	47540000	6.78963e+07	464333328	4.07167e+07	294	86	370	1	1	1	1	1	1	0	1	1	1	1	0.666667	Yes	Yes	Yes	C2_06730W_B
277500000	177110000	509380000	425169984	559640000	362729984	352240000	228920000	139340000	321330000	4.4918e+08	2.40167e+08	104	87	127	1	1	1	1	1	1	1	1	1	1	1	1	Yes	Yes	Yes	CR_10350C_B
320700000	371600000	350920000	318500000	519049984	492380000	374440000	327920000	305590016	347740000	4.4331e+08	3.35983e+08	100	88	94	1	1	1	1	1	1	1	1	1	1	1	1	Yes	Yes	Yes	C4_01900C_B
155430000	229100000	220870000	605640000	351060000	369620000	143310000	268889984	193030000	201800000	4.42107e+08	201743328	146	89	145	1	1	1	1	1	1	1	1	1	1	1	1	Yes	Yes	Yes	C2_10210C_A
370760000	141890000	131510000	285990016	279360000	755009984	188230000	236140000	274209984	214720000	440120000	2.3286e+08	139	90	130	1	1	1	1	1	1	1	1	1	1	1	1	Yes	Yes	Yes	CR_04480C_B
708140032	452540000	667710016	529660000	442100000	335200000	683120000	479369984	673680000	6.09463e+08	4.35653e+08	6.12057e+08	62	91	56	1	1	1	1	1	1	1	1	1	1	1	1	Yes	Yes	Yes	C1_11450C_A
24155000	0	61042000	488540000	273060000	539900032	0	111050000	91444000	28399000	433833344	67498000	441	92	287	1	0	1	1	1	1	0	1	1	0.666667	1	0.666667	Yes	Yes	Yes	C1_00220W_B
6454400	0	8764600	575459968	283209984	434860000	5374000	0	0	5073000	4.31177e+08	1.79133e+06	649	93	654	1	0	1	1	1	1	1	0	0	0.666667	1	0.333333	Yes	Yes	Yes	C2_09740W_B
1112600064	147130000	210760000	0	211130000	1057600000	281220000	539990016	567030016	4.90163e+08	422910000	4.62747e+08	79	94	69	1	1	1	0	1	1	1	1	1	1	0.666667	1	Yes	Yes	Yes	C6_03500C_B
120170000	922240000	821379968	76728000	328230016	816019968	223630000	780489984	986220032	6.21263e+08	4.06993e+08	663446672	61	95	53	1	1	1	1	1	1	1	1	1	1	1	1	Yes	Yes	Yes	C4_06980W_B
223710000	176000000	119200000	589470016	308670016	318360000	154320000	171870000	153340000	172970000	4.055e+08	1.59843e+08	159	96	165	1	1	1	1	1	1	1	1	1	1	1	1	Yes	Yes	Yes	C1_14060W_B
434009984	462350016	199340000	294990016	535110016	381190016	374790016	343209984	271240000	3.65233e+08	4.03763e+08	3.29747e+08	96	97	95	1	1	1	1	1	1	1	1	1	1	1	1	Yes	Yes	Yes	C6_00870C_B
477820000	1271500032	852270016	332590016	395980000	435750016	658640000	800160000	694129984	8.67197e+08	3.88107e+08	717643328	47	98	50	1	1	1	1	1	1	1	1	1	1	1	1	Yes	Yes	Yes	C4_02900C_B
773070016	1682000000	2520300032	474140000	353360000	317729984	1271200000	945059968	1711900032	1.65846e+09	381743328	1.30939e+09	25	99	32	1	1	1	1	1	1	1	1	1	1	1	1	Yes	Yes	Yes	C2_01120W_A
537160000	445809984	444860000	308560000	427920000	401760000	492350016	468369984	508920000	475943328	3.79413e+08	489880000	82	100	65	1	1	1	1	1	1	1	1	1	1	1	1	Yes	Yes	Yes	C1_04100C_B
161820000	190880000	574339968	408360000	335790016	343000000	296460000	152240000	166510000	3.09013e+08	3.62383e+08	205070000	107	101	141	1	1	1	1	1	1	1	1	1	1	1	1	Yes	Yes	Yes	C6_00100C_B
95142000	39629000	44750000	611320000	188770000	238780000	58245000	38856000	54195000	5.98403e+07	346290000	50432000	310	102	337	1	1	1	1	1	1	1	1	1	1	1	1	Yes	Yes	Yes	C3_03900C_B
527880000	352480000	303800000	181270000	337580000	501800000	382580000	461409984	493409984	394720000	3.40217e+08	4.458e+08	95	103	75	1	1	1	1	1	1	1	1	1	1	1	1	Yes	Yes	Yes	C2_03080W_B
0	0	0	484880000	203760000	330620000	0	0	0	0	3.39753e+08	0	689	104	655	0	0	0	1	1	1	0	0	0	0	1	0	No	Yes	No	C1_09430W_B
30461000	40509000	65517000	156130000	110410000	751510016	36604000	58805000	112760000	4.54957e+07	3.3935e+08	6.93897e+07	356	105	282	1	1	1	1	1	1	1	1	1	1	1	1	Yes	Yes	Yes	C1_05680C_B
190100000	153650000	237940000	327120000	377860000	306070016	204040000	170970000	180490000	1.93897e+08	337016672	1.85167e+08	151	106	152	1	1	1	1	1	1	1	1	1	1	1	1	Yes	Yes	Yes	CR_00860C_B
403280000	247710000	434660000	257230000	389830016	356140000	408049984	263210000	204150000	3.61883e+08	3.344e+08	291803328	97	107	104	1	1	1	1	1	1	1	1	1	1	1	1	Yes	Yes	Yes	C1_02480W_B
178990000	810929984	405040000	425780000	201490000	368409984	301300000	416800000	421480000	4.64987e+08	331893328	379860000	85	108	90	1	1	1	1	1	1	1	1	1	1	1	1	Yes	Yes	Yes	C3_03870C_B
518249984	397140000	494980000	340680000	339529984	280350016	544040000	411640000	518870016	470123328	3.20187e+08	491516672	84	109	64	1	1	1	1	1	1	1	1	1	1	1	1	Yes	Yes	Yes	C1_06100C_B
196890000	142020000	151080000	461800000	349240000	142220000	178960000	257990000	83433000	163330000	3.17753e+08	173461000	166	110	155	1	1	1	1	1	1	1	1	1	1	1	1	Yes	Yes	Yes	C2_06870C_B
390049984	365169984	855299968	260350000	366260000	315820000	529460000	312960000	359820000	5.3684e+08	3.14143e+08	4.00747e+08	70	111	85	1	1	1	1	1	1	1	1	1	1	1	1	Yes	Yes	Yes	C5_00370W_B
314340000	230200000	434500000	262090000	339800000	319009984	323020000	225940000	268470016	3.26347e+08	3.06967e+08	272476672	101	112	113	1	1	1	1	1	1	1	1	1	1	1	1	Yes	Yes	Yes	C6_02040W_B
35014000	0	23889000	566729984	236860000	115120000	31789000	0	0	1.96343e+07	3.06237e+08	1.05963e+07	510	113	565	1	0	1	1	1	1	1	0	0	0.666667	1	0.333333	Yes	Yes	Yes	CR_05380C_B
420569984	471260000	422000000	304380000	341780000	269740000	473769984	420420000	366440000	437943328	305300000	4.2021e+08	88	114	82	1	1	1	1	1	1	1	1	1	1	1	1	Yes	Yes	Yes	CR_07150W_B
24769000	0	0	313200000	149780000	452280000	20092000	16774000	18837000	8.25633e+06	3.05087e+08	1.85677e+07	615	115	488	1	0	0	1	1	1	1	1	1	0.333333	1	1	Yes	Yes	Yes	C1_02420C_B
340329984	323990016	233780000	299329984	300950016	314750016	316390016	361590016	301510016	2.99367e+08	3.0501e+08	3.26497e+08	111	116	98	1	1	1	1	1	1	1	1	1	1	1	1	Yes	Yes	Yes	CR_04810W_B
406729984	379809984	425990016	284489984	347569984	262120000	395449984	400740000	419480000	4.04177e+08	2.9806e+08	405223328	93	117	84	1	1	1	1	1	1	1	1	1	1	1	1	Yes	Yes	Yes	CR_04090C_B
731230016	502009984	915369984	343390016	286080000	243950000	700969984	609760000	781409984	716203328	2.9114e+08	6.9738e+08	52	118	51	1	1	1	1	1	1	1	1	1	1	1	1	Yes	Yes	Yes	C3_07950C_B
320860000	227140000	255850000	284140000	326870016	252620000	216510000	266450000	303110016	267950000	287876672	2.62023e+08	121	119	120	1	1	1	1	1	1	1	1	1	1	1	1	Yes	Yes	Yes	C5_03280W_A
119320000	181140000	165040000	326369984	299620000	228470000	171280000	113420000	105980000	1.55167e+08	2.8482e+08	1.30227e+08	169	120	193	1	1	1	1	1	1	1	1	1	1	1	1	Yes	Yes	Yes	C1_11700C_B
0	105750000	0	709670016	140110000	0	43464000	0	0	35250000	2.8326e+08	14488000	408	121	528	0	1	0	1	1	0	1	0	0	0.333333	0.666667	0.333333	Yes	Yes	Yes	C4_06780C_B
246430000	245580000	239470000	268340000	290840000	282700000	235720000	211730000	182140000	2.43827e+08	2.80627e+08	2.09863e+08	130	122	138	1	1	1	1	1	1	1	1	1	1	1	1	Yes	Yes	Yes	C3_06010W_B
325900000	311569984	439849984	335870016	262480000	225100000	421120000	212920000	298590016	359106656	2.74483e+08	310876672	98	123	100	1	1	1	1	1	1	1	1	1	1	1	1	Yes	Yes	Yes	C7_02810W_B
0	71048000	22598000	0	103450000	688920000	0	60348000	96710000	3.12153e+07	2.64123e+08	5.23527e+07	423	124	330	0	1	1	0	1	1	0	1	1	0.666667	0.666667	0.666667	Yes	Yes	Yes	C1_10290W_B
277500000	230510000	192370000	149160000	239950000	393220000	243340000	238310000	268769984	233460000	2.60777e+08	2.5014e+08	131	125	124	1	1	1	1	1	1	1	1	1	1	1	1	Yes	Yes	Yes	C1_09630W_B
67633000	0	82782000	439969984	107580000	206860000	70937000	41631000	35848000	5.01383e+07	2.5147e+08	49472000	342	126	338	1	0	1	1	1	1	1	1	1	0.666667	1	1	Yes	Yes	Yes	C1_00410C_B
169860000	53434000	14697000	61669000	229980000	453340000	150890000	37359000	11140000	7.93303e+07	2.4833e+08	66463000	269	127	293	1	1	1	1	1	1	1	1	1	1	1	1	Yes	Yes	Yes	C1_04400C_B
0	0	0	310830016	218360000	203190000	0	0	0	0	244126672	0	697	128	656	0	0	0	1	1	1	0	0	0	0	1	0	No	Yes	No	C2_06680W_B
296809984	251240000	152100000	157320000	327900000	242250000	235090000	289160000	219220000	233383328	242490000	2.47823e+08	132	129	125	1	1	1	1	1	1	1	1	1	1	1	1	Yes	Yes	Yes	C4_04150C_B
286700000	343009984	201570000	56750000	307790016	352260000	202640000	310920000	330280000	277093328	2.38933e+08	281280000	116	130	108	1	1	1	1	1	1	1	1	1	1	1	1	Yes	Yes	Yes	CR_08210C_B
386900000	296449984	839089984	246840000	274960000	191220000	501350016	319100000	337640000	5.0748e+08	2.37673e+08	3.8603e+08	73	131	89	1	1	1	1	1	1	1	1	1	1	1	1	Yes	Yes	Yes	C3_04950W_B
0	0	0	437400000	158290000	117320000	0	0	0	0	237670000	0	701	132	657	0	0	0	1	1	1	0	0	0	0	1	0	No	Yes	No	C2_08050C_B
0	0	0	405980000	156160000	145550000	0	0	0	0	2.35897e+08	0	695	133	658	0	0	0	1	1	1	0	0	0	0	1	0	No	Yes	No	C2_05570C_A
196410000	259750000	218750000	221500000	224730000	243010000	191050000	211740000	161260000	224970000	2.29747e+08	1.88017e+08	138	134	150	1	1	1	1	1	1	1	1	1	1	1	1	Yes	Yes	Yes	C3_02110W_B
261390000	176120000	124370000	144470000	252130000	290360000	183640000	109550000	147160000	1.87293e+08	2.28987e+08	1.46783e+08	153	135	177	1	1	1	1	1	1	1	1	1	1	1	1	Yes	Yes	Yes	CR_03500W_B
344350016	303200000	237410000	181150000	293849984	210550000	282140000	289040000	234320000	294986672	2.28517e+08	268500000	112	136	115	1	1	1	1	1	1	1	1	1	1	1	1	Yes	Yes	Yes	C6_02240C_B
18281000	0	18189000	35781000	198740000	437830016	0	0	10019000	1.21567e+07	2.24117e+08	3.33967e+06	560	137	651	1	0	1	1	1	1	0	0	1	0.666667	1	0.333333	Yes	Yes	Yes	CR_07400C_B
201290000	208380000	392369984	272860000	199910000	196800000	267150000	187730000	256030000	2.67347e+08	223190000	236970000	122	138	128	1	1	1	1	1	1	1	1	1	1	1	1	Yes	Yes	Yes	C1_14440C_B
699929984	457710016	504030016	219900000	235840000	209930000	675110016	473320000	589150016	5.5389e+08	221890000	579193344	69	139	58	1	1	1	1	1	1	1	1	1	1	1	1	Yes	Yes	Yes	C1_10790W_B
148130000	134780000	182950000	178720000	257760000	229060000	171660000	142460000	141220000	1.55287e+08	2.21847e+08	151780000	168	140	172	1	1	1	1	1	1	1	1	1	1	1	1	Yes	Yes	Yes	CR_02820W_B
120210000	131200000	109690000	109490000	373430016	179680000	96927000	106540000	56594000	1.20367e+08	220866672	86687000	212	141	247	1	1	1	1	1	1	1	1	1	1	1	1	Yes	Yes	Yes	C1_13050W_B
0	0	0	319060000	108380000	226830000	0	38798000	0	0	218090000	1.29327e+07	675	142	539	0	0	0	1	1	1	0	1	0	0	1	0.333333	No	Yes	Yes	C1_00310W_B
350520000	264430000	208970000	237990000	201720000	201260000	258160000	304200000	296830016	274640000	2.13657e+08	286396672	117	143	105	1	1	1	1	1	1	1	1	1	1	1	1	Yes	Yes	Yes	C3_01630W_B
0	0	0	300790016	146580000	192960000	0	70094000	0	0	2.13443e+08	2.33647e+07	721	144	450	0	0	0	1	1	1	0	1	0	0	1	0.333333	No	Yes	Yes	C4_06970C_B
546769984	358230016	315710016	198850000	266390000	174650000	410249984	458510016	530380000	4.06903e+08	2.13297e+08	466380000	92	145	68	1	1	1	1	1	1	1	1	1	1	1	1	Yes	Yes	Yes	C1_10160W_B
64063000	82872000	0	453540000	108960000	76309000	42594000	69300000	54765000	4.89783e+07	2.12936e+08	55553000	347	146	319	1	1	0	1	1	1	1	1	1	0.666667	1	1	Yes	Yes	Yes	C2_08100W_B
174250000	190930000	176690000	197410000	240420000	191010000	185540000	169940000	160610000	1.80623e+08	2.09613e+08	172030000	155	147	158	1	1	1	1	1	1	1	1	1	1	1	1	Yes	Yes	Yes	CR_02130W_B
393089984	361860000	305300000	210330000	221500000	180950000	356400000	368460000	344289984	3.53417e+08	204260000	356383328	99	148	93	1	1	1	1	1	1	1	1	1	1	1	1	Yes	Yes	Yes	C3_05370C_B
906190016	5670499840	2500499968	197060000	166770000	244310000	1540400000	2502700032	1703600000	3.02573e+09	2.02713e+08	1.91557e+09	11	149	22	1	1	1	1	1	1	1	1	1	1	1	1	Yes	Yes	Yes	C4_02250C_A
358040000	241990000	196300000	173890000	247940000	185270000	299520000	235990000	228410000	2.65443e+08	2.02367e+08	254640000	123	150	123	1	1	1	1	1	1	1	1	1	1	1	1	Yes	Yes	Yes	CR_05720W_B
89311000	101520000	262020000	184190000	194930000	214030000	153050000	108240000	116850000	1.5095e+08	1.97717e+08	1.26047e+08	173	151	197	1	1	1	1	1	1	1	1	1	1	1	1	Yes	Yes	Yes	C1_02860C_B
0	0	0	289520000	123570000	179660000	0	0	0	0	1.97583e+08	0	754	152	659	0	0	0	1	1	1	0	0	0	0	1	0	No	Yes	No	CR_08990C_B
103210000	88988000	155730000	151140000	227050000	213580000	115730000	90867000	98329000	115976000	1.97257e+08	101642000	220	153	224	1	1	1	1	1	1	1	1	1	1	1	1	Yes	Yes	Yes	CR_06700C_B
222580000	92487000	108560000	196800000	198680000	182150000	153820000	159140000	141740000	141209000	1.92543e+08	1.51567e+08	186	154	173	1	1	1	1	1	1	1	1	1	1	1	1	Yes	Yes	Yes	C1_04010C_A
265010000	238020000	181860000	263600000	195820000	115180000	237580000	216860000	235640000	2.28297e+08	1.91533e+08	2.30027e+08	135	155	132	1	1	1	1	1	1	1	1	1	1	1	1	Yes	Yes	Yes	C1_12030W_B
160410000	134960000	59580000	52296000	96780000	424289984	70343000	125250000	148190000	1.18317e+08	1.91122e+08	1.14594e+08	214	156	211	1	1	1	1	1	1	1	1	1	1	1	1	Yes	Yes	Yes	C4_06120W_B
209100000	156780000	262880000	184110000	192510000	170530000	235120000	101070000	210170000	2.09587e+08	1.82383e+08	182120000	144	157	153	1	1	1	1	1	1	1	1	1	1	1	1	Yes	Yes	Yes	CR_03280W_B
214370000	98263000	88826000	188190000	183490000	169770000	132700000	117720000	56879000	1.3382e+08	1.80483e+08	102433000	198	158	222	1	1	1	1	1	1	1	1	1	1	1	1	Yes	Yes	Yes	CR_06800C_B
310320000	229690000	154200000	185360000	198280000	157380000	211320000	221260000	254060000	2.31403e+08	180340000	228880000	133	159	133	1	1	1	1	1	1	1	1	1	1	1	1	Yes	Yes	Yes	C4_03940C_B
103630000	124390000	95498000	193350000	151680000	188320000	102170000	114940000	64884000	1.07839e+08	1.77783e+08	93998000	233	160	235	1	1	1	1	1	1	1	1	1	1	1	1	Yes	Yes	Yes	C3_07150C_B
51744000	26541000	74328000	131110000	178830000	214780000	34878000	66126000	84839000	50871000	1.74907e+08	6.19477e+07	338	161	303	1	1	1	1	1	1	1	1	1	1	1	1	Yes	Yes	Yes	CR_07790C_B
0	49404000	0	189740000	141230000	191000000	0	111950000	53162000	16468000	173990000	5.50373e+07	530	162	320	0	1	0	1	1	1	0	1	1	0.333333	1	0.666667	Yes	Yes	Yes	C4_04530C_B
40812000	41656000	40303000	143280000	272449984	101290000	60130000	41389000	27140000	4.09237e+07	1.7234e+08	4.28863e+07	376	163	361	1	1	1	1	1	1	1	1	1	1	1	1	Yes	Yes	Yes	C1_12360C_B
137620000	105630000	155900000	123370000	221120000	170850000	147630000	123250000	127790000	133050000	171780000	132890000	200	164	190	1	1	1	1	1	1	1	1	1	1	1	1	Yes	Yes	Yes	C5_01230C_B
251010000	195910000	197080000	175370000	180900000	157650000	246820000	164540000	188820000	2.14667e+08	1.71307e+08	200060000	140	165	146	1	1	1	1	1	1	1	1	1	1	1	1	Yes	Yes	Yes	CR_08250C_B
89172000	68954000	95340000	105390000	113010000	294900000	79640000	77540000	105300000	8.44887e+07	171100000	8.74933e+07	257	166	244	1	1	1	1	1	1	1	1	1	1	1	1	Yes	Yes	Yes	CR_04550W_B
338809984	246650000	175950000	161830000	170650000	172810000	295889984	317900000	265630000	253803328	168430000	2.9314e+08	126	167	103	1	1	1	1	1	1	1	1	1	1	1	1	Yes	Yes	Yes	C1_03090W_B
62041000	96582000	119560000	200110000	118110000	185020000	82256000	92681000	75608000	9.27277e+07	1.67747e+08	83515000	244	168	253	1	1	1	1	1	1	1	1	1	1	1	1	Yes	Yes	Yes	CR_01750C_B
0	0	0	254620000	103980000	139920000	0	0	0	0	1.66173e+08	0	710	169	660	0	0	0	1	1	1	0	0	0	0	1	0	No	Yes	No	C3_04910C_B
251000000	181950000	199980000	175280000	181200000	141950000	188990000	198690000	230350000	2.10977e+08	1.66143e+08	206010000	143	170	140	1	1	1	1	1	1	1	1	1	1	1	1	Yes	Yes	Yes	C3_07410C_B
179620000	165590000	147640000	113930000	209980000	170230000	178290000	170910000	153660000	1.64283e+08	1.64713e+08	167620000	165	171	162	1	1	1	1	1	1	1	1	1	1	1	1	Yes	Yes	Yes	CR_06760C_B
0	68916000	60606000	206530000	101100000	179410000	32255000	77373000	36866000	43174000	1.62347e+08	4.88313e+07	365	172	342	0	1	1	1	1	1	1	1	1	0.666667	1	1	Yes	Yes	Yes	C2_05030C_B
1264999936	4647799808	3214500096	0	319249984	167540000	2056000000	1493900032	3003000064	3042433280	162263328	2184300032	10	173	17	1	1	1	0	1	1	1	1	1	1	0.666667	1	Yes	Yes	Yes	C3_01550C_A
156220000	134530000	130570000	115750000	196080000	152280000	132090000	81536000	89121000	140440000	1.54703e+08	1.00916e+08	188	174	226	1	1	1	1	1	1	1	1	1	1	1	1	Yes	Yes	Yes	C1_03110W_B
184050000	154480000	202540000	141870000	191650000	127270000	192930000	155160000	161620000	1.80357e+08	1.53597e+08	1.69903e+08	156	175	161	1	1	1	1	1	1	1	1	1	1	1	1	Yes	Yes	Yes	C5_02710W_B
161750000	139810000	102720000	218620000	108580000	132670000	122620000	144660000	91443000	134760000	153290000	1.19574e+08	195	176	205	1	1	1	1	1	1	1	1	1	1	1	1	Yes	Yes	Yes	C7_00960W_B
160660000	258550000	482190016	152830000	149960000	155700000	244360000	252200000	349470016	300466672	152830000	2.8201e+08	109	177	107	1	1	1	1	1	1	1	1	1	1	1	1	Yes	Yes	Yes	C7_03250C_A
202160000	176050000	166370000	165320000	150240000	142410000	172100000	194170000	203830000	1.81527e+08	1.52657e+08	1.90033e+08	154	178	149	1	1	1	1	1	1	1	1	1	1	1	1	Yes	Yes	Yes	CR_05780W_B
410070016	301200000	189760000	148750000	179320000	129640000	322070016	362150016	295580000	3.00343e+08	152570000	3.266e+08	110	179	97	1	1	1	1	1	1	1	1	1	1	1	1	Yes	Yes	Yes	C1_14110C_B
285110016	214610000	248380000	156630000	171840000	128460000	254800000	191010000	251670000	249366672	152310000	2.32493e+08	127	180	131	1	1	1	1	1	1	1	1	1	1	1	1	Yes	Yes	Yes	C3_06500W_B
133290000	147090000	223380000	151780000	169650000	128290000	183310000	126640000	126320000	167920000	1.49907e+08	1.45423e+08	164	181	179	1	1	1	1	1	1	1	1	1	1	1	1	Yes	Yes	Yes	C1_02620C_B
0	32655000	0	182820000	98623000	156230000	0	52852000	42176000	10885000	145891000	31676000	574	182	403	0	1	0	1	1	1	0	1	1	0.333333	1	0.666667	Yes	Yes	Yes	CR_09690C_B
69870000	43094000	45020000	200490000	116290000	118370000	68192000	37307000	73792000	5.26613e+07	145050000	5.97637e+07	332	183	307	1	1	1	1	1	1	1	1	1	1	1	1	Yes	Yes	Yes	C4_04800W_B
112670000	103820000	138270000	80006000	215750000	136600000	147780000	110910000	82100000	1.18253e+08	1.44119e+08	1.13597e+08	215	184	212	1	1	1	1	1	1	1	1	1	1	1	1	Yes	Yes	Yes	C6_03080C_B
138800000	164120000	145660000	150560000	166130000	113210000	149740000	151270000	138990000	1.49527e+08	143300000	1.46667e+08	174	185	178	1	1	1	1	1	1	1	1	1	1	1	1	Yes	Yes	Yes	C3_06590W_B
0	88106000	0	307950016	118530000	0	67260000	26059000	0	2.93687e+07	1.4216e+08	3.11063e+07	431	186	407	0	1	0	1	1	0	1	1	0	0.333333	0.666667	0.666667	Yes	Yes	Yes	C6_01180C_B
120890000	101670000	144530000	118160000	168910000	137880000	141760000	87028000	66739000	1.22363e+08	141650000	98509000	209	187	230	1	1	1	1	1	1	1	1	1	1	1	1	Yes	Yes	Yes	C1_10100C_B
58030000	41058000	52714000	57721000	70471000	296020000	45028000	41981000	76004000	5.06007e+07	141404000	5.43377e+07	340	188	322	1	1	1	1	1	1	1	1	1	1	1	1	Yes	Yes	Yes	CR_06750C_B
50047000	36613000	54035000	75683000	77525000	270289984	51357000	59746000	67954000	4.68983e+07	1.41166e+08	5.96857e+07	354	189	308	1	1	1	1	1	1	1	1	1	1	1	1	Yes	Yes	Yes	C3_00770C_B
32792000	0	0	157120000	114950000	150090000	23318000	34007000	0	1.09307e+07	140720000	1.91083e+07	572	190	486	1	0	0	1	1	1	1	1	0	0.333333	1	0.666667	Yes	Yes	Yes	C7_00110W_B
78347000	59972000	60349000	208530000	110710000	101940000	70219000	60951000	65699000	6.62227e+07	1.40393e+08	65623000	298	191	295	1	1	1	1	1	1	1	1	1	1	1	1	Yes	Yes	Yes	C1_04210C_B
17488000	0	0	229000000	78147000	113270000	0	0	0	5.82933e+06	140139000	0	640	192	661	1	0	0	1	1	1	0	0	0	0.333333	1	0	Yes	Yes	No	C3_05650W_B
167320000	147290000	147440000	121690000	155550000	140120000	160110000	160650000	147250000	1.54017e+08	139120000	1.56003e+08	171	193	170	1	1	1	1	1	1	1	1	1	1	1	1	Yes	Yes	Yes	C5_02930C_B
213030000	177380000	223800000	191180000	121060000	101670000	230430000	178750000	197440000	2.04737e+08	137970000	2.02207e+08	145	194	144	1	1	1	1	1	1	1	1	1	1	1	1	Yes	Yes	Yes	C1_02590C_B
213990000	146620000	156620000	169600000	136440000	105300000	139340000	164520000	209250000	172410000	1.37113e+08	1.71037e+08	160	195	159	1	1	1	1	1	1	1	1	1	1	1	1	Yes	Yes	Yes	CR_09160C_B
109230000	96610000	149680000	94254000	180880000	126850000	110020000	104520000	104670000	1.18507e+08	1.33995e+08	1.06403e+08	213	196	217	1	1	1	1	1	1	1	1	1	1	1	1	Yes	Yes	Yes	C4_01840C_B
170600000	125990000	95797000	180700000	110730000	110520000	135370000	142730000	80220000	1.30796e+08	1.33983e+08	119440000	202	197	206	1	1	1	1	1	1	1	1	1	1	1	1	Yes	Yes	Yes	C6_00650C_B
134370000	70656000	529620000	83020000	176730000	138460000	192550000	131560000	147110000	244882000	1.32737e+08	1.57073e+08	128	198	168	1	1	1	1	1	1	1	1	1	1	1	1	Yes	Yes	Yes	C4_04390W_B
198270000	63844000	153700000	98090000	160190000	138190000	144870000	109950000	170880000	1.38605e+08	1.32157e+08	141900000	192	199	182	1	1	1	1	1	1	1	1	1	1	1	1	Yes	Yes	Yes	C6_02010C_B
133470000	192980000	105230000	97336000	159930000	138690000	141170000	192560000	116590000	1.43893e+08	1.31985e+08	1.50107e+08	180	200	174	1	1	1	1	1	1	1	1	1	1	1	1	Yes	Yes	Yes	CR_10840C_B
356840000	239370000	242710000	74218000	173640000	145750000	301360000	288849984	347040000	279640000	1.31203e+08	3.12417e+08	114	201	99	1	1	1	1	1	1	1	1	1	1	1	1	Yes	Yes	Yes	C2_07380W_B
0	0	0	268760000	120910000	0	0	0	0	0	129890000	0	715	202	662	0	0	0	1	1	0	0	0	0	0	0.666667	0	No	Yes	No	C4_01700C_B
206120000	168160000	262250000	139790000	126850000	122780000	207430000	190200000	213280000	2.12177e+08	1.29807e+08	2.03637e+08	142	203	142	1	1	1	1	1	1	1	1	1	1	1	1	Yes	Yes	Yes	C1_04890W_B
84270000	102540000	166100000	153470000	131130000	103580000	113800000	93566000	86792000	1.17637e+08	1.29393e+08	9.80527e+07	216	204	232	1	1	1	1	1	1	1	1	1	1	1	1	Yes	Yes	Yes	C1_10280C_B
334169984	199510000	238100000	150010000	129700000	108450000	261190000	240710000	296849984	2.5726e+08	1.29387e+08	2.6625e+08	125	205	116	1	1	1	1	1	1	1	1	1	1	1	1	Yes	Yes	Yes	C1_04290C_B
185270000	149610000	106410000	136010000	137000000	113410000	136770000	148050000	131130000	1.47097e+08	1.28807e+08	138650000	176	206	186	1	1	1	1	1	1	1	1	1	1	1	1	Yes	Yes	Yes	C3_05240C_B
0	0	0	86259000	139290000	159940000	0	0	0	0	1.28496e+08	0	724	207	663	0	0	0	1	1	1	0	0	0	0	1	0	No	Yes	No	C5_01520C_A
0	0	0	211580000	76735000	96689000	0	0	0	0	1.28335e+08	0	687	208	664	0	0	0	1	1	1	0	0	0	0	1	0	No	Yes	No	C1_08900W_B
157190000	149020000	113140000	131440000	135760000	115540000	134030000	144890000	115130000	1.39783e+08	127580000	131350000	190	209	192	1	1	1	1	1	1	1	1	1	1	1	1	Yes	Yes	Yes	C2_03820C_B
33990000	0	29629000	47764000	44335000	287350016	31725000	28625000	0	2.12063e+07	1.26483e+08	2.01167e+07	494	210	475	1	0	1	1	1	1	1	1	0	0.666667	1	0.666667	Yes	Yes	Yes	C7_01470C_B
454209984	282089984	233080000	115660000	145900000	114530000	326340000	311400000	442009984	323126656	1.25363e+08	3.59917e+08	102	211	92	1	1	1	1	1	1	1	1	1	1	1	1	Yes	Yes	Yes	C5_00190C_B
0	0	0	95522000	0	280060000	0	0	0	0	125194000	0	751	212	665	0	0	0	1	0	1	0	0	0	0	0.666667	0	No	Yes	No	CR_06500C_B
222070000	185240000	156490000	107370000	135230000	131600000	185690000	219920000	187690000	1.87933e+08	1.24733e+08	1.97767e+08	152	213	147	1	1	1	1	1	1	1	1	1	1	1	1	Yes	Yes	Yes	C3_02470C_B
51490000	59212000	102440000	80847000	129140000	158180000	73223000	59053000	46087000	7.10473e+07	1.22722e+08	5.94543e+07	287	214	309	1	1	1	1	1	1	1	1	1	1	1	1	Yes	Yes	Yes	C5_00930C_B
0	0	0	44148000	43607000	279620000	0	0	0	0	1.22458e+08	0	752	215	666	0	0	0	1	1	1	0	0	0	0	1	0	No	Yes	No	CR_06510W_B
61915000	40882000	47938000	63915000	139570000	158970000	66555000	0	0	50245000	1.20818e+08	22185000	341	216	458	1	1	1	1	1	1	1	0	0	1	1	0.333333	Yes	Yes	Yes	CR_09670C_B
39831000	88546000	42225000	257920000	103160000	0	80650000	0	21112000	5.68673e+07	120360000	3.39207e+07	317	217	395	1	1	1	1	1	0	1	0	1	1	0.666667	0.666667	Yes	Yes	Yes	CR_08340W_B
292809984	147310000	293080000	125890000	118830000	110410000	190360000	208900000	247510000	2.444e+08	1.18377e+08	215590000	129	218	136	1	1	1	1	1	1	1	1	1	1	1	1	Yes	Yes	Yes	C2_06310C_B
0	0	0	166230000	60103000	115310000	0	0	0	0	113881000	0	693	219	667	0	0	0	1	1	1	0	0	0	0	1	0	No	Yes	No	C1_13690C_B
144990000	213960000	179900000	0	182250000	153570000	199250000	181550000	174940000	1.79617e+08	111940000	1.85247e+08	157	220	151	1	1	1	0	1	1	1	1	1	1	0.666667	1	Yes	Yes	Yes	C1_01690C_B
140300000	115070000	207470000	119450000	129990000	74391000	180840000	85716000	98114000	154280000	1.07944e+08	1.21557e+08	170	221	200	1	1	1	1	1	1	1	1	1	1	1	1	Yes	Yes	Yes	C2_06890C_B
650750016	3182099968	952659968	0	313560000	0	1274400000	2042000000	2048300032	1595169984	104520000	1788233344	27	222	23	1	1	1	0	1	0	1	1	1	1	0.333333	1	Yes	Yes	Yes	CR_07070C_B
91231000	70261000	165490000	88297000	119360000	103700000	120320000	0	79800000	108994000	1.03786e+08	6.67067e+07	232	223	291	1	1	1	1	1	1	1	0	1	1	1	0.666667	Yes	Yes	Yes	C7_02570C_B
221800000	148910000	136330000	120700000	117110000	70402000	179530000	172100000	159460000	1.69013e+08	1.02737e+08	1.70363e+08	162	224	160	1	1	1	1	1	1	1	1	1	1	1	1	Yes	Yes	Yes	C2_10620W_B
113260000	101700000	114720000	103840000	106600000	97196000	106890000	105230000	116350000	1.09893e+08	1.02545e+08	109490000	229	225	216	1	1	1	1	1	1	1	1	1	1	1	1	Yes	Yes	Yes	C1_03370W_A
0	32277000	0	47411000	64037000	191230000	0	0	0	10759000	1.00893e+08	0	581	226	668	0	1	0	1	1	1	0	0	0	0.333333	1	0	Yes	Yes	No	C2_02370C_B
0	0	0	197240000	29115000	74262000	0	0	0	0	1.00206e+08	0	707	227	669	0	0	0	1	1	1	0	0	0	0	1	0	No	Yes	No	C3_01250W_B
0	0	0	121800000	90147000	88666000	0	0	0	0	1.00204e+08	0	741	228	670	0	0	0	1	1	1	0	0	0	0	1	0	No	Yes	No	C7_00630C_B
0	0	0	200720000	0	96387000	0	0	0	0	9.90357e+07	0	711	229	671	0	0	0	1	0	1	0	0	0	0	0.666667	0	No	Yes	No	C3_05710W_B
35210000	42154000	38265000	179030000	43177000	74888000	36342000	12516000	22697000	38543000	9.90317e+07	2.38517e+07	387	230	447	1	1	1	1	1	1	1	1	1	1	1	1	Yes	Yes	Yes	C1_11120C_B
269649984	171010000	201100000	68058000	112540000	113110000	169890000	108610000	144910000	2.1392e+08	9.79027e+07	1.41137e+08	141	231	184	1	1	1	1	1	1	1	1	1	1	1	1	Yes	Yes	Yes	CR_10250C_B
304769984	39812000	0	60917000	80102000	150350000	0	267260000	223490000	1.14861e+08	97123000	1.63583e+08	221	232	163	1	1	0	1	1	1	0	1	1	0.666667	1	0.666667	Yes	Yes	Yes	C5_05320C_B
66297000	43022000	61119000	55032000	65881000	168940000	59773000	49851000	69938000	5.68127e+07	9.66177e+07	59854000	319	233	306	1	1	1	1	1	1	1	1	1	1	1	1	Yes	Yes	Yes	C7_04020C_B
0	0	0	153300000	55755000	80023000	0	0	0	0	9.63593e+07	0	734	234	672	0	0	0	1	1	1	0	0	0	0	1	0	No	Yes	No	C6_02330W_A
0	0	0	79280000	58275000	151090000	0	0	0	0	96215000	0	755	235	673	0	0	0	1	1	1	0	0	0	0	1	0	No	Yes	No	CR_09390C_B
51240000	120360000	172030000	123160000	74901000	90553000	81656000	0	0	1.14543e+08	9.62047e+07	2.72187e+07	222	236	432	1	1	1	1	1	1	1	0	0	1	1	0.333333	Yes	Yes	Yes	CR_07520C_B
249600000	139450000	116380000	76139000	94209000	117440000	160530000	161260000	159260000	1.68477e+08	9.59293e+07	160350000	163	237	164	1	1	1	1	1	1	1	1	1	1	1	1	Yes	Yes	Yes	CR_04660C_B
88102000	88044000	160840000	72544000	94371000	119830000	124040000	72370000	92484000	1.12329e+08	9.55817e+07	96298000	226	238	234	1	1	1	1	1	1	1	1	1	1	1	1	Yes	Yes	Yes	CR_00540C_B
174940000	130370000	116910000	91886000	91194000	102380000	128780000	153790000	114020000	140740000	9.51533e+07	1.32197e+08	187	239	191	1	1	1	1	1	1	1	1	1	1	1	1	Yes	Yes	Yes	C4_01520C_B
70598000	101170000	76878000	69424000	145470000	70187000	77939000	73338000	66979000	82882000	95027000	72752000	261	240	271	1	1	1	1	1	1	1	1	1	1	1	1	Yes	Yes	Yes	C5_04490C_B
85180000	117960000	166480000	99221000	99948000	85502000	119800000	89454000	103200000	1.23207e+08	9.48903e+07	1.04151e+08	207	241	220	1	1	1	1	1	1	1	1	1	1	1	1	Yes	Yes	Yes	C5_00480C_B
339910016	228270000	217450000	129640000	153770000	0	257920000	293480000	282609984	261876672	94470000	278003328	124	242	110	1	1	1	1	1	0	1	1	1	1	0.666667	1	Yes	Yes	Yes	C1_06960W_B
180810000	123950000	84693000	86019000	92642000	101420000	108000000	140150000	155870000	1.29818e+08	9.33603e+07	1.34673e+08	205	243	189	1	1	1	1	1	1	1	1	1	1	1	1	Yes	Yes	Yes	C5_02000C_B
113270000	57467000	307950016	106430000	82698000	90374000	130600000	65134000	80571000	1.59562e+08	9.31673e+07	9.21017e+07	167	244	237	1	1	1	1	1	1	1	1	1	1	1	1	Yes	Yes	Yes	C6_02220W_B
37225000	0	0	69162000	108960000	101150000	0	0	0	1.24083e+07	9.30907e+07	0	556	245	674	1	0	0	1	1	1	0	0	0	0.333333	1	0	Yes	Yes	No	C6_03960W_A
170930000	138680000	118630000	89935000	107340000	71505000	132830000	135270000	139020000	1.42747e+08	8.95933e+07	1.35707e+08	182	246	188	1	1	1	1	1	1	1	1	1	1	1	1	Yes	Yes	Yes	C6_03760C_B
104190000	1207800064	436440000	0	225090000	43145000	155760000	727040000	824440000	5.8281e+08	8.94117e+07	569080000	64	247	59	1	1	1	0	1	1	1	1	1	1	0.666667	1	Yes	Yes	Yes	C5_04130C_B
168860000	129260000	114980000	84996000	92288000	88647000	133240000	137230000	92336000	137700000	8.86437e+07	1.20935e+08	193	248	202	1	1	1	1	1	1	1	1	1	1	1	1	Yes	Yes	Yes	C1_06460C_B
20832000	0	14776000	20071000	53797000	190930000	0	24139000	36239000	1.18693e+07	88266000	20126000	562	249	474	1	0	1	1	1	1	0	1	1	0.666667	1	0.666667	Yes	Yes	Yes	C5_02230W_A
0	0	0	78467000	62543000	122840000	0	0	0	0	87950000	0	716	250	675	0	0	0	1	1	1	0	0	0	0	1	0	No	Yes	No	C4_02340W_B
80381000	81363000	62311000	57048000	90927000	111890000	71676000	94962000	86469000	74685000	8.66217e+07	84369000	282	251	250	1	1	1	1	1	1	1	1	1	1	1	1	Yes	Yes	Yes	C7_01640W_B
93354000	95678000	62041000	82319000	104670000	71230000	85601000	80358000	70821000	83691000	86073000	7.89267e+07	259	252	259	1	1	1	1	1	1	1	1	1	1	1	1	Yes	Yes	Yes	C6_03340C_B
149360000	108710000	131860000	70345000	100070000	84848000	106490000	157410000	157550000	1.29977e+08	8.50877e+07	1.40483e+08	204	253	185	1	1	1	1	1	1	1	1	1	1	1	1	Yes	Yes	Yes	C5_04300C_B
0	0	0	103830000	63949000	87289000	0	49934000	0	0	8.50227e+07	1.66447e+07	726	254	509	0	0	0	1	1	1	0	1	0	0	1	0.333333	No	Yes	Yes	C5_02460C_A
275360000	144550000	0	146310000	108750000	0	207220000	178020000	133940000	139970000	85020000	173060000	189	255	157	1	1	0	1	1	0	1	1	1	0.666667	0.666667	1	Yes	Yes	Yes	CR_06070W_B
137090000	108620000	156070000	79155000	97173000	76000000	133180000	108560000	146060000	1.33927e+08	8.41093e+07	1.29267e+08	196	256	194	1	1	1	1	1	1	1	1	1	1	1	1	Yes	Yes	Yes	C1_09490C_B
171490000	132090000	210660000	85547000	90354000	71592000	186050000	123780000	162010000	1.71413e+08	8.24977e+07	157280000	161	257	167	1	1	1	1	1	1	1	1	1	1	1	1	Yes	Yes	Yes	C6_02730W_B
400430016	226910000	209730000	82666000	87022000	73016000	251940000	348169984	307129984	2.79023e+08	8.09013e+07	3.02413e+08	115	258	102	1	1	1	1	1	1	1	1	1	1	1	1	Yes	Yes	Yes	C1_00710C_B
43643000	71397000	42787000	77670000	85756000	78341000	52573000	49538000	36858000	52609000	80589000	46323000	334	259	348	1	1	1	1	1	1	1	1	1	1	1	1	Yes	Yes	Yes	C7_00400W_B
59448000	53708000	40537000	112100000	57858000	68298000	50875000	52509000	30409000	51231000	7.94187e+07	4.45977e+07	337	260	352	1	1	1	1	1	1	1	1	1	1	1	1	Yes	Yes	Yes	C2_08160C_B
0	0	0	130630000	43873000	63546000	0	0	0	0	7.93497e+07	0	685	261	676	0	0	0	1	1	1	0	0	0	0	1	0	No	Yes	No	C1_07900W_B
240100000	1176800000	692350016	0	134120000	103800000	527489984	1031699968	742800000	7.03083e+08	7.93067e+07	767329984	54	262	47	1	1	1	0	1	1	1	1	1	1	0.666667	1	Yes	Yes	Yes	C2_01780W_B
81598000	0	33535000	41047000	103200000	93424000	30199000	76588000	0	3.83777e+07	7.92237e+07	3.55957e+07	388	263	388	1	0	1	1	1	1	1	1	0	0.666667	1	0.666667	Yes	Yes	Yes	CR_09010C_B
88892000	77410000	63289000	98880000	69049000	69462000	88503000	82483000	80246000	7.65303e+07	7.91303e+07	83744000	276	264	252	1	1	1	1	1	1	1	1	1	1	1	1	Yes	Yes	Yes	C1_09680W_B
77221000	50107000	149900000	88794000	76201000	72099000	67217000	78110000	68877000	9.24093e+07	7.90313e+07	7.14013e+07	245	265	275	1	1	1	1	1	1	1	1	1	1	1	1	Yes	Yes	Yes	C6_01610W_B
34794000	0	0	35812000	58501000	141800000	0	0	40131000	11598000	7.87043e+07	13377000	564	266	535	1	0	0	1	1	1	0	0	1	0.333333	1	0.333333	Yes	Yes	Yes	CR_09380W_B
160670000	148650000	90662000	78165000	84796000	71378000	138540000	147240000	149080000	1.33327e+08	78113000	1.44953e+08	199	267	180	1	1	1	1	1	1	1	1	1	1	1	1	Yes	Yes	Yes	C2_09430W_B
410670016	1972400000	977329984	0	154420000	78193000	464729984	762739968	1422000000	1.12013e+09	7.75377e+07	8.83157e+08	36	268	43	1	1	1	0	1	1	1	1	1	1	0.666667	1	Yes	Yes	Yes	C6_00820W_B
183710000	137560000	77500000	31494000	99303000	101650000	132780000	134760000	181140000	1.32923e+08	7.74823e+07	149560000	201	269	175	1	1	1	1	1	1	1	1	1	1	1	1	Yes	Yes	Yes	C3_00880W_B
0	0	14470000	106720000	77445000	47969000	0	0	0	4.82333e+06	77378000	0	658	270	677	0	0	1	1	1	1	0	0	0	0.333333	1	0	Yes	Yes	No	C7_03350C_B
73772000	83979000	99972000	70273000	79549000	80517000	92329000	78570000	40308000	8.59077e+07	7.67797e+07	7.04023e+07	254	271	279	1	1	1	1	1	1	1	1	1	1	1	1	Yes	Yes	Yes	CR_07630C_B
0	0	0	67919000	86778000	72928000	0	0	0	0	75875000	0	704	272	678	0	0	0	1	1	1	0	0	0	0	1	0	No	Yes	No	C2_08810C_B
19808000	47291000	54656000	143170000	31488000	51300000	0	30085000	0	40585000	7.53193e+07	1.00283e+07	377	273	568	1	1	1	1	1	1	0	1	0	1	1	0.333333	Yes	Yes	Yes	C3_05200W_B
0	0	0	129160000	43770000	52098000	0	0	0	0	7.50093e+07	0	723	274	679	0	0	0	1	1	1	0	0	0	0	1	0	No	Yes	No	C5_01380W_A
30263000	0	48718000	138300000	53712000	31592000	39498000	0	0	26327000	7.45347e+07	13166000	454	275	536	1	0	1	1	1	1	1	0	0	0.666667	1	0.333333	Yes	Yes	Yes	C4_04480C_B
52943000	24260000	124710000	144450000	44810000	32577000	59140000	39012000	36477000	6.73043e+07	7.39457e+07	4.48763e+07	296	276	351	1	1	1	1	1	1	1	1	1	1	1	1	Yes	Yes	Yes	C2_03750W_B
0	0	0	131210000	28935000	61277000	0	0	0	0	7.38073e+07	0	709	277	680	0	0	0	1	1	1	0	0	0	0	1	0	No	Yes	No	C3_03250W_B
31976000	44818000	70712000	86815000	58859000	75350000	37823000	61796000	33976000	4.91687e+07	7.36747e+07	4.45317e+07	346	278	353	1	1	1	1	1	1	1	1	1	1	1	1	Yes	Yes	Yes	C1_08450C_B
0	0	0	117890000	39826000	62280000	0	0	0	0	73332000	0	729	279	681	0	0	0	1	1	1	0	0	0	0	1	0	No	Yes	No	C5_04950C_A
30065000	30233000	0	47338000	85222000	87029000	19378000	0	0	2.00993e+07	7.31963e+07	6.45933e+06	506	280	609	1	1	0	1	1	1	1	0	0	0.666667	1	0.333333	Yes	Yes	Yes	CR_02360W_B
121300000	102000000	104080000	64044000	76656000	78654000	96249000	85844000	60397000	1.09127e+08	73118000	80830000	231	281	256	1	1	1	1	1	1	1	1	1	1	1	1	Yes	Yes	Yes	C2_04580W_B
23032000	0	49163000	94389000	53525000	68778000	31116000	52844000	0	24065000	7.22307e+07	2.79867e+07	482	282	426	1	0	1	1	1	1	1	1	0	0.666667	1	0.666667	Yes	Yes	Yes	C1_06730W_B
191470000	642480000	366000000	46017000	95714000	74020000	277870016	190260000	318500000	3.99983e+08	71917000	2.6221e+08	94	283	119	1	1	1	1	1	1	1	1	1	1	1	1	Yes	Yes	Yes	C3_01810C_B
123180000	112710000	105840000	72784000	74899000	67813000	123250000	96243000	126800000	113910000	71832000	115431000	223	284	210	1	1	1	1	1	1	1	1	1	1	1	1	Yes	Yes	Yes	CR_07010W_B
76426000	77298000	40335000	45538000	91898000	77778000	64949000	76938000	58380000	6.46863e+07	71738000	6.67557e+07	301	285	290	1	1	1	1	1	1	1	1	1	1	1	1	Yes	Yes	Yes	C4_07110C_B
57780000	76765000	94348000	97321000	82347000	35389000	72669000	51383000	69563000	7.62977e+07	7.16857e+07	6.45383e+07	277	286	301	1	1	1	1	1	1	1	1	1	1	1	1	Yes	Yes	Yes	C1_01870C_B
39178000	61018000	122560000	92632000	50124000	65690000	64514000	0	0	74252000	69482000	2.15047e+07	284	287	466	1	1	1	1	1	1	1	0	0	1	1	0.333333	Yes	Yes	Yes	C3_01470W_B
69299000	0	170770000	88393000	54217000	63680000	95220000	68923000	75877000	80023000	6.87633e+07	8.00067e+07	266	288	258	1	0	1	1	1	1	1	1	1	0.666667	1	1	Yes	Yes	Yes	C1_03500W_B
1187000064	4206500096	1618599936	0	136600000	69185000	1379299968	3102700032	1725200000	2.33737e+09	68595000	2.06907e+09	19	289	20	1	1	1	0	1	1	1	1	1	1	0.666667	1	Yes	Yes	Yes	C2_10030C_A
0	0	0	69365000	43317000	92910000	0	0	0	0	6.85307e+07	0	725	290	682	0	0	0	1	1	1	0	0	0	0	1	0	No	Yes	No	C5_02110W_A
129920000	85354000	73720000	71513000	75930000	57395000	95001000	84136000	116280000	9.63313e+07	6.82793e+07	9.84723e+07	242	291	231	1	1	1	1	1	1	1	1	1	1	1	1	Yes	Yes	Yes	C1_05630C_B
97901000	60795000	46273000	68101000	82006000	54219000	64772000	73024000	63602000	68323000	6.81087e+07	6.71327e+07	292	292	288	1	1	1	1	1	1	1	1	1	1	1	1	Yes	Yes	Yes	C3_03410C_B
49335000	0	64322000	83352000	52951000	66341000	34490000	58270000	66295000	3.78857e+07	67548000	5.30183e+07	392	293	327	1	0	1	1	1	1	1	1	1	0.666667	1	1	Yes	Yes	Yes	C5_01770C_A
0	0	0	110730000	32959000	58665000	0	0	0	0	6.74513e+07	0	743	294	683	0	0	0	1	1	1	0	0	0	0	1	0	No	Yes	No	C7_01520W_B
0	0	0	96140000	56175000	49691000	0	0	0	0	6.73353e+07	0	681	295	684	0	0	0	1	1	1	0	0	0	0	1	0	No	Yes	No	C1_03100W_B
176340000	120570000	140990000	62803000	84793000	53996000	122850000	100200000	131670000	1.45967e+08	6.71973e+07	118240000	179	296	208	1	1	1	1	1	1	1	1	1	1	1	1	Yes	Yes	Yes	CR_09100C_B
102400000	94395000	155630000	83034000	63205000	55101000	110080000	94990000	95509000	117475000	6.71133e+07	100193000	217	297	227	1	1	1	1	1	1	1	1	1	1	1	1	Yes	Yes	Yes	C2_02030W_B
0	0	0	79502000	74456000	44857000	0	18118000	28366000	0	6.62717e+07	1.54947e+07	731	298	522	0	0	0	1	1	1	0	1	1	0	1	0.666667	No	Yes	Yes	C6_00480C_B
114810000	55475000	70768000	68771000	66340000	63414000	80774000	86140000	95360000	80351000	66175000	8.74247e+07	264	299	245	1	1	1	1	1	1	1	1	1	1	1	1	Yes	Yes	Yes	C5_02380W_B
0	0	0	123300000	35971000	39125000	0	0	0	0	66132000	0	694	300	685	0	0	0	1	1	1	0	0	0	0	1	0	No	Yes	No	C2_01000W_B
0	0	0	84983000	46026000	67253000	0	0	0	0	6.60873e+07	0	738	301	686	0	0	0	1	1	1	0	0	0	0	1	0	No	Yes	No	C6_03840C_B
0	0	0	74332000	49719000	73887000	0	0	0	0	6.59793e+07	0	676	302	687	0	0	0	1	1	1	0	0	0	0	1	0	No	Yes	No	C1_00390W_B
0	0	23144000	104130000	43636000	50071000	0	0	0	7.71467e+06	6.59457e+07	0	622	303	688	0	0	1	1	1	1	0	0	0	0.333333	1	0	Yes	Yes	No	C1_10270C_A
103870000	62125000	72182000	47783000	80637000	66288000	83142000	93862000	57683000	7.93923e+07	6.49027e+07	78229000	268	304	261	1	1	1	1	1	1	1	1	1	1	1	1	Yes	Yes	Yes	C4_04900W_B
210660000	68851000	122150000	55716000	66423000	68487000	160740000	85648000	166990000	133887000	63542000	1.37793e+08	197	305	187	1	1	1	1	1	1	1	1	1	1	1	1	Yes	Yes	Yes	CR_00640W_B
19581000	80679000	60292000	0	41096000	148970000	25259000	168540000	162500000	5.35173e+07	6.33553e+07	1.18766e+08	329	306	207	1	1	1	0	1	1	1	1	1	1	0.666667	1	Yes	Yes	Yes	C5_03610W_B
25955000	0	34558000	55855000	69418000	64112000	28175000	26178000	35067000	20171000	6.31283e+07	2.98067e+07	504	307	414	1	0	1	1	1	1	1	1	1	0.666667	1	1	Yes	Yes	Yes	CR_08150W_B
170140000	117050000	79490000	70529000	58115000	60673000	130690000	120630000	111670000	1.22227e+08	6.31057e+07	1.20997e+08	210	308	201	1	1	1	1	1	1	1	1	1	1	1	1	Yes	Yes	Yes	C2_05610C_B
76146000	0	49932000	77636000	54096000	56607000	52696000	62417000	46367000	42026000	6.27797e+07	5.38267e+07	372	309	324	1	0	1	1	1	1	1	1	1	0.666667	1	1	Yes	Yes	Yes	C2_02410W_A
0	0	0	150570000	0	33790000	0	0	0	0	6.14533e+07	0	733	310	689	0	0	0	1	0	1	0	0	0	0	0.666667	0	No	Yes	No	C6_00840W_B
52284000	58156000	35048000	52115000	83559000	47796000	52767000	81697000	37903000	48496000	6.11567e+07	5.74557e+07	349	311	313	1	1	1	1	1	1	1	1	1	1	1	1	Yes	Yes	Yes	C1_13160W_B
77558000	78280000	66773000	68992000	57612000	56652000	74953000	78512000	61432000	7.42037e+07	6.10853e+07	7.16323e+07	286	312	274	1	1	1	1	1	1	1	1	1	1	1	1	Yes	Yes	Yes	C5_03070W_B
29163000	151420000	60692000	61246000	45690000	75190000	52520000	53471000	42150000	80425000	6.07087e+07	4.93803e+07	263	313	339	1	1	1	1	1	1	1	1	1	1	1	1	Yes	Yes	Yes	C3_07470W_B
65229000	69209000	92015000	88026000	92855000	0	85131000	64306000	58748000	7.54843e+07	6.02937e+07	69395000	279	314	281	1	1	1	1	1	0	1	1	1	1	0.666667	1	Yes	Yes	Yes	C2_00960C_B
157800000	60289000	147590000	50410000	90098000	36123000	106700000	50146000	148730000	121893000	58877000	1.01859e+08	211	315	223	1	1	1	1	1	1	1	1	1	1	1	1	Yes	Yes	Yes	C7_03670W_B
232940000	81733000	111320000	45770000	84935000	45560000	150810000	135490000	139630000	1.41998e+08	58755000	1.41977e+08	183	316	181	1	1	1	1	1	1	1	1	1	1	1	1	Yes	Yes	Yes	C2_07400C_A
39870000	57133000	70233000	51018000	69357000	55878000	51467000	59990000	45972000	5.57453e+07	58751000	5.24763e+07	324	317	329	1	1	1	1	1	1	1	1	1	1	1	1	Yes	Yes	Yes	C4_05320W_B
298950016	661529984	715160000	29550000	83543000	63103000	422070016	535150016	397700000	5.58547e+08	58732000	4.5164e+08	68	318	73	1	1	1	1	1	1	1	1	1	1	1	1	Yes	Yes	Yes	C3_06360C_B
55011000	76466000	37907000	109320000	65638000	0	54577000	32111000	26092000	5.64613e+07	5.83193e+07	3.75933e+07	320	319	381	1	1	1	1	1	0	1	1	1	1	0.666667	1	Yes	Yes	Yes	C4_02990C_B
92320000	0	55382000	50737000	59665000	61137000	79834000	65586000	66201000	49234000	5.71797e+07	7.05403e+07	345	320	278	1	0	1	1	1	1	1	1	1	0.666667	1	1	Yes	Yes	Yes	C3_07640C_B
482510016	4204300032	2912699904	0	169920000	0	710760000	1094300032	2432399872	2533169984	56640000	1.41249e+09	18	321	30	1	1	1	0	1	0	1	1	1	1	0.333333	1	Yes	Yes	Yes	C5_04110W_B
0	0	73019000	83809000	32928000	52585000	47364000	0	37574000	2.43397e+07	5.64407e+07	2.83127e+07	477	322	424	0	0	1	1	1	1	1	0	1	0.333333	1	0.666667	Yes	Yes	Yes	C1_14100W_B
78309000	59839000	68185000	52920000	63572000	51462000	64309000	0	37090000	6.87777e+07	5.59847e+07	3.37997e+07	291	323	396	1	1	1	1	1	1	1	0	1	1	1	0.666667	Yes	Yes	Yes	C2_08130W_B
96084000	109950000	89684000	39701000	61898000	66134000	94694000	94227000	77255000	9.85727e+07	55911000	8.87253e+07	239	324	239	1	1	1	1	1	1	1	1	1	1	1	1	Yes	Yes	Yes	C1_05300C_B
239330000	180070000	182800000	0	53556000	111710000	173060000	260270000	391150016	2.00733e+08	5.50887e+07	274826672	147	325	111	1	1	1	0	1	1	1	1	1	1	0.666667	1	Yes	Yes	Yes	C1_09690W_B
45873000	38120000	56075000	57304000	63584000	43790000	40708000	0	0	4.66893e+07	5.48927e+07	1.35693e+07	355	326	533	1	1	1	1	1	1	1	0	0	1	1	0.333333	Yes	Yes	Yes	C5_02270W_B
104040000	76221000	56160000	57766000	59039000	46634000	80319000	77346000	74169000	78807000	5.44797e+07	77278000	272	327	262	1	1	1	1	1	1	1	1	1	1	1	1	Yes	Yes	Yes	C4_01270W_B
113540000	263340000	910529984	0	0	162660000	155250000	140050000	75384000	4.29137e+08	54220000	1.23561e+08	90	328	199	1	1	1	0	0	1	1	1	1	1	0.333333	1	Yes	Yes	Yes	C4_03470C_B
0	41749000	65560000	60231000	54875000	47474000	32324000	0	33095000	3.57697e+07	5.41933e+07	2.18063e+07	406	329	463	0	1	1	1	1	1	1	0	1	0.666667	1	0.666667	Yes	Yes	Yes	C3_04140C_B
34537000	47509000	113720000	40728000	67899000	53188000	54871000	33518000	58444000	6.52553e+07	5.39383e+07	4.89443e+07	300	330	341	1	1	1	1	1	1	1	1	1	1	1	1	Yes	Yes	Yes	C1_00400W_B
39146000	0	20871000	25171000	40602000	95123000	27711000	41326000	20421000	2.00057e+07	53632000	2.98193e+07	507	331	413	1	0	1	1	1	1	1	1	1	0.666667	1	1	Yes	Yes	Yes	C7_03390C_B
107120000	38697000	46489000	47709000	53213000	59406000	80577000	18696000	55667000	64102000	5.34427e+07	5.16467e+07	302	332	333	1	1	1	1	1	1	1	1	1	1	1	1	Yes	Yes	Yes	CR_06150C_B
102810000	39840000	55049000	76315000	49729000	32834000	68525000	81608000	71330000	6.58997e+07	5.29593e+07	73821000	299	333	267	1	1	1	1	1	1	1	1	1	1	1	1	Yes	Yes	Yes	C5_01210W_B
68007000	52036000	132870000	0	54207000	104500000	93662000	60217000	88368000	8.43043e+07	5.29023e+07	80749000	258	334	257	1	1	1	0	1	1	1	1	1	1	0.666667	1	Yes	Yes	Yes	C7_02280W_B
36513000	28523000	48757000	158640000	0	0	38051000	60629000	41283000	37931000	52880000	4.66543e+07	391	335	346	1	1	1	1	0	0	1	1	1	1	0.333333	1	Yes	Yes	Yes	C1_10870W_B
145750000	96611000	66482000	51664000	67873000	38207000	102470000	115950000	84609000	1.02948e+08	5.25813e+07	1.0101e+08	238	336	225	1	1	1	1	1	1	1	1	1	1	1	1	Yes	Yes	Yes	C1_05720W_B
0	0	48979000	46440000	52467000	57687000	0	0	0	1.63263e+07	52198000	0	532	337	690	0	0	1	1	1	1	0	0	0	0.333333	1	0	Yes	Yes	No	C3_06860C_B
85202000	70480000	66941000	54654000	53963000	46106000	66298000	64533000	75402000	7.42077e+07	5.15743e+07	6.87443e+07	285	338	284	1	1	1	1	1	1	1	1	1	1	1	1	Yes	Yes	Yes	C1_05290W_B
283220000	59339000	74775000	52941000	66167000	35372000	151270000	95778000	218430000	1.39111e+08	5.14933e+07	1.55159e+08	191	339	171	1	1	1	1	1	1	1	1	1	1	1	1	Yes	Yes	Yes	C1_04140W_B
52367000	62527000	140830000	47826000	59868000	44666000	72837000	47211000	86115000	8.52413e+07	5.07867e+07	68721000	255	340	285	1	1	1	1	1	1	1	1	1	1	1	1	Yes	Yes	Yes	C2_05700W_B
85071000	54283000	33335000	71634000	42595000	38007000	86997000	71789000	36930000	57563000	5.07453e+07	6.52387e+07	316	341	297	1	1	1	1	1	1	1	1	1	1	1	1	Yes	Yes	Yes	C3_00090W_B
50141000	50113000	80502000	39619000	71396000	40707000	63649000	63463000	68687000	60252000	50574000	6.52663e+07	309	342	296	1	1	1	1	1	1	1	1	1	1	1	1	Yes	Yes	Yes	C4_02280W_B
33922000	0	0	43045000	59009000	48939000	0	0	0	1.13073e+07	50331000	0	568	343	691	1	0	0	1	1	1	0	0	0	0.333333	1	0	Yes	Yes	No	C2_08640C_B
103510000	74266000	58756000	39822000	62810000	46689000	83527000	79739000	57635000	78844000	4.97737e+07	7.36337e+07	271	344	268	1	1	1	1	1	1	1	1	1	1	1	1	Yes	Yes	Yes	C7_01790C_B
327840000	178270000	175060000	61916000	53175000	34091000	198160000	277160000	315769984	2.27057e+08	4.97273e+07	2.63697e+08	136	345	118	1	1	1	1	1	1	1	1	1	1	1	1	Yes	Yes	Yes	CR_09120C_B
0	0	0	69456000	30596000	47380000	0	0	0	0	49144000	0	739	346	692	0	0	0	1	1	1	0	0	0	0	1	0	No	Yes	No	C6_04040C_B
116690000	67171000	42184000	53149000	53827000	38701000	61012000	70860000	76020000	7.53483e+07	48559000	6.92973e+07	280	347	283	1	1	1	1	1	1	1	1	1	1	1	1	Yes	Yes	Yes	C7_01800C_B
0	0	0	40687000	52866000	51580000	0	0	0	0	4.83777e+07	0	719	348	693	0	0	0	1	1	1	0	0	0	0	1	0	No	Yes	No	C4_05140C_B
0	0	18457000	144820000	0	0	0	0	0	6.15233e+06	4.82733e+07	0	635	349	694	0	0	1	1	0	0	0	0	0	0.333333	0.333333	0	Yes	Yes	No	C4_05810W_A
114450000	72362000	55786000	48954000	60856000	34469000	77244000	70744000	71258000	80866000	48093000	73082000	262	350	269	1	1	1	1	1	1	1	1	1	1	1	1	Yes	Yes	Yes	C2_00340C_B
15662000	0	0	25915000	32349000	85797000	0	0	29137000	5.22067e+06	4.80203e+07	9.71233e+06	646	351	571	1	0	0	1	1	1	0	0	1	0.333333	1	0.333333	Yes	Yes	Yes	C4_02470C_B
203480000	86499000	135140000	90189000	52940000	0	136570000	88698000	135620000	1.41706e+08	4.77097e+07	120296000	184	352	203	1	1	1	1	1	0	1	1	1	1	0.666667	1	Yes	Yes	Yes	C6_04520W_B
118680000	84478000	128090000	49169000	56675000	36260000	99887000	91177000	107620000	110416000	47368000	9.95613e+07	227	353	228	1	1	1	1	1	1	1	1	1	1	1	1	Yes	Yes	Yes	C2_09970C_B
14597000	0	0	25690000	45934000	69097000	15038000	0	0	4.86567e+06	46907000	5.01267e+06	656	354	634	1	0	0	1	1	1	1	0	0	0.333333	1	0.333333	Yes	Yes	Yes	C1_03510C_B
38714000	0	37158000	47831000	47899000	44953000	33374000	0	39079000	2.52907e+07	4.68943e+07	24151000	469	355	445	1	0	1	1	1	1	1	0	1	0.666667	1	0.666667	Yes	Yes	Yes	CR_00580W_B
0	0	0	54743000	29271000	54867000	0	0	0	0	4.62937e+07	0	737	356	695	0	0	0	1	1	1	0	0	0	0	1	0	No	Yes	No	C6_03790C_B
45932000	0	0	43789000	48974000	46035000	0	0	0	1.53107e+07	46266000	0	540	357	696	1	0	0	1	1	1	0	0	0	0.333333	1	0	Yes	Yes	No	C4_03180W_B
41879000	0	90241000	34596000	62435000	41611000	60641000	0	0	44040000	46214000	2.02137e+07	361	358	473	1	0	1	1	1	1	1	0	0	0.666667	1	0.333333	Yes	Yes	Yes	C2_06720W_B
223290000	149880000	87511000	90002000	19384000	29095000	136310000	127340000	259240000	1.5356e+08	4.61603e+07	1.74297e+08	172	359	154	1	1	1	1	1	1	1	1	1	1	1	1	Yes	Yes	Yes	C3_04830C_B
0	0	34200000	48273000	52162000	35733000	29513000	0	0	11400000	4.53893e+07	9.83767e+06	565	360	570	0	0	1	1	1	1	1	0	0	0.333333	1	0.333333	Yes	Yes	Yes	C6_03320W_B
1428999936	2330299904	993369984	0	51349000	84705000	1436099968	631100032	278980000	1.58422e+09	4.53513e+07	782060000	28	361	46	1	1	1	0	1	1	1	1	1	1	0.666667	1	Yes	Yes	Yes	C1_02990C_B
64647000	46211000	52067000	43982000	49076000	42491000	46159000	47296000	64700000	5.43083e+07	45183000	5.27183e+07	327	362	328	1	1	1	1	1	1	1	1	1	1	1	1	Yes	Yes	Yes	CR_03170W_B
59107000	0	35588000	0	65263000	69740000	53257000	64204000	0	31565000	45001000	3.91537e+07	420	363	378	1	0	1	0	1	1	1	1	0	0.666667	0.666667	0.666667	Yes	Yes	Yes	C1_11670W_B
43360000	45844000	84925000	30265000	59179000	44796000	51277000	41363000	39843000	58043000	4.47467e+07	44161000	314	364	355	1	1	1	1	1	1	1	1	1	1	1	1	Yes	Yes	Yes	CR_00510C_B
0	77202000	0	47011000	41924000	44503000	0	0	0	25734000	4.44793e+07	0	461	365	697	0	1	0	1	1	1	0	0	0	0.333333	1	0	Yes	Yes	No	C5_05390C_B
73244000	0	53199000	57409000	43089000	32605000	58143000	50745000	58237000	4.21477e+07	4.43677e+07	5.57083e+07	371	366	318	1	0	1	1	1	1	1	1	1	0.666667	1	1	Yes	Yes	Yes	C1_11450C_B
33086000	45066000	55988000	36068000	50890000	44479000	0	0	0	4.47133e+07	4.38123e+07	0	358	367	698	1	1	1	1	1	1	0	0	0	1	1	0	Yes	Yes	No	C5_02400W_B
279209984	163670000	152820000	32206000	57569000	40885000	174270000	135460000	210090000	1.98567e+08	4.35533e+07	1.73273e+08	149	368	156	1	1	1	1	1	1	1	1	1	1	1	1	Yes	Yes	Yes	C4_00220C_B
0	0	0	64726000	25618000	37154000	0	0	0	0	4.24993e+07	0	677	369	699	0	0	0	1	1	1	0	0	0	0	1	0	No	Yes	No	C1_00490C_B
50773000	0	57211000	32407000	60309000	33918000	42629000	41660000	33033000	3.59947e+07	4.22113e+07	3.91073e+07	404	370	379	1	0	1	1	1	1	1	1	1	0.666667	1	1	Yes	Yes	Yes	C2_01430W_B
112720000	96554000	221300000	49719000	33485000	41942000	157710000	87476000	140720000	1.43525e+08	4.17153e+07	1.28635e+08	181	371	195	1	1	1	1	1	1	1	1	1	1	1	1	Yes	Yes	Yes	C1_05110C_B
80880000	78336000	114620000	38024000	55115000	31701000	73982000	57391000	87601000	9.12787e+07	4.16133e+07	7.29913e+07	247	372	270	1	1	1	1	1	1	1	1	1	1	1	1	Yes	Yes	Yes	C1_01530C_B
39868000	56464000	61949000	60465000	63220000	0	50460000	0	0	5.27603e+07	4.12283e+07	16820000	331	373	506	1	1	1	1	1	0	1	0	0	1	0.666667	0.333333	Yes	Yes	Yes	CR_00090C_B
28390000	0	35281000	29249000	53725000	39072000	29829000	0	27884000	2.12237e+07	40682000	1.92377e+07	493	374	484	1	0	1	1	1	1	1	0	1	0.666667	1	0.666667	Yes	Yes	Yes	C1_05880W_B
80209000	49732000	159690000	30940000	53282000	37325000	93701000	54228000	69602000	9.65437e+07	4.05157e+07	7.25103e+07	241	375	272	1	1	1	1	1	1	1	1	1	1	1	1	Yes	Yes	Yes	C2_09640W_B
0	0	0	37573000	28232000	53269000	0	0	0	0	3.96913e+07	0	730	376	700	0	0	0	1	1	1	0	0	0	0	1	0	No	Yes	No	C6_00330C_B
25890000	34091000	28492000	28422000	47847000	41704000	22235000	30613000	25393000	29491000	3.93243e+07	2.60803e+07	429	377	435	1	1	1	1	1	1	1	1	1	1	1	1	Yes	Yes	Yes	C3_02480C_B
50469000	0	42027000	45487000	34809000	36411000	42851000	0	38951000	30832000	3.89023e+07	2.72673e+07	424	378	431	1	0	1	1	1	1	1	0	1	0.666667	1	0.666667	Yes	Yes	Yes	C2_04600C_B
0	0	0	53994000	21417000	40424000	0	0	0	0	3.86117e+07	0	742	379	701	0	0	0	1	1	1	0	0	0	0	1	0	No	Yes	No	C7_01510W_B
51534000	65468000	56905000	40772000	30092000	43884000	49192000	71358000	78843000	57969000	3.82493e+07	6.64643e+07	315	380	292	1	1	1	1	1	1	1	1	1	1	1	1	Yes	Yes	Yes	C5_03350W_B
40687000	36401000	47550000	33373000	46829000	33834000	41416000	0	32860000	41546000	38012000	2.47587e+07	375	381	440	1	1	1	1	1	1	1	0	1	1	1	0.666667	Yes	Yes	Yes	CR_09240C_B
281200000	42194000	100370000	24793000	26507000	59016000	136110000	146710000	191230000	1.41255e+08	36772000	1.58017e+08	185	382	166	1	1	1	1	1	1	1	1	1	1	1	1	Yes	Yes	Yes	C3_02280C_A
60753000	50851000	52415000	41940000	68060000	0	51553000	68256000	89978000	54673000	3.66667e+07	69929000	326	383	280	1	1	1	1	1	0	1	1	1	1	0.666667	1	Yes	Yes	Yes	C5_05230C_A
78069000	50918000	39951000	26941000	46640000	35965000	43780000	62567000	66364000	5.63127e+07	3.65153e+07	5.75703e+07	321	384	312	1	1	1	1	1	1	1	1	1	1	1	1	Yes	Yes	Yes	CM_00030W
103530000	59432000	65400000	0	51713000	57796000	96395000	71518000	68600000	7.61207e+07	36503000	7.88377e+07	278	385	260	1	1	1	0	1	1	1	1	1	1	0.666667	1	Yes	Yes	Yes	CR_00620C_B
135230000	105390000	72720000	51588000	57716000	0	101560000	105810000	84032000	1.04447e+08	3.64347e+07	97134000	236	386	233	1	1	1	1	1	0	1	1	1	1	0.666667	1	Yes	Yes	Yes	C1_11060C_B
36749000	47177000	0	26102000	34343000	48128000	30528000	40036000	35558000	2.79753e+07	36191000	35374000	447	387	390	1	1	0	1	1	1	1	1	1	0.666667	1	1	Yes	Yes	Yes	C1_09030C_B
101490000	74186000	60726000	42638000	63802000	0	84983000	88626000	73092000	7.88007e+07	35480000	8.22337e+07	273	388	254	1	1	1	1	1	0	1	1	1	1	0.666667	1	Yes	Yes	Yes	C1_04730C_B
0	43284000	105440000	0	33226000	72863000	27347000	0	237140000	4.95747e+07	35363000	8.81623e+07	343	389	242	0	1	1	0	1	1	1	0	1	0.666667	0.666667	0.666667	Yes	Yes	Yes	CR_02180W_A
0	0	0	59999000	0	46027000	0	0	0	0	35342000	0	699	390	702	0	0	0	1	0	1	0	0	0	0	0.666667	0	No	Yes	No	C2_07160W_B
56120000	39763000	36841000	23016000	48313000	33999000	49004000	35325000	39066000	4.42413e+07	3.51093e+07	4.11317e+07	360	391	366	1	1	1	1	1	1	1	1	1	1	1	1	Yes	Yes	Yes	CR_00310C_B
43404000	38532000	28329000	29222000	38857000	37093000	34493000	28724000	22640000	36755000	3.50573e+07	28619000	401	392	421	1	1	1	1	1	1	1	1	1	1	1	1	Yes	Yes	Yes	C3_05590C_B
13119000	35988000	29195000	0	0	105060000	0	43475000	23078000	2.61007e+07	35020000	2.21843e+07	457	393	459	1	1	1	0	0	1	0	1	1	1	0.333333	0.666667	Yes	Yes	Yes	CR_02140W_B
44086000	0	74300000	29724000	43190000	31945000	64499000	0	44556000	39462000	34953000	3.63517e+07	381	394	383	1	0	1	1	1	1	1	0	1	0.666667	1	0.666667	Yes	Yes	Yes	CR_01650W_B
125730000	54816000	68803000	31366000	28970000	44521000	73224000	83292000	104700000	8.31163e+07	3.49523e+07	87072000	260	395	246	1	1	1	1	1	1	1	1	1	1	1	1	Yes	Yes	Yes	C2_06390C_B
100340000	74724000	49810000	25578000	50126000	29083000	66642000	48823000	62365000	74958000	34929000	5.92767e+07	281	396	310	1	1	1	1	1	1	1	1	1	1	1	1	Yes	Yes	Yes	C7_02640W_B
116560000	98509000	51585000	38066000	35621000	30972000	93851000	103440000	67990000	8.88847e+07	3.48863e+07	88427000	249	397	241	1	1	1	1	1	1	1	1	1	1	1	1	Yes	Yes	Yes	C5_01540W_B
63991000	41000000	38773000	21218000	39132000	40611000	49049000	0	33433000	4.79213e+07	3.36537e+07	27494000	351	398	430	1	1	1	1	1	1	1	0	1	1	1	0.666667	Yes	Yes	Yes	CR_07620W_B
46721000	0	29911000	36308000	31633000	32640000	0	46677000	42518000	25544000	33527000	2.97317e+07	465	399	415	1	0	1	1	1	1	0	1	1	0.666667	1	0.666667	Yes	Yes	Yes	C5_05300W_B
0	0	14983000	54127000	20462000	24273000	0	0	0	4.99433e+06	32954000	0	652	400	703	0	0	1	1	1	1	0	0	0	0.333333	1	0	Yes	Yes	No	C1_01420C_B
152860000	57187000	26240000	61819000	35270000	0	81631000	26177000	119270000	7.87623e+07	32363000	7.56927e+07	274	401	265	1	1	1	1	1	0	1	1	1	1	0.666667	1	Yes	Yes	Yes	C6_02120W_B
113620000	69128000	105220000	66302000	28535000	0	87008000	61035000	104290000	9.59893e+07	3.16123e+07	84111000	243	402	251	1	1	1	1	1	0	1	1	1	1	0.666667	1	Yes	Yes	Yes	CR_01690C_B
89656000	156360000	193990000	49347000	45269000	0	133660000	78059000	126930000	1.46669e+08	3.15387e+07	112883000	177	403	213	1	1	1	1	1	0	1	1	1	1	0.666667	1	Yes	Yes	Yes	C2_05720C_A
0	0	24334000	64810000	29736000	0	36182000	0	0	8.11133e+06	3.15153e+07	1.20607e+07	616	404	549	0	0	1	1	1	0	1	0	0	0.333333	0.666667	0.333333	Yes	Yes	Yes	C1_03020C_B
0	0	0	49595000	0	44837000	0	0	0	0	3.14773e+07	0	680	405	704	0	0	0	1	0	1	0	0	0	0	0.666667	0	No	Yes	No	C1_02530C_B
86572000	65044000	33593000	26041000	35374000	32638000	50841000	44365000	47785000	6.17363e+07	31351000	4.76637e+07	306	406	344	1	1	1	1	1	1	1	1	1	1	1	1	Yes	Yes	Yes	CR_04100C_B
0	0	0	0	28651000	64608000	0	0	34953000	0	3.10863e+07	11651000	708	407	552	0	0	0	0	1	1	0	0	1	0	0.666667	0.333333	No	Yes	Yes	C3_01730C_B
60473000	52261000	71846000	0	60125000	32948000	49222000	49728000	53314000	6.15267e+07	3.10243e+07	5.07547e+07	307	408	336	1	1	1	0	1	1	1	1	1	1	0.666667	1	Yes	Yes	Yes	C3_04060C_B
110630000	54168000	58882000	0	36077000	56194000	45437000	59505000	77406000	74560000	30757000	6.07827e+07	283	409	304	1	1	1	0	1	1	1	1	1	1	0.666667	1	Yes	Yes	Yes	C3_00320W_B
123030000	82816000	145670000	45258000	36278000	8756700	142140000	29337000	161480000	117172000	3.00976e+07	1.10986e+08	218	410	215	1	1	1	1	1	1	1	1	1	1	1	1	Yes	Yes	Yes	C4_06110C_B
78554000	46329000	0	42441000	45198000	0	65148000	0	0	4.16277e+07	29213000	21716000	374	411	465	1	1	0	1	1	0	1	0	0	0.666667	0.666667	0.333333	Yes	Yes	Yes	C6_01970C_B
0	0	0	52482000	0	34086000	0	0	0	0	28856000	0	686	412	705	0	0	0	1	0	1	0	0	0	0	0.666667	0	No	Yes	No	C1_08790W_B
0	0	0	0	36220000	49760000	0	0	0	0	28660000	0	748	413	706	0	0	0	0	1	1	0	0	0	0	0.666667	0	No	Yes	No	CR_04530W_B
42178000	0	29672000	27746000	36936000	21260000	51944000	0	0	23950000	2.86473e+07	1.73147e+07	484	414	499	1	0	1	1	1	1	1	0	0	0.666667	1	0.333333	Yes	Yes	Yes	C1_05560W_B
49053000	24919000	43514000	28114000	35508000	21874000	64506000	0	38379000	39162000	2.84987e+07	34295000	383	415	394	1	1	1	1	1	1	1	0	1	1	1	0.666667	Yes	Yes	Yes	CR_09330C_B
31081000	0	0	0	41458000	43703000	0	0	0	1.03603e+07	28387000	0	589	416	707	1	0	0	0	1	1	0	0	0	0.333333	0.666667	0	Yes	Yes	No	C2_05250C_B
79802000	59855000	67509000	44744000	39754000	0	70750000	73384000	69079000	6.90553e+07	28166000	71071000	289	417	276	1	1	1	1	1	0	1	1	1	1	0.666667	1	Yes	Yes	Yes	CR_01760C_B
76006000	0	0	24292000	33809000	25521000	33959000	0	0	2.53353e+07	27874000	1.13197e+07	468	418	557	1	0	0	1	1	1	1	0	0	0.333333	1	0.333333	Yes	Yes	Yes	CR_04740C_B
52168000	45727000	33556000	26062000	29487000	27458000	40387000	41797000	26358000	43817000	27669000	3.61807e+07	362	419	386	1	1	1	1	1	1	1	1	1	1	1	1	Yes	Yes	Yes	C1_03030W_B
37856000	0	132650000	54640000	28273000	0	71537000	30575000	54809000	5.68353e+07	2.76377e+07	52307000	318	420	331	1	0	1	1	1	0	1	1	1	0.666667	0.666667	1	Yes	Yes	Yes	CR_08060C_B
25646000	0	23448000	24416000	37784000	19335000	0	0	25657000	1.63647e+07	2.71783e+07	8.55233e+06	531	421	588	1	0	1	1	1	1	0	0	1	0.666667	1	0.333333	Yes	Yes	Yes	CR_09270C_B
0	0	0	39164000	42324000	0	0	0	0	0	2.71627e+07	0	703	422	708	0	0	0	1	1	0	0	0	0	0	0.666667	0	No	Yes	No	C2_08500W_B
52380000	22644000	46342000	32404000	24934000	24056000	31051000	0	20193000	4.04553e+07	2.71313e+07	1.70813e+07	379	423	500	1	1	1	1	1	1	1	0	1	1	1	0.666667	Yes	Yes	Yes	C3_02780W_B
0	0	0	29041000	29369000	22771000	0	0	20939000	0	2.70603e+07	6.97967e+06	746	424	603	0	0	0	1	1	1	0	0	1	0	1	0.333333	No	Yes	Yes	CR_01310W_B
110600000	69631000	82493000	23722000	36451000	20392000	119700000	47823000	140270000	8.75747e+07	26855000	1.02598e+08	250	425	221	1	1	1	1	1	1	1	1	1	1	1	1	Yes	Yes	Yes	C1_08740C_B
117570000	69399000	72063000	30139000	49425000	0	94377000	65642000	85668000	86344000	2.65213e+07	8.18957e+07	253	426	255	1	1	1	1	1	0	1	1	1	1	0.666667	1	Yes	Yes	Yes	C1_13300C_A
36457000	0	0	34769000	44221000	0	33850000	29784000	0	1.21523e+07	26330000	2.12113e+07	561	427	468	1	0	0	1	1	0	1	1	0	0.333333	0.666667	0.666667	Yes	Yes	Yes	C1_01490W_B
0	0	0	39610000	0	39269000	0	0	0	0	26293000	0	753	428	709	0	0	0	1	0	1	0	0	0	0	0.666667	0	No	Yes	No	CR_07280W_B
54317000	35704000	26722000	21749000	34970000	21298000	42403000	40510000	48595000	3.89143e+07	2.60057e+07	43836000	384	429	357	1	1	1	1	1	1	1	1	1	1	1	1	Yes	Yes	Yes	C4_01490W_B
32424000	0	0	38103000	20568000	19191000	20839000	26804000	33216000	10808000	25954000	26953000	578	430	433	1	0	0	1	1	1	1	1	1	0.333333	1	1	Yes	Yes	Yes	C5_03820C_B
131310000	1313699968	479720000	0	77780000	0	210250000	260340000	376840000	641576656	2.59267e+07	2.82477e+08	59	431	106	1	1	1	0	1	0	1	1	1	1	0.333333	1	Yes	Yes	Yes	CR_10110W_B
46880000	0	29620000	49845000	27934000	0	33152000	0	0	25500000	2.59263e+07	1.10507e+07	466	432	561	1	0	1	1	1	0	1	0	0	0.666667	0.666667	0.333333	Yes	Yes	Yes	C3_01490W_B
27297000	0	20846000	26866000	23157000	26690000	0	0	0	1.60477e+07	25571000	0	534	433	710	1	0	1	1	1	1	0	0	0	0.666667	1	0	Yes	Yes	No	CR_04190W_B
0	0	0	0	30016000	46184000	0	0	0	0	25400000	0	702	434	711	0	0	0	0	1	1	0	0	0	0	0.666667	0	No	Yes	No	C2_08140C_B
0	0	0	43363000	31425000	0	0	0	0	0	2.49293e+07	0	698	435	712	0	0	0	1	1	0	0	0	0	0	0.666667	0	No	Yes	No	C2_07070W_B
0	0	0	46800000	27715000	0	0	0	0	0	2.48383e+07	0	744	436	713	0	0	0	1	1	0	0	0	0	0	0.666667	0	No	Yes	No	C7_01700W_B
62530000	39840000	25269000	37998000	36188000	0	52758000	33865000	0	4.25463e+07	2.47287e+07	2.88743e+07	369	437	419	1	1	1	1	1	0	1	1	0	1	0.666667	0.666667	Yes	Yes	Yes	CR_03030C_B
0	31904000	25653000	34602000	0	39477000	29334000	31901000	29978000	1.91857e+07	24693000	3.04043e+07	511	438	410	0	1	1	1	0	1	1	1	1	0.666667	0.666667	1	Yes	Yes	Yes	C2_05500W_B
70164000	62329000	43170000	42964000	30411000	0	56397000	53106000	38348000	5.85543e+07	2.44583e+07	4.92837e+07	313	439	340	1	1	1	1	1	0	1	1	1	1	0.666667	1	Yes	Yes	Yes	C6_01700W_B
26685000	0	19301000	45298000	27776000	0	24751000	0	25898000	1.53287e+07	24358000	16883000	539	440	505	1	0	1	1	1	0	1	0	1	0.666667	0.666667	0.666667	Yes	Yes	Yes	C1_03210C_B
57261000	49499000	21086000	34541000	36791000	0	38986000	47020000	32485000	4.26153e+07	2.37773e+07	39497000	368	441	373	1	1	1	1	1	0	1	1	1	1	0.666667	1	Yes	Yes	Yes	CR_00780C_B
57907000	31061000	40804000	29066000	42086000	0	48763000	0	42496000	4.32573e+07	2.37173e+07	3.04197e+07	364	442	409	1	1	1	1	1	0	1	0	1	1	0.666667	0.666667	Yes	Yes	Yes	C4_05690W_B
31601000	0	0	31548000	37663000	0	36617000	0	0	1.05337e+07	2.30703e+07	1.22057e+07	586	443	545	1	0	0	1	1	0	1	0	0	0.333333	0.666667	0.333333	Yes	Yes	Yes	C1_11660W_A
0	0	0	17299000	27681000	24093000	0	0	0	0	2.30243e+07	0	700	444	714	0	0	0	1	1	1	0	0	0	0	1	0	No	Yes	No	C2_07630C_B
35368000	23688000	46551000	23349000	24749000	20774000	27344000	28971000	27316000	3.52023e+07	2.29573e+07	27877000	409	445	427	1	1	1	1	1	1	1	1	1	1	1	1	Yes	Yes	Yes	C2_10860C_B
57350000	47933000	48813000	33584000	35176000	0	52884000	49000000	53254000	5.13653e+07	22920000	5.17127e+07	336	446	332	1	1	1	1	1	0	1	1	1	1	0.666667	1	Yes	Yes	Yes	C4_04700W_B
0	0	0	51168000	17385000	0	0	0	0	0	22851000	0	696	447	715	0	0	0	1	1	0	0	0	0	0	0.666667	0	No	Yes	No	C2_06460W_B
23357000	26794000	50282000	33179000	0	34305000	24515000	0	0	3.34777e+07	2.24947e+07	8.17167e+06	416	448	592	1	1	1	1	0	1	1	0	0	1	0.666667	0.333333	Yes	Yes	Yes	C1_10780C_B
28680000	0	32190000	18087000	28743000	20202000	52893000	28324000	27763000	20290000	22344000	3.63267e+07	503	449	384	1	0	1	1	1	1	1	1	1	0.666667	1	1	Yes	Yes	Yes	C2_06210C_B
30269000	21263000	32452000	19589000	26191000	19400000	35909000	0	27810000	2.79947e+07	2.17267e+07	2.12397e+07	446	450	467	1	1	1	1	1	1	1	0	1	1	1	0.666667	Yes	Yes	Yes	C5_02530W_B
159670000	856110016	450840000	0	64991000	0	238450000	333369984	153600000	4.88873e+08	2.16637e+07	2.41807e+08	80	451	126	1	1	1	0	1	0	1	1	1	1	0.333333	1	Yes	Yes	Yes	C3_01550C_B
141860000	135040000	71677000	14933000	50049000	0	55610000	189260000	106480000	1.16192e+08	2.16607e+07	1.17117e+08	219	452	209	1	1	1	1	1	0	1	1	1	1	0.666667	1	Yes	Yes	Yes	C2_10350C_A
0	0	0	30327000	15446000	19202000	0	0	0	0	2.16583e+07	0	691	453	716	0	0	0	1	1	1	0	0	0	0	1	0	No	Yes	No	C1_11590W_B
29944000	0	26534000	31502000	33222000	0	36286000	26959000	23412000	18826000	2.15747e+07	2.88857e+07	515	454	417	1	0	1	1	1	0	1	1	1	0.666667	0.666667	1	Yes	Yes	Yes	C1_08010W_B
37067000	31035000	44494000	20908000	43789000	0	38263000	0	37363000	37532000	2.15657e+07	2.52087e+07	397	455	439	1	1	1	1	1	0	1	0	1	1	0.666667	0.666667	Yes	Yes	Yes	C4_01690C_B
43472000	0	33678000	38424000	25994000	0	32395000	0	0	2.57167e+07	2.14727e+07	1.07983e+07	462	456	564	1	0	1	1	1	0	1	0	0	0.666667	0.666667	0.333333	Yes	Yes	Yes	C3_06910C_B
0	20578000	167900000	33298000	0	29944000	53017000	0	0	62826000	2.10807e+07	1.76723e+07	305	457	493	0	1	1	1	0	1	1	0	0	0.666667	0.666667	0.333333	Yes	Yes	Yes	CR_01350C_B
71775000	0	33764000	28385000	34445000	0	40122000	48787000	43405000	3.51797e+07	2.09433e+07	4.41047e+07	410	458	356	1	0	1	1	1	0	1	1	1	0.666667	0.666667	1	Yes	Yes	Yes	C3_01720C_B
35480000	41559000	35334000	28940000	33685000	0	34917000	33201000	38851000	3.74577e+07	20875000	3.56563e+07	398	459	387	1	1	1	1	1	0	1	1	1	1	0.666667	1	Yes	Yes	Yes	C2_09750W_B
0	0	0	62264000	0	0	26408000	0	0	0	2.07547e+07	8.80267e+06	747	460	585	0	0	0	1	0	0	1	0	0	0	0.333333	0.333333	No	Yes	Yes	CR_01970C_B
28657000	27484000	16816000	17211000	25678000	19146000	0	55432000	30027000	24319000	2.06783e+07	2.84863e+07	478	461	422	1	1	1	1	1	1	0	1	1	1	1	0.666667	Yes	Yes	Yes	C2_07900W_A
38099000	0	49518000	24763000	36687000	0	39007000	0	0	2.92057e+07	2.04833e+07	1.30023e+07	434	462	537	1	0	1	1	1	0	1	0	0	0.666667	0.666667	0.333333	Yes	Yes	Yes	C1_13760W_B
61259000	79398000	113430000	0	31261000	30052000	48724000	80252000	140390000	8.46957e+07	2.04377e+07	8.97887e+07	256	463	238	1	1	1	0	1	1	1	1	1	1	0.666667	1	Yes	Yes	Yes	CR_00200W_B
17701000	0	19399000	21074000	19756000	19865000	18892000	17743000	0	1.23667e+07	2.02317e+07	1.22117e+07	557	464	543	1	0	1	1	1	1	1	1	0	0.666667	1	0.666667	Yes	Yes	Yes	C1_01370C_B
0	0	0	30636000	29521000	0	0	0	0	0	2.00523e+07	0	720	465	717	0	0	0	1	1	0	0	0	0	0	0.666667	0	No	Yes	No	C4_05560C_B
122480000	60936000	53967000	39874000	20172000	0	64750000	47673000	75261000	7.91277e+07	2.00153e+07	6.25613e+07	270	466	302	1	1	1	1	1	0	1	1	1	1	0.666667	1	Yes	Yes	Yes	C5_02170C_B
0	0	0	0	22188000	37797000	0	16799000	19121000	0	19995000	1.19733e+07	728	467	550	0	0	0	0	1	1	0	1	1	0	0.666667	0.666667	No	Yes	Yes	C5_04880C_B
155790000	0	0	0	59401000	0	118000000	141550000	0	51930000	1.98003e+07	8.65167e+07	335	468	248	1	0	0	0	1	0	1	1	0	0.333333	0.333333	0.666667	Yes	Yes	Yes	C7_03860W_B
50162000	25642000	39293000	28621000	30316000	0	36303000	36001000	32980000	3.83657e+07	1.96457e+07	3.50947e+07	389	469	392	1	1	1	1	1	0	1	1	1	1	0.666667	1	Yes	Yes	Yes	C2_01110C_B
0	0	0	30701000	11997000	15019000	0	0	0	0	19239000	0	688	470	718	0	0	0	1	1	1	0	0	0	0	1	0	No	Yes	No	C1_09210C_B
240110000	1230700032	535940000	0	0	57621000	0	607580032	0	6.68917e+08	19207000	2.02527e+08	57	471	143	1	1	1	0	0	1	0	1	0	1	0.333333	0.333333	Yes	Yes	Yes	C4_02250C_B
98514000	43604000	68010000	31008000	26043000	0	57309000	34047000	77125000	7.00427e+07	19017000	5.61603e+07	288	472	315	1	1	1	1	1	0	1	1	1	1	0.666667	1	Yes	Yes	Yes	C2_09060C_B
0	0	32912000	24273000	31271000	0	0	0	0	1.09707e+07	1.85147e+07	0	571	473	719	0	0	1	1	1	0	0	0	0	0.333333	0.666667	0	Yes	Yes	No	C6_00760W_B
73032000	32885000	42759000	22970000	32537000	0	45741000	31658000	40246000	4.95587e+07	1.85023e+07	39215000	344	474	377	1	1	1	1	1	0	1	1	1	1	0.666667	1	Yes	Yes	Yes	C1_10490W_B
42657000	43469000	54954000	28278000	26984000	0	46008000	35930000	44456000	4.70267e+07	1.84207e+07	4.21313e+07	353	475	362	1	1	1	1	1	0	1	1	1	1	0.666667	1	Yes	Yes	Yes	C1_09190C_B
22420000	0	29879000	0	27998000	26684000	25500000	0	25711000	17433000	1.82273e+07	1.70703e+07	524	476	501	1	0	1	0	1	1	1	0	1	0.666667	0.666667	0.666667	Yes	Yes	Yes	C6_01910W_B
159300000	1359600000	568060032	0	53890000	0	199230000	454470016	471270016	695653344	1.79633e+07	3.7499e+08	55	477	91	1	1	1	0	1	0	1	1	1	1	0.333333	1	Yes	Yes	Yes	C2_10030C_B
0	0	0	33132000	0	20136000	0	0	0	0	17756000	0	713	478	720	0	0	0	1	0	1	0	0	0	0	0.666667	0	No	Yes	No	C4_00420C_B
22889000	0	19732000	10117000	28344000	14141000	23413000	0	25987000	14207000	17534000	1.64667e+07	548	479	510	1	0	1	1	1	1	1	0	1	0.666667	1	0.666667	Yes	Yes	Yes	C1_08320W_A
0	0	0	16158000	36263000	0	0	0	0	0	1.74737e+07	0	684	480	721	0	0	0	1	1	0	0	0	0	0	0.666667	0	No	Yes	No	C1_07230W_B
0	0	0	28745000	23341000	0	0	0	0	0	17362000	0	740	481	722	0	0	0	1	1	0	0	0	0	0	0.666667	0	No	Yes	No	C7_00020C_B
137910000	2072700032	1865299968	0	0	51688000	371289984	467440000	809320000	1.35864e+09	1.72293e+07	5.4935e+08	29	482	60	1	1	1	0	0	1	1	1	1	1	0.333333	1	Yes	Yes	Yes	C1_13940W_B
24181000	23095000	31036000	0	25642000	25997000	24527000	19977000	0	26104000	17213000	1.48347e+07	456	483	526	1	1	1	0	1	1	1	1	0	1	0.666667	0.666667	Yes	Yes	Yes	C7_02390W_A
0	0	0	0	0	51299000	0	45972000	36860000	0	1.70997e+07	2.76107e+07	678	484	428	0	0	0	0	0	1	0	1	1	0	0.333333	0.666667	No	Yes	Yes	C1_00680W_B
27069000	18012000	27610000	0	24182000	26438000	20493000	0	0	2.42303e+07	1.68733e+07	6831000	479	485	604	1	1	1	0	1	1	1	0	0	1	0.666667	0.333333	Yes	Yes	Yes	C1_06900C_B
31622000	21488000	24535000	19332000	31106000	0	27244000	0	27562000	2.58817e+07	1.68127e+07	1.82687e+07	458	486	489	1	1	1	1	1	0	1	0	1	1	0.666667	0.666667	Yes	Yes	Yes	C6_03380W_B
39514000	14204000	21781000	0	28602000	20341000	26259000	27535000	31428000	2.51663e+07	1.63143e+07	2.84073e+07	471	487	423	1	1	1	0	1	1	1	1	1	1	0.666667	1	Yes	Yes	Yes	C2_10240W_B
24379000	29584000	31224000	20116000	11995000	16421000	26375000	34472000	16921000	2.83957e+07	1.61773e+07	2.59227e+07	442	488	436	1	1	1	1	1	1	1	1	1	1	1	1	Yes	Yes	Yes	C6_02070C_B
40405000	0	23075000	26542000	21931000	0	28802000	38512000	32574000	21160000	1.61577e+07	33296000	495	489	398	1	0	1	1	1	0	1	1	1	0.666667	0.666667	1	Yes	Yes	Yes	C4_00020W_B
46653000	25940000	0	47738000	0	0	0	0	0	2.41977e+07	1.59127e+07	0	480	490	723	1	1	0	1	0	0	0	0	0	0.666667	0.333333	0	Yes	Yes	No	C3_04500C_B
26021000	21608000	53005000	19701000	26926000	0	33516000	27495000	30344000	3.35447e+07	1.55423e+07	3.04517e+07	415	491	408	1	1	1	1	1	0	1	1	1	1	0.666667	1	Yes	Yes	Yes	C3_07220C_B
54627000	55763000	78198000	0	46556000	0	54550000	55250000	65524000	6.28627e+07	1.55187e+07	5.84413e+07	304	492	311	1	1	1	0	1	0	1	1	1	1	0.333333	1	Yes	Yes	Yes	C2_06960W_B
0	297660000	92559000	0	46202000	0	77229000	0	89917000	130073000	1.54007e+07	5.57153e+07	203	493	317	0	1	1	0	1	0	1	0	1	0.666667	0.333333	0.666667	Yes	Yes	Yes	C6_03700W_B
0	45716000	0	45950000	0	0	0	0	0	1.52387e+07	1.53167e+07	0	541	494	724	0	1	0	1	0	0	0	0	0	0.333333	0.333333	0	Yes	Yes	No	C3_03570C_B
66631000	65447000	44433000	0	45550000	0	54384000	72351000	74031000	58837000	1.51833e+07	66922000	312	495	289	1	1	1	0	1	0	1	1	1	1	0.333333	1	Yes	Yes	Yes	C4_06610C_B
34280000	0	28123000	0	45452000	0	46089000	49941000	0	20801000	1.51507e+07	32010000	502	496	400	1	0	1	0	1	0	1	1	0	0.666667	0.333333	0.666667	Yes	Yes	Yes	C1_01240W_B
37978000	0	0	0	44221000	0	27925000	31148000	0	1.26593e+07	1.47403e+07	19691000	553	497	479	1	0	0	0	1	0	1	1	0	0.333333	0.333333	0.666667	Yes	Yes	Yes	C3_03420C_B
245900000	107570000	91107000	27734000	16404000	0	194450000	97445000	334350016	1.48192e+08	1.47127e+07	2.08748e+08	175	498	139	1	1	1	1	1	0	1	1	1	1	0.666667	1	Yes	Yes	Yes	CR_07050C_A
70782000	65838000	52752000	0	43901000	0	61276000	70692000	49813000	63124000	1.46337e+07	6.05937e+07	303	499	305	1	1	1	0	1	0	1	1	1	1	0.333333	1	Yes	Yes	Yes	C2_06810C_B
114820000	0	37252000	22069000	20488000	0	49199000	36370000	36727000	5.06907e+07	1.41857e+07	4.07653e+07	339	500	369	1	0	1	1	1	0	1	1	1	0.666667	0.666667	1	Yes	Yes	Yes	C2_06640C_B
32145000	27422000	25738000	0	42438000	0	27561000	32368000	26724000	28435000	14146000	2.88843e+07	440	501	418	1	1	1	0	1	0	1	1	1	1	0.333333	1	Yes	Yes	Yes	C2_02320C_A
110920000	70401000	48545000	0	41838000	0	65463000	98911000	63082000	76622000	13946000	7.58187e+07	275	502	264	1	1	1	0	1	0	1	1	1	1	0.333333	1	Yes	Yes	Yes	C7_03360W_B
0	0	22361000	13184000	0	28583000	0	0	0	7.45367e+06	1.39223e+07	0	624	503	725	0	0	1	1	0	1	0	0	0	0.333333	0.666667	0	Yes	Yes	No	CR_10100C_B
40925000	0	44911000	41171000	0	0	30640000	0	35133000	28612000	1.37237e+07	2.19243e+07	438	504	462	1	0	1	1	0	0	1	0	1	0.666667	0.333333	0.666667	Yes	Yes	Yes	C4_06830C_B
37559000	36421000	27710000	0	23425000	17039000	30527000	0	30968000	3.38967e+07	13488000	2.04983e+07	413	505	470	1	1	1	0	1	1	1	0	1	1	0.666667	0.666667	Yes	Yes	Yes	C4_01510W_B
0	56786000	27946000	0	0	40460000	0	0	0	28244000	1.34867e+07	0	443	506	726	0	1	1	0	0	1	0	0	0	0.666667	0.333333	0	Yes	Yes	No	C7_02240W_B
48839000	29311000	22143000	21140000	18771000	0	29365000	23083000	25291000	33431000	1.33037e+07	25913000	417	507	437	1	1	1	1	1	0	1	1	1	1	0.666667	1	Yes	Yes	Yes	C3_05100C_B
23082000	0	36206000	0	39841000	0	0	0	0	1.97627e+07	1.32803e+07	0	509	508	727	1	0	1	0	1	0	0	0	0	0.666667	0.333333	0	Yes	Yes	No	CR_10270C_B
18597000	22545000	0	19268000	20503000	0	18359000	20665000	19108000	13714000	13257000	1.93773e+07	549	509	482	1	1	0	1	1	0	1	1	1	0.666667	0.666667	1	Yes	Yes	Yes	C5_01590W_B
41636000	26583000	0	17904000	20307000	0	33352000	44258000	40073000	2.27397e+07	12737000	3.92277e+07	489	510	376	1	1	0	1	1	0	1	1	1	0.666667	0.666667	1	Yes	Yes	Yes	CR_04380C_B
0	0	0	17766000	20255000	0	15582000	0	0	0	1.26737e+07	5194000	712	511	632	0	0	0	1	1	0	1	0	0	0	0.666667	0.333333	No	Yes	Yes	C3_06920W_B
22883000	0	17291000	16905000	20606000	0	21120000	0	0	1.33913e+07	1.25037e+07	7040000	550	512	602	1	0	1	1	1	0	1	0	0	0.666667	0.666667	0.333333	Yes	Yes	Yes	CR_03600C_B
59270000	38452000	46716000	36891000	0	0	47687000	37324000	50577000	48146000	12297000	45196000	350	513	350	1	1	1	1	0	0	1	1	1	1	0.333333	1	Yes	Yes	Yes	C7_03660C_B
66314000	0	35338000	35992000	0	0	59079000	58300000	46895000	33884000	1.19973e+07	54758000	414	514	321	1	0	1	1	0	0	1	1	1	0.666667	0.333333	1	Yes	Yes	Yes	C1_02460W_B
0	0	0	16532000	19175000	0	0	0	0	0	1.19023e+07	0	717	515	728	0	0	0	1	1	0	0	0	0	0	0.666667	0	No	Yes	No	C4_02870C_B
32953000	0	51748000	35454000	0	0	39713000	0	25697000	2.82337e+07	11818000	2.18033e+07	444	516	464	1	0	1	1	0	0	1	0	1	0.666667	0.333333	0.666667	Yes	Yes	Yes	C1_06660W_B
27235000	0	24380000	0	35301000	0	24183000	0	24487000	17205000	11767000	1.62233e+07	526	517	516	1	0	1	0	1	0	1	0	1	0.666667	0.333333	0.666667	Yes	Yes	Yes	C1_11860W_B
102300000	58754000	42233000	0	35172000	0	64683000	91478000	68026000	6.77623e+07	11724000	74729000	295	518	266	1	1	1	0	1	0	1	1	1	1	0.333333	1	Yes	Yes	Yes	C1_01480C_B
0	0	0	16406000	0	18622000	0	0	0	0	11676000	0	692	519	729	0	0	0	1	0	1	0	0	0	0	0.666667	0	No	Yes	No	C1_13110C_B
31621000	25275000	27166000	21434000	0	13351000	28913000	30058000	27288000	2.80207e+07	11595000	28753000	445	520	420	1	1	1	1	0	1	1	1	1	1	0.666667	1	Yes	Yes	Yes	CR_08910C_B
0	54188000	36428000	0	0	34243000	41778000	46373000	41198000	3.02053e+07	1.14143e+07	4.31163e+07	427	521	360	0	1	1	0	0	1	1	1	1	0.666667	0.333333	1	Yes	Yes	Yes	CR_02070C_B
63362000	51277000	52312000	0	34087000	0	49720000	42621000	67381000	5.56503e+07	1.13623e+07	5.32407e+07	325	522	325	1	1	1	0	1	0	1	1	1	1	0.333333	1	Yes	Yes	Yes	C7_02100W_B
33389000	27438000	16450000	17842000	15732000	0	0	0	26727000	25759000	1.11913e+07	8909000	460	523	584	1	1	1	1	1	0	0	0	1	1	0.666667	0.333333	Yes	Yes	Yes	C1_03380W_B
40181000	37833000	55298000	0	33564000	0	50045000	38588000	47230000	4.44373e+07	11188000	4.52877e+07	359	524	349	1	1	1	0	1	0	1	1	1	1	0.333333	1	Yes	Yes	Yes	C1_07890C_B
41218000	0	21588000	33521000	0	0	21515000	0	33258000	2.09353e+07	1.11737e+07	1.82577e+07	499	525	490	1	0	1	1	0	0	1	0	1	0.666667	0.333333	0.666667	Yes	Yes	Yes	C2_08000C_B
16812000	0	15337000	15874000	16915000	0	21969000	0	0	1.07163e+07	1.09297e+07	7323000	582	526	597	1	0	1	1	1	0	1	0	0	0.666667	0.666667	0.333333	Yes	Yes	Yes	C5_02030W_B
0	0	0	16481000	0	15971000	0	0	0	0	1.08173e+07	0	705	527	730	0	0	0	1	0	1	0	0	0	0	0.666667	0	No	Yes	No	C2_10210C_B
26320000	29589000	35416000	0	32423000	0	35922000	28769000	28679000	3.04417e+07	1.08077e+07	3.11233e+07	426	528	406	1	1	1	0	1	0	1	1	1	1	0.333333	1	Yes	Yes	Yes	C1_00070W_B
44836000	0	41315000	32095000	0	0	41671000	0	47087000	28717000	1.06983e+07	29586000	436	529	416	1	0	1	1	0	0	1	0	1	0.666667	0.333333	0.666667	Yes	Yes	Yes	C1_13580W_B
49409000	0	44502000	0	31945000	0	45847000	0	0	3.13037e+07	1.06483e+07	1.52823e+07	421	530	525	1	0	1	0	1	0	1	0	0	0.666667	0.333333	0.333333	Yes	Yes	Yes	C1_10700C_B
25465000	0	0	0	31773000	0	25652000	0	0	8.48833e+06	10591000	8.55067e+06	612	531	589	1	0	0	0	1	0	1	0	0	0.333333	0.333333	0.333333	Yes	Yes	Yes	CR_04570C_B
42560000	43047000	35232000	0	31604000	0	32098000	42254000	31836000	4.02797e+07	1.05347e+07	35396000	380	532	389	1	1	1	0	1	0	1	1	1	1	0.333333	1	Yes	Yes	Yes	C4_01770W_B
19945000	0	12819000	12524000	18853000	0	16533000	0	16293000	1.09213e+07	10459000	10942000	573	533	562	1	0	1	1	1	0	1	0	1	0.666667	0.666667	0.666667	Yes	Yes	Yes	C5_00070W_B
38196000	29541000	41659000	31098000	0	0	36783000	0	36162000	3.64653e+07	10366000	24315000	403	534	444	1	1	1	1	0	0	1	0	1	1	0.333333	0.666667	Yes	Yes	Yes	C6_03720W_B
26598000	0	0	30686000	0	0	0	0	0	8866000	1.02287e+07	0	606	535	731	1	0	0	1	0	0	0	0	0	0.333333	0.333333	0	Yes	Yes	No	C3_04960W_B
24900000	26063000	30442000	0	30454000	0	0	22510000	25591000	27135000	1.01513e+07	1.60337e+07	448	536	518	1	1	1	0	1	0	0	1	1	1	0.333333	0.666667	Yes	Yes	Yes	C3_03280C_B
53064000	52349000	95880000	0	0	29624000	78692000	0	80425000	6.70977e+07	9.87467e+06	53039000	297	537	326	1	1	1	0	0	1	1	0	1	1	0.333333	0.666667	Yes	Yes	Yes	C1_09640W_B
18537000	0	0	28536000	0	0	0	0	0	6179000	9512000	0	633	538	732	1	0	0	1	0	0	0	0	0	0.333333	0.333333	0	Yes	Yes	No	C3_03520C_B
32640000	0	39636000	27972000	0	0	36879000	29367000	0	24092000	9324000	22082000	481	539	461	1	0	1	1	0	0	1	1	0	0.666667	0.333333	0.666667	Yes	Yes	Yes	C1_14500C_B
0	0	0	13130000	0	14397000	0	0	0	0	9.17567e+06	0	714	540	733	0	0	0	1	0	1	0	0	0	0	0.666667	0	No	Yes	No	C4_01100C_B
47685000	34833000	33580000	27475000	0	0	42841000	37582000	44649000	3.86993e+07	9.15833e+06	4.16907e+07	386	541	364	1	1	1	1	0	0	1	1	1	1	0.333333	1	Yes	Yes	Yes	CR_04000W_B
13997000	0	0	0	27367000	0	0	0	0	4.66567e+06	9.12233e+06	0	660	542	734	1	0	0	0	1	0	0	0	0	0.333333	0.333333	0	Yes	Yes	No	C1_07500C_B
0	0	23759000	0	27197000	0	19974000	0	0	7.91967e+06	9.06567e+06	6658000	619	543	605	0	0	1	0	1	0	1	0	0	0.333333	0.333333	0.333333	Yes	Yes	Yes	C1_03130C_B
0	0	0	0	12746000	14243000	0	0	0	0	8.99633e+06	0	722	544	735	0	0	0	0	1	1	0	0	0	0	0.666667	0	No	Yes	No	C5_00080C_B
14786000	0	0	0	0	26929000	0	12002000	15700000	4.92867e+06	8.97633e+06	9234000	653	545	578	1	0	0	0	0	1	0	1	1	0.333333	0.333333	0.666667	Yes	Yes	Yes	C5_05310W_B
0	0	21377000	26526000	0	0	13716000	0	0	7.12567e+06	8842000	4572000	626	546	636	0	0	1	1	0	0	1	0	0	0.333333	0.333333	0.333333	Yes	Yes	Yes	C1_03820W_B
23067000	0	0	0	26385000	0	17230000	0	0	7689000	8795000	5.74333e+06	623	547	622	1	0	0	0	1	0	1	0	0	0.333333	0.333333	0.333333	Yes	Yes	Yes	C2_05890C_B
32454000	0	0	26023000	0	0	23617000	0	0	10818000	8.67433e+06	7.87233e+06	577	548	593	1	0	0	1	0	0	1	0	0	0.333333	0.333333	0.333333	Yes	Yes	Yes	C2_03960W_B
22949000	0	20033000	10266000	15323000	0	16286000	0	14466000	1.43273e+07	8.52967e+06	1.02507e+07	545	549	567	1	0	1	1	1	0	1	0	1	0.666667	0.666667	0.666667	Yes	Yes	Yes	C2_02000W_B
28244000	0	25644000	0	25199000	0	27835000	28787000	0	1.79627e+07	8.39967e+06	18874000	521	550	487	1	0	1	0	1	0	1	1	0	0.666667	0.333333	0.666667	Yes	Yes	Yes	C1_05410C_B
27524000	0	26898000	0	25058000	0	25526000	0	23318000	1.81407e+07	8.35267e+06	1.62813e+07	520	551	514	1	0	1	0	1	0	1	0	1	0.666667	0.333333	0.666667	Yes	Yes	Yes	C1_02710W_B
40991000	39639000	44786000	0	24821000	0	33233000	46774000	49961000	4.18053e+07	8.27367e+06	4.33227e+07	373	552	358	1	1	1	0	1	0	1	1	1	1	0.333333	1	Yes	Yes	Yes	C3_07830W_B
16871000	15022000	11076000	0	11865000	12458000	16231000	0	11316000	14323000	8.10767e+06	9.18233e+06	546	553	579	1	1	1	0	1	1	1	0	1	1	0.666667	0.666667	Yes	Yes	Yes	CR_09320C_B
31954000	43212000	30754000	0	0	23431000	40564000	0	30795000	3.53067e+07	7.81033e+06	2.37863e+07	407	554	448	1	1	1	0	0	1	1	0	1	1	0.333333	0.666667	Yes	Yes	Yes	CR_06490C_B
0	0	0	11620000	10882000	0	0	0	0	0	7.50067e+06	0	706	555	736	0	0	0	1	1	0	0	0	0	0	0.666667	0	No	Yes	No	C2_10260C_B
20462000	0	26308000	0	22045000	0	18482000	0	0	15590000	7.34833e+06	6.16067e+06	537	556	616	1	0	1	0	1	0	1	0	0	0.666667	0.333333	0.333333	Yes	Yes	Yes	CR_09970W_B
86733000	528480000	339009984	0	21890000	0	296560000	34459000	51671000	318074328	7.29667e+06	1.27563e+08	105	557	196	1	1	1	0	1	0	1	1	1	1	0.333333	1	Yes	Yes	Yes	CR_10020C_B
18342000	0	0	0	21847000	0	24247000	20214000	0	6114000	7.28233e+06	1.48203e+07	636	558	527	1	0	0	0	1	0	1	1	0	0.333333	0.333333	0.666667	Yes	Yes	Yes	C1_06930W_B
17985000	0	18908000	21705000	0	0	17751000	18431000	21350000	1.22977e+07	7235000	1.91773e+07	558	559	485	1	0	1	1	0	0	1	1	1	0.666667	0.333333	1	Yes	Yes	Yes	C3_03790W_B
24624000	24133000	18064000	0	21687000	0	22252000	21199000	0	2.22737e+07	7229000	1.44837e+07	491	560	529	1	1	1	0	1	0	1	1	0	1	0.333333	0.666667	Yes	Yes	Yes	C1_00060W_B
28815000	0	0	0	0	21634000	25874000	0	0	9605000	7.21133e+06	8.62467e+06	598	561	587	1	0	0	0	0	1	1	0	0	0.333333	0.333333	0.333333	Yes	Yes	Yes	C5_02300C_B
43773000	32114000	22500000	20425000	0	0	30277000	0	22144000	3.27957e+07	6.80833e+06	1.74737e+07	419	562	497	1	1	1	1	0	0	1	0	1	1	0.333333	0.666667	Yes	Yes	Yes	C1_06580W_B
0	0	48607000	20381000	0	0	0	0	27238000	1.62023e+07	6.79367e+06	9.07933e+06	533	563	581	0	0	1	1	0	0	0	0	1	0.333333	0.333333	0.333333	Yes	Yes	Yes	C3_05180W_B
25821000	15965000	33375000	0	20188000	0	0	0	0	2.50537e+07	6.72933e+06	0	472	564	737	1	1	1	0	1	0	0	0	0	1	0.333333	0	Yes	Yes	No	C5_00560W_B
0	0	0	20045000	0	0	21617000	0	0	0	6.68167e+06	7.20567e+06	690	565	598	0	0	0	1	0	0	1	0	0	0	0.333333	0.333333	No	Yes	Yes	C1_10940C_B
28088000	0	0	20043000	0	0	23304000	23791000	24594000	9.36267e+06	6681000	2.38963e+07	599	566	446	1	0	0	1	0	0	1	1	1	0.333333	0.333333	1	Yes	Yes	Yes	C1_12770W_B
19704000	0	12923000	0	19957000	0	11926000	0	16320000	1.08757e+07	6.65233e+06	9.41533e+06	575	567	575	1	0	1	0	1	0	1	0	1	0.666667	0.333333	0.666667	Yes	Yes	Yes	C3_04430W_B
15634000	0	24219000	19781000	0	0	0	0	0	1.32843e+07	6.59367e+06	0	551	568	738	1	0	1	1	0	0	0	0	0	0.666667	0.333333	0	Yes	Yes	No	C6_02560W_B
47916000	24326000	38836000	0	19754000	0	50226000	35115000	44011000	37026000	6.58467e+06	4.31173e+07	400	569	359	1	1	1	0	1	0	1	1	1	1	0.333333	1	Yes	Yes	Yes	C1_03520W_B
15231000	0	12200000	19724000	0	0	0	0	0	9.14367e+06	6.57467e+06	0	602	570	739	1	0	1	1	0	0	0	0	0	0.666667	0.333333	0	Yes	Yes	No	C1_08540C_B
0	0	0	0	19477000	0	22171000	0	0	0	6.49233e+06	7.39033e+06	736	571	595	0	0	0	0	1	0	1	0	0	0	0.333333	0.333333	No	Yes	Yes	C6_03230W_B
56403000	0	0	0	19259000	0	28917000	38502000	38513000	18801000	6.41967e+06	3.53107e+07	516	572	391	1	0	0	0	1	0	1	1	1	0.333333	0.333333	1	Yes	Yes	Yes	CR_09950C_B
23403000	23838000	17417000	0	19109000	0	25772000	22807000	20020000	2.15527e+07	6.36967e+06	2.28663e+07	492	573	451	1	1	1	0	1	0	1	1	1	1	0.333333	1	Yes	Yes	Yes	CR_05080W_A
383820000	388700000	593689984	0	18109000	0	471110016	248430000	546870016	455403328	6.03633e+06	4.22137e+08	86	574	80	1	1	1	0	1	0	1	1	1	1	0.333333	1	Yes	Yes	Yes	C1_07030C_B
0	0	0	0	0	18074000	10249000	15195000	10989000	0	6.02467e+06	1.21443e+07	750	575	547	0	0	0	0	0	1	1	1	1	0	0.333333	1	No	Yes	Yes	CR_05180C_B
37608000	0	42454000	17675000	0	0	0	25628000	32768000	2.66873e+07	5.89167e+06	1.94653e+07	451	576	481	1	0	1	1	0	0	0	1	1	0.666667	0.333333	0.666667	Yes	Yes	Yes	C2_02740C_A
26230000	0	0	17317000	0	0	20628000	0	16555000	8.74333e+06	5.77233e+06	1.23943e+07	609	577	540	1	0	0	1	0	0	1	0	1	0.333333	0.333333	0.666667	Yes	Yes	Yes	C3_07810C_B
0	30887000	0	16640000	0	0	10973000	0	11053000	1.02957e+07	5.54667e+06	7342000	590	578	596	0	1	0	1	0	0	1	0	1	0.333333	0.333333	0.666667	Yes	Yes	Yes	C1_08230C_B
18783000	0	0	0	15565000	0	0	0	0	6261000	5.18833e+06	0	631	579	740	1	0	0	0	1	0	0	0	0	0.333333	0.333333	0	Yes	Yes	No	CR_06080W_B
17545000	0	0	0	15538000	0	0	0	0	5.84833e+06	5.17933e+06	0	639	580	741	1	0	0	0	1	0	0	0	0	0.333333	0.333333	0	Yes	Yes	No	C1_04420C_B
50379000	26648000	0	0	15380000	0	27046000	28526000	39405000	2.56757e+07	5.12667e+06	31659000	463	581	404	1	1	0	0	1	0	1	1	1	0.666667	0.333333	1	Yes	Yes	Yes	C1_10620W_B
123240000	0	22710000	0	14922000	0	41372000	59085000	71907000	48650000	4974000	5.74547e+07	348	582	314	1	0	1	0	1	0	1	1	1	0.666667	0.333333	1	Yes	Yes	Yes	C6_00370C_B
16471000	0	0	14565000	0	0	0	0	0	5.49033e+06	4855000	0	642	583	742	1	0	0	1	0	0	0	0	0	0.333333	0.333333	0	Yes	Yes	No	C2_02180W_B
253570000	2245900032	892499968	0	14360000	0	518260000	503950016	748270016	1.13066e+09	4.78667e+06	5.9016e+08	35	584	57	1	1	1	0	1	0	1	1	1	1	0.333333	1	Yes	Yes	Yes	C1_03680W_B
13122000	0	0	0	13353000	0	0	0	0	4374000	4451000	0	664	585	743	1	0	0	0	1	0	0	0	0	0.333333	0.333333	0	Yes	Yes	No	C4_02620C_B
0	0	0	0	13097000	0	0	0	11993000	0	4.36567e+06	3.99767e+06	749	586	646	0	0	0	0	1	0	0	0	1	0	0.333333	0.333333	No	Yes	Yes	CR_04880W_B
336540000	1376999936	680280000	0	0	0	518660000	268130000	710729984	7.9794e+08	0	499173328	49	587	62	1	1	1	0	0	0	1	1	1	1	0	1	Yes	No	Yes	C6_04130C_B
115750000	1179200000	630080000	0	0	0	233580000	133510000	546520000	6.41677e+08	0	3.04537e+08	58	588	101	1	1	1	0	0	0	1	1	1	1	0	1	Yes	No	Yes	C1_14120C_B
189960000	883310016	401540000	0	0	0	300689984	655409984	418070016	4.91603e+08	0	4.58057e+08	78	589	70	1	1	1	0	0	0	1	1	1	1	0	1	Yes	No	Yes	C2_01380W_B
145630000	591670016	568430016	0	0	0	246890000	128380000	419670016	435243344	0	2.6498e+08	89	590	117	1	1	1	0	0	0	1	1	1	1	0	1	Yes	No	Yes	C2_10150W_B
208610000	752499968	280489984	0	0	0	319729984	647710016	234270000	4.13867e+08	0	400570000	91	591	86	1	1	1	0	0	0	1	1	1	1	0	1	Yes	No	Yes	C1_08990C_B
95557000	456240000	267760000	0	0	0	186400000	129880000	153070000	2.73186e+08	0	156450000	118	592	169	1	1	1	0	0	0	1	1	1	1	0	1	Yes	No	Yes	CR_00180C_B
142210000	375280000	170140000	0	0	0	207950000	301190016	158890000	229210000	0	222676672	134	593	134	1	1	1	0	0	0	1	1	1	1	0	1	Yes	No	Yes	C4_03520C_B
138490000	326480000	213770000	0	0	0	167130000	260590000	234830000	2.26247e+08	0	220850000	137	594	135	1	1	1	0	0	0	1	1	1	1	0	1	Yes	No	Yes	C1_08330C_B
142730000	259530000	198120000	0	0	0	167620000	235150000	181190000	2.00127e+08	0	1.94653e+08	148	595	148	1	1	1	0	0	0	1	1	1	1	0	1	Yes	No	Yes	C3_06120C_B
0	0	534430016	0	0	0	0	0	118360000	1.78143e+08	0	3.94533e+07	158	596	374	0	0	1	0	0	0	0	0	1	0.333333	0	0.333333	Yes	No	Yes	CR_10200W_B
99144000	0	340569984	0	0	0	156860000	0	214360000	146571328	0	123740000	178	597	198	1	0	1	0	0	0	1	0	1	0.666667	0	0.666667	Yes	No	Yes	C1_04870W_A
102470000	87699000	188210000	0	0	0	107830000	0	157880000	1.26126e+08	0	88570000	206	598	240	1	1	1	0	0	0	1	0	1	1	0	0.666667	Yes	No	Yes	C1_07030C_A
0	320140000	48313000	0	0	0	0	0	0	1.22818e+08	0	0	208	599	744	0	1	1	0	0	0	0	0	0	0.666667	0	0	Yes	No	No	C4_04470W_B
159830000	101440000	76008000	0	0	0	168670000	37177000	108720000	112426000	0	1.04856e+08	225	600	219	1	1	1	0	0	0	1	1	1	1	0	1	Yes	No	Yes	C1_12050W_B
110550000	0	219140000	0	0	0	113200000	0	183000000	1.09897e+08	0	9.87333e+07	228	601	229	1	0	1	0	0	0	1	0	1	0.666667	0	0.666667	Yes	No	Yes	C3_06100C_B
0	167870000	160930000	0	0	0	101890000	136030000	99348000	109600000	0	1.12423e+08	230	602	214	0	1	1	0	0	0	1	1	1	0.666667	0	1	Yes	No	Yes	C1_13260W_B
0	242520000	72497000	0	0	0	0	0	60757000	1.05006e+08	0	2.02523e+07	234	603	472	0	1	1	0	0	0	0	0	1	0.666667	0	0.333333	Yes	No	Yes	C4_06620C_A
59398000	157580000	95625000	0	0	0	94751000	166250000	98362000	104201000	0	1.19788e+08	237	604	204	1	1	1	0	0	0	1	1	1	1	0	1	Yes	No	Yes	C2_10160W_A
55825000	117200000	119140000	0	0	0	77629000	97611000	103110000	9.73883e+07	0	9.27833e+07	240	605	236	1	1	1	0	0	0	1	1	1	1	0	1	Yes	No	Yes	C2_02760W_A
0	208350000	65625000	0	0	0	0	0	0	91325000	0	0	246	606	745	0	1	1	0	0	0	0	0	0	0.666667	0	0	Yes	No	No	C4_06620C_B
0	190250000	83278000	0	0	0	28141000	50101000	89235000	91176000	0	5.58257e+07	248	607	316	0	1	1	0	0	0	1	1	1	0.666667	0	1	Yes	No	Yes	C2_08870C_B
19218000	113470000	129020000	0	0	0	36486000	61972000	100100000	87236000	0	66186000	251	608	294	1	1	1	0	0	0	1	1	1	1	0	1	Yes	No	Yes	C1_10430W_B
89016000	68441000	101620000	0	0	0	96048000	62896000	94567000	86359000	0	8.45037e+07	252	609	249	1	1	1	0	0	0	1	1	1	1	0	1	Yes	No	Yes	C3_01860C_B
38950000	148980000	51104000	0	0	0	62142000	137760000	31216000	79678000	0	7.70393e+07	267	610	263	1	1	1	0	0	0	1	1	1	1	0	1	Yes	No	Yes	C1_12490W_B
52524000	70542000	83334000	0	0	0	66461000	63554000	65569000	68800000	0	6.51947e+07	290	611	298	1	1	1	0	0	0	1	1	1	1	0	1	Yes	No	Yes	CR_01280C_A
72748000	132100000	0	0	0	0	1170200064	0	91772000	6.82827e+07	0	4.20657e+08	293	612	81	1	1	0	0	0	0	1	0	1	0.666667	0	0.666667	Yes	No	Yes	C4_03790W_B
65438000	52473000	63867000	0	0	0	69364000	0	72953000	6.05927e+07	0	47439000	308	613	345	1	1	1	0	0	0	1	0	1	1	0	0.666667	Yes	No	Yes	C7_00620W_B
68488000	57589000	52259000	0	0	0	59168000	62901000	81247000	5.94453e+07	0	67772000	311	614	286	1	1	1	0	0	0	1	1	1	1	0	1	Yes	No	Yes	C1_00590W_B
25955000	86970000	54761000	0	0	0	33376000	61157000	49718000	5.58953e+07	0	4.80837e+07	322	615	343	1	1	1	0	0	0	1	1	1	1	0	1	Yes	No	Yes	C1_10720C_A
84238000	33392000	50023000	0	0	0	52271000	30988000	35016000	5.58843e+07	0	39425000	323	616	375	1	1	1	0	0	0	1	1	1	1	0	1	Yes	No	Yes	C1_00440W_B
84437000	27025000	49445000	0	0	0	38630000	26175000	53773000	5.36357e+07	0	39526000	328	617	372	1	1	1	0	0	0	1	1	1	1	0	1	Yes	No	Yes	C2_01320W_B
77961000	80415000	0	0	0	0	0	0	0	52792000	0	0	330	618	746	1	1	0	0	0	0	0	0	0	0.666667	0	0	Yes	No	No	C2_03810C_B
48455000	75043000	34340000	0	0	0	50935000	45013000	43960000	5.26127e+07	0	46636000	333	619	347	1	1	1	0	0	0	1	1	1	1	0	1	Yes	No	Yes	CR_01400W_B
76228000	0	65537000	0	0	0	56719000	61882000	75668000	47255000	0	6.47563e+07	352	620	300	1	0	1	0	0	0	1	1	1	0.666667	0	1	Yes	No	Yes	C2_05100C_B
34279000	67563000	32409000	0	0	0	45917000	0	0	4.47503e+07	0	1.53057e+07	357	621	524	1	1	1	0	0	0	1	0	0	1	0	0.333333	Yes	No	Yes	C1_02990C_A
10037000	97899000	23175000	0	0	0	22801000	23892000	15239000	4.37037e+07	0	20644000	363	622	469	1	1	1	0	0	0	1	1	1	1	0	1	Yes	No	Yes	C7_02300W_B
55367000	37584000	35525000	0	0	0	45331000	44383000	0	4.28253e+07	0	2.99047e+07	366	623	411	1	1	1	0	0	0	1	1	0	1	0	0.666667	Yes	No	Yes	CR_00320C_B
65274000	62713000	0	0	0	0	54228000	57225000	51062000	4.26623e+07	0	5.41717e+07	367	624	323	1	1	0	0	0	0	1	1	1	0.666667	0	1	Yes	No	Yes	C4_06720W_B
38024000	43023000	46126000	0	0	0	47354000	0	0	42391000	0	1.57847e+07	370	625	520	1	1	1	0	0	0	1	0	0	1	0	0.333333	Yes	No	Yes	C1_01300W_B
48391000	42634000	30479000	0	0	0	33900000	46447000	42870000	4.05013e+07	0	4.10723e+07	378	626	367	1	1	1	0	0	0	1	1	1	1	0	1	Yes	No	Yes	C6_00150W_B
0	69973000	47829000	0	0	0	0	0	0	3.92673e+07	0	0	382	627	747	0	1	1	0	0	0	0	0	0	0.666667	0	0	Yes	No	No	C1_05000W_A
0	50414000	66193000	0	0	0	0	31112000	0	38869000	0	1.03707e+07	385	628	566	0	1	1	0	0	0	0	1	0	0.666667	0	0.333333	Yes	No	Yes	C4_05580C_B
42501000	36379000	34999000	0	0	0	42117000	34691000	48439000	3.79597e+07	0	41749000	390	629	363	1	1	1	0	0	0	1	1	1	1	0	1	Yes	No	Yes	C1_07070C_B
41570000	45298000	26768000	0	0	0	28315000	0	39571000	3.78787e+07	0	2.26287e+07	393	630	453	1	1	1	0	0	0	1	0	1	1	0	0.666667	Yes	No	Yes	C5_00150C_B
65205000	48148000	0	0	0	0	66442000	0	0	3.77843e+07	0	2.21473e+07	394	631	460	1	1	0	0	0	0	1	0	0	0.666667	0	0.333333	Yes	No	Yes	C1_12390C_B
22426000	60198000	30683000	0	0	0	36370000	34311000	28440000	37769000	0	3.30403e+07	395	632	399	1	1	1	0	0	0	1	1	1	1	0	1	Yes	No	Yes	C1_10040W_B
85946000	0	26805000	0	0	0	32225000	0	46879000	3.75837e+07	0	26368000	396	633	434	1	0	1	0	0	0	1	0	1	0.666667	0	0.666667	Yes	No	Yes	C5_04810W_B
62696000	0	45074000	0	0	0	50560000	0	49529000	3.59233e+07	0	33363000	405	634	397	1	0	1	0	0	0	1	0	1	0.666667	0	0.666667	Yes	No	Yes	C6_02260C_B
0	50257000	54428000	0	0	0	39873000	0	34173000	34895000	0	24682000	411	635	441	0	1	1	0	0	0	1	0	1	0.666667	0	0.666667	Yes	No	Yes	C1_04000C_B
61083000	0	43451000	0	0	0	57443000	0	58533000	3.48447e+07	0	3.86587e+07	412	636	380	1	0	1	0	0	0	1	0	1	0.666667	0	0.666667	Yes	No	Yes	C1_04830W_B
45214000	0	53736000	0	0	0	36001000	0	31872000	3.29833e+07	0	2.26243e+07	418	637	454	1	0	1	0	0	0	1	0	1	0.666667	0	0.666667	Yes	No	Yes	C4_02120W_B
44300000	25515000	23912000	0	0	0	35502000	0	35385000	3.12423e+07	0	23629000	422	638	449	1	1	1	0	0	0	1	0	1	1	0	0.666667	Yes	No	Yes	CR_00520C_B
42489000	0	48895000	0	0	0	0	0	0	3.04613e+07	0	0	425	639	748	1	0	1	0	0	0	0	0	0	0.666667	0	0	Yes	No	No	C1_14420W_B
52860000	0	35267000	0	0	0	36976000	0	95710000	2.93757e+07	0	4.42287e+07	430	640	354	1	0	1	0	0	0	1	0	1	0.666667	0	0.666667	Yes	No	Yes	C1_04500W_B
26244000	23324000	38482000	0	0	0	50468000	0	33865000	29350000	0	28111000	432	641	425	1	1	1	0	0	0	1	0	1	1	0	0.666667	Yes	No	Yes	CR_00150C_B
55685000	0	32283000	0	0	0	0	59682000	0	2.93227e+07	0	19894000	433	642	478	1	0	1	0	0	0	0	1	0	0.666667	0	0.333333	Yes	No	Yes	C5_05050W_A
85931000	0	0	0	0	0	66850000	84724000	63799000	2.86437e+07	0	71791000	437	643	273	1	0	0	0	0	0	1	1	1	0.333333	0	1	Yes	No	Yes	C1_00180W_B
27835000	29064000	28518000	0	0	0	33546000	0	0	2.84723e+07	0	11182000	439	644	560	1	1	1	0	0	0	1	0	0	1	0	0.333333	Yes	No	Yes	CR_07710W_B
45803000	0	35541000	0	0	0	38746000	35214000	48378000	2.71147e+07	0	4.07793e+07	449	645	368	1	0	1	0	0	0	1	1	1	0.666667	0	1	Yes	No	Yes	C5_00110C_B
25373000	22339000	33100000	0	0	0	30482000	15635000	27567000	2.69373e+07	0	2.45613e+07	450	646	442	1	1	1	0	0	0	1	1	1	1	0	1	Yes	No	Yes	C4_01440W_B
9474400	40137000	30106000	0	0	0	16384000	20717000	0	2.65725e+07	0	12367000	452	647	541	1	1	1	0	0	0	1	1	0	1	0	0.666667	Yes	No	Yes	C6_02940C_B
42780000	0	36749000	0	0	0	37049000	34706000	40994000	2.65097e+07	0	37583000	453	648	382	1	0	1	0	0	0	1	1	1	0.666667	0	1	Yes	No	Yes	C5_01690C_B
39471000	39241000	0	0	0	0	32550000	40943000	0	2.62373e+07	0	2.44977e+07	455	649	443	1	1	0	0	0	0	1	1	0	0.666667	0	0.666667	Yes	No	Yes	C2_05710C_B
42906000	0	34715000	0	0	0	0	0	0	2.58737e+07	0	0	459	650	749	1	0	1	0	0	0	0	0	0	0.666667	0	0	Yes	No	No	C2_00770W_B
16169000	34875000	25962000	0	0	0	0	0	42641000	2.56687e+07	0	1.42137e+07	464	651	531	1	1	1	0	0	0	0	0	1	1	0	0.333333	Yes	No	Yes	C4_02710C_B
46015000	30447000	0	0	0	0	0	32566000	34038000	2.54873e+07	0	2.22013e+07	467	652	457	1	1	0	0	0	0	0	1	1	0.666667	0	0.666667	Yes	No	Yes	C2_07310W_B
24630000	0	50932000	0	0	0	27337000	0	0	2.51873e+07	0	9.11233e+06	470	653	580	1	0	1	0	0	0	1	0	0	0.666667	0	0.333333	Yes	No	Yes	CR_04510W_A
41405000	0	33526000	0	0	0	30638000	31225000	42598000	24977000	0	3.48203e+07	473	654	393	1	0	1	0	0	0	1	1	1	0.666667	0	1	Yes	No	Yes	C5_04700C_A
0	47121000	27475000	0	0	0	29099000	0	24513000	2.48653e+07	0	1.78707e+07	474	655	492	0	1	1	0	0	0	1	0	1	0.666667	0	0.666667	Yes	No	Yes	C3_02510C_B
0	0	74337000	0	0	0	0	121100000	0	24779000	0	4.03667e+07	475	656	371	0	0	1	0	0	0	0	1	0	0.333333	0	0.333333	Yes	No	Yes	CR_07800W_B
30778000	22143000	20620000	0	0	0	26961000	0	25821000	2.45137e+07	0	17594000	476	657	495	1	1	1	0	0	0	1	0	1	1	0	0.666667	Yes	No	Yes	C2_03010C_B
20597000	20168000	31373000	0	0	0	21078000	0	29175000	24046000	0	16751000	483	658	507	1	1	1	0	0	0	1	0	1	1	0	0.666667	Yes	No	Yes	C3_01990W_B
26469000	0	44862000	0	0	0	32794000	0	0	23777000	0	1.09313e+07	485	659	563	1	0	1	0	0	0	1	0	0	0.666667	0	0.333333	Yes	No	Yes	C1_09660W_B
0	42474000	28801000	0	0	0	0	34584000	0	2.37583e+07	0	11528000	486	660	555	0	1	1	0	0	0	0	1	0	0.666667	0	0.333333	Yes	No	Yes	CR_00740C_B
31614000	18872000	18707000	0	0	0	26133000	24746000	0	2.30643e+07	0	1.69597e+07	488	661	503	1	1	1	0	0	0	1	1	0	1	0	0.666667	Yes	No	Yes	CR_10340W_B
63450000	0	0	0	0	0	37472000	27191000	30258000	21150000	0	3.16403e+07	496	662	405	1	0	0	0	0	0	1	1	1	0.333333	0	1	Yes	No	Yes	C2_00380C_B
63239000	0	0	0	0	0	34229000	41510000	0	2.10797e+07	0	2.52463e+07	497	663	438	1	0	0	0	0	0	1	1	0	0.333333	0	0.666667	Yes	No	Yes	C3_04390W_B
36843000	26191000	0	0	0	0	0	0	0	2.10113e+07	0	0	498	664	750	1	1	0	0	0	0	0	0	0	0.666667	0	0	Yes	No	No	C5_04570C_B
20199000	0	42342000	0	0	0	27097000	0	21181000	20847000	0	1.60927e+07	500	665	517	1	0	1	0	0	0	1	0	1	0.666667	0	0.666667	Yes	No	Yes	C6_01860C_B
29610000	0	32920000	0	0	0	33695000	0	0	2.08433e+07	0	1.12317e+07	501	666	559	1	0	1	0	0	0	1	0	0	0.666667	0	0.333333	Yes	No	Yes	C6_03410C_B
21762000	38616000	0	0	0	0	20702000	0	26395000	20126000	0	15699000	505	667	521	1	1	0	0	0	0	1	0	1	0.666667	0	0.666667	Yes	No	Yes	C4_00130W_B
43806000	0	15838000	0	0	0	19210000	0	0	1.98813e+07	0	6.40333e+06	508	668	610	1	0	1	0	0	0	1	0	0	0.666667	0	0.333333	Yes	No	Yes	C2_06540C_B
23599000	0	33540000	0	0	0	0	0	28197000	1.90463e+07	0	9399000	512	669	576	1	0	1	0	0	0	0	0	1	0.666667	0	0.333333	Yes	No	Yes	C4_02980W_B
0	25020000	31974000	0	0	0	20865000	0	27977000	18998000	0	1.62807e+07	513	670	515	0	1	1	0	0	0	1	0	1	0.666667	0	0.666667	Yes	No	Yes	C7_03600W_B
56615000	0	0	0	0	0	0	0	61486000	1.88717e+07	0	2.04953e+07	514	671	471	1	0	0	0	0	0	0	0	1	0.333333	0	0.333333	Yes	No	Yes	C2_03160C_B
56101000	0	0	0	0	0	50752000	0	0	1.87003e+07	0	1.69173e+07	518	672	504	1	0	0	0	0	0	1	0	0	0.333333	0	0.333333	Yes	No	Yes	C2_09520C_B
26876000	27819000	0	0	0	0	28939000	30998000	22719000	1.82317e+07	0	27552000	519	673	429	1	1	0	0	0	0	1	1	1	0.666667	0	1	Yes	No	Yes	C7_03930C_B
0	32793000	20920000	0	0	0	17446000	0	0	1.79043e+07	0	5.81533e+06	522	674	620	0	1	1	0	0	0	1	0	0	0.666667	0	0.333333	Yes	No	Yes	C6_01720C_B
28015000	0	25636000	0	0	0	28747000	0	0	1.78837e+07	0	9.58233e+06	523	675	572	1	0	1	0	0	0	1	0	0	0.666667	0	0.333333	Yes	No	Yes	C6_02860W_A
19109000	0	32848000	0	0	0	21166000	0	0	17319000	0	7.05533e+06	525	676	600	1	0	1	0	0	0	1	0	0	0.666667	0	0.333333	Yes	No	Yes	CR_10670W_B
26643000	0	24784000	0	0	0	24879000	0	28834000	1.71423e+07	0	1.79043e+07	527	677	491	1	0	1	0	0	0	1	0	1	0.666667	0	0.666667	Yes	No	Yes	C1_08110W_A
24133000	0	26844000	0	0	0	20586000	0	28267000	1.69923e+07	0	1.62843e+07	528	678	513	1	0	1	0	0	0	1	0	1	0.666667	0	0.666667	Yes	No	Yes	C4_02780W_B
19125000	18084000	13228000	0	0	0	18284000	0	0	1.68123e+07	0	6.09467e+06	529	679	617	1	1	1	0	0	0	1	0	0	1	0	0.333333	Yes	No	Yes	C7_01970C_B
22555000	24978000	0	0	0	0	24423000	0	24898000	1.58443e+07	0	1.64403e+07	535	680	511	1	1	0	0	0	0	1	0	1	0.666667	0	0.666667	Yes	No	Yes	C7_03330C_B
30006000	0	17501000	0	0	0	20563000	0	21296000	1.58357e+07	0	13953000	536	681	532	1	0	1	0	0	0	1	0	1	0.666667	0	0.666667	Yes	No	Yes	C2_08780W_B
0	28634000	18068000	0	0	0	18214000	27284000	14723000	1.55673e+07	0	2.00737e+07	538	682	476	0	1	1	0	0	0	1	1	1	0.666667	0	1	Yes	No	Yes	C4_00070C_B
15803000	28763000	0	0	0	0	15481000	32261000	0	1.48553e+07	0	15914000	542	683	519	1	1	0	0	0	0	1	1	0	0.666667	0	0.666667	Yes	No	Yes	C7_00940W_B
21786000	0	21907000	0	0	0	23000000	0	0	1.45643e+07	0	7.66667e+06	543	684	594	1	0	1	0	0	0	1	0	0	0.666667	0	0.333333	Yes	No	Yes	C1_09670C_B
43406000	0	0	0	0	0	46001000	0	49976000	1.44687e+07	0	3.19923e+07	544	685	401	1	0	0	0	0	0	1	0	1	0.333333	0	0.666667	Yes	No	Yes	C1_05240C_B
23197000	0	19671000	0	0	0	17650000	0	0	1.42893e+07	0	5.88333e+06	547	686	619	1	0	1	0	0	0	1	0	0	0.666667	0	0.333333	Yes	No	Yes	C2_04370W_B
38556000	0	0	0	0	0	0	0	30010000	12852000	0	1.00033e+07	552	687	569	1	0	0	0	0	0	0	0	1	0.333333	0	0.333333	Yes	No	Yes	CR_05050W_B
37815000	0	0	0	0	0	27914000	0	24910000	12605000	0	17608000	554	688	494	1	0	0	0	0	0	1	0	1	0.333333	0	0.666667	Yes	No	Yes	C2_04460W_B
14947000	0	22536000	0	0	0	0	0	0	1.24943e+07	0	0	555	689	751	1	0	1	0	0	0	0	0	0	0.666667	0	0	Yes	No	No	C7_03720C_B
21404000	0	15403000	0	0	0	18955000	0	0	12269000	0	6.31833e+06	559	690	613	1	0	1	0	0	0	1	0	0	0.666667	0	0.333333	Yes	No	Yes	C2_07320W_B
17798000	0	17255000	0	0	0	19098000	0	0	1.16843e+07	0	6366000	563	691	611	1	0	1	0	0	0	1	0	0	0.666667	0	0.333333	Yes	No	Yes	C1_10730W_B
18414000	0	15692000	0	0	0	14663000	16732000	12010000	1.13687e+07	0	1.44683e+07	566	692	530	1	0	1	0	0	0	1	1	1	0.666667	0	1	Yes	No	Yes	C2_07220W_B
18459000	0	15602000	0	0	0	16711000	0	18314000	1.13537e+07	0	11675000	567	693	551	1	0	1	0	0	0	1	0	1	0.666667	0	0.666667	Yes	No	Yes	C5_03490C_B
33051000	0	0	0	0	0	24535000	0	0	11017000	0	8.17833e+06	570	694	591	1	0	0	0	0	0	1	0	0	0.333333	0	0.333333	Yes	No	Yes	C2_10050W_B
32544000	0	0	0	0	0	34772000	0	0	10848000	0	1.15907e+07	576	695	554	1	0	0	0	0	0	1	0	0	0.333333	0	0.333333	Yes	No	Yes	C4_00240C_B
32383000	0	0	0	0	0	26327000	0	26385000	1.07943e+07	0	1.75707e+07	579	696	496	1	0	0	0	0	0	1	0	1	0.333333	0	0.666667	Yes	No	Yes	C1_07840W_B
0	32289000	0	0	0	0	18549000	0	0	10763000	0	6183000	580	697	615	0	1	0	0	0	0	1	0	0	0.333333	0	0.333333	Yes	No	Yes	C2_10160W_B
18674000	0	13357000	0	0	0	0	0	18914000	10677000	0	6.30467e+06	583	698	614	1	0	1	0	0	0	0	0	1	0.666667	0	0.333333	Yes	No	Yes	C2_09720W_B
20298000	11520000	0	0	0	0	16531000	0	20070000	10606000	0	1.22003e+07	585	699	546	1	1	0	0	0	0	1	0	1	0.666667	0	0.666667	Yes	No	Yes	C2_04950C_B
17770000	0	13386000	0	0	0	13243000	0	11876000	1.03853e+07	0	8373000	587	700	590	1	0	1	0	0	0	1	0	1	0.666667	0	0.666667	Yes	No	Yes	C1_02240W_B
18371000	0	12759000	0	0	0	12930000	13646000	13799000	1.03767e+07	0	1.34583e+07	588	701	534	1	0	1	0	0	0	1	1	1	0.666667	0	1	Yes	No	Yes	C5_03390C_B
29782000	0	0	0	0	0	0	0	28458000	9.92733e+06	0	9486000	591	702	573	1	0	0	0	0	0	0	0	1	0.333333	0	0.333333	Yes	No	Yes	CR_03610C_B
14314000	0	15392000	0	0	0	15013000	0	0	9902000	0	5.00433e+06	592	703	635	1	0	1	0	0	0	1	0	0	0.666667	0	0.333333	Yes	No	Yes	C6_02480W_B
15597000	0	14015000	0	0	0	0	0	0	9.87067e+06	0	0	593	704	752	1	0	1	0	0	0	0	0	0	0.666667	0	0	Yes	No	No	C5_03860W_B
14817000	0	14738000	0	0	0	10088000	0	0	9.85167e+06	0	3.36267e+06	594	705	650	1	0	1	0	0	0	1	0	0	0.666667	0	0.333333	Yes	No	Yes	C2_05590C_B
13293000	0	16116000	0	0	0	0	0	0	9803000	0	0	595	706	753	1	0	1	0	0	0	0	0	0	0.666667	0	0	Yes	No	No	C1_03350C_B
15458000	0	13474000	0	0	0	14494000	0	13800000	9644000	0	9.43133e+06	597	707	574	1	0	1	0	0	0	1	0	1	0.666667	0	0.666667	Yes	No	Yes	C2_08930W_B
15927000	0	11947000	0	0	0	0	12675000	13672000	9.29133e+06	0	8.78233e+06	600	708	586	1	0	1	0	0	0	0	1	1	0.666667	0	0.666667	Yes	No	Yes	C4_02020W_B
27643000	0	0	0	0	0	21534000	0	28681000	9.21433e+06	0	1.67383e+07	601	709	508	1	0	0	0	0	0	1	0	1	0.333333	0	0.666667	Yes	No	Yes	CR_09790W_B
0	0	27363000	0	0	0	34037000	0	0	9121000	0	1.13457e+07	603	710	556	0	0	1	0	0	0	1	0	0	0.333333	0	0.333333	Yes	No	Yes	C7_02260W_B
0	0	27217000	0	0	0	22853000	0	23510000	9.07233e+06	0	1.54543e+07	604	711	523	0	0	1	0	0	0	1	0	1	0.333333	0	0.666667	Yes	No	Yes	C3_01830C_B
0	0	26680000	0	0	0	19571000	0	0	8.89333e+06	0	6.52367e+06	605	712	607	0	0	1	0	0	0	1	0	0	0.333333	0	0.333333	Yes	No	Yes	C3_05760W_B
13996000	0	12550000	0	0	0	0	0	0	8.84867e+06	0	0	607	713	754	1	0	1	0	0	0	0	0	0	0.666667	0	0	Yes	No	No	CR_06050W_B
26431000	0	0	0	0	0	24232000	0	26743000	8.81033e+06	0	1.69917e+07	608	714	502	1	0	0	0	0	0	1	0	1	0.333333	0	0.666667	Yes	No	Yes	C4_06800W_B
13041000	0	12696000	0	0	0	15674000	0	0	8579000	0	5.22467e+06	610	715	628	1	0	1	0	0	0	1	0	0	0.666667	0	0.333333	Yes	No	Yes	C4_00650W_B
0	25585000	0	0	0	0	21064000	0	31046000	8.52833e+06	0	17370000	611	716	498	0	1	0	0	0	0	1	0	1	0.333333	0	0.666667	Yes	No	Yes	C1_06550W_B
25020000	0	0	0	0	0	22707000	23112000	22212000	8340000	0	22677000	613	717	452	1	0	0	0	0	0	1	1	1	0.333333	0	1	Yes	No	Yes	C2_10010C_B
12431000	0	12588000	0	0	0	11120000	0	10001000	8.33967e+06	0	7.04033e+06	614	718	601	1	0	1	0	0	0	1	0	1	0.666667	0	0.666667	Yes	No	Yes	C6_02190C_B
24297000	0	0	0	0	0	0	27076000	0	8099000	0	9.02533e+06	617	719	582	1	0	0	0	0	0	0	1	0	0.333333	0	0.333333	Yes	No	Yes	C1_05770C_B
23986000	0	0	0	0	0	16490000	0	0	7.99533e+06	0	5.49667e+06	618	720	625	1	0	0	0	0	0	1	0	0	0.333333	0	0.333333	Yes	No	Yes	C6_02610C_B
12123000	0	11502000	0	0	0	13910000	0	14187000	7875000	0	9.36567e+06	620	721	577	1	0	1	0	0	0	1	0	1	0.666667	0	0.666667	Yes	No	Yes	C1_11170W_B
23246000	0	0	0	0	0	19048000	0	0	7.74867e+06	0	6.34933e+06	621	722	612	1	0	0	0	0	0	1	0	0	0.333333	0	0.333333	Yes	No	Yes	CR_06180W_B
22099000	0	0	0	0	0	16529000	18360000	0	7.36633e+06	0	1.16297e+07	625	723	553	1	0	0	0	0	0	1	1	0	0.333333	0	0.666667	Yes	No	Yes	C2_08800C_B
0	21300000	0	0	0	0	16636000	0	19755000	7100000	0	1.21303e+07	627	724	548	0	1	0	0	0	0	1	0	1	0.333333	0	0.666667	Yes	No	Yes	C2_10690W_B
19806000	0	0	0	0	0	0	108860000	0	6602000	0	3.62867e+07	628	725	385	1	0	0	0	0	0	0	1	0	0.333333	0	0.333333	Yes	No	Yes	C6_03250W_A
19740000	0	0	0	0	0	12555000	0	0	6580000	0	4185000	629	726	641	1	0	0	0	0	0	1	0	0	0.333333	0	0.333333	Yes	No	Yes	C4_05450C_B
19237000	0	0	0	0	0	17306000	0	0	6.41233e+06	0	5.76867e+06	630	727	621	1	0	0	0	0	0	1	0	0	0.333333	0	0.333333	Yes	No	Yes	C2_07140W_B
0	0	18553000	0	0	0	0	0	13312000	6.18433e+06	0	4.43733e+06	632	728	639	0	0	1	0	0	0	0	0	1	0.333333	0	0.333333	Yes	No	Yes	C4_02450W_B
0	0	18488000	0	0	0	17969000	0	18660000	6.16267e+06	0	1.22097e+07	634	729	544	0	0	1	0	0	0	1	0	1	0.333333	0	0.666667	Yes	No	Yes	C4_00140C_B
18171000	0	0	0	0	0	12416000	0	0	6057000	0	4.13867e+06	637	730	643	1	0	0	0	0	0	1	0	0	0.333333	0	0.333333	Yes	No	Yes	C5_04730C_A
0	17737000	0	0	0	0	19576000	0	0	5.91233e+06	0	6.52533e+06	638	731	606	0	1	0	0	0	0	1	0	0	0.333333	0	0.333333	Yes	No	Yes	CR_07180W_B
16593000	0	0	0	0	0	0	0	15276000	5531000	0	5092000	641	732	633	1	0	0	0	0	0	0	0	1	0.333333	0	0.333333	Yes	No	Yes	C7_00550C_B
0	0	16194000	0	0	0	16810000	0	0	5398000	0	5.60333e+06	643	733	624	0	0	1	0	0	0	1	0	0	0.333333	0	0.333333	Yes	No	Yes	C1_07180W_B
0	0	16068000	0	0	0	10894000	0	0	5356000	0	3.63133e+06	644	734	648	0	0	1	0	0	0	1	0	0	0.333333	0	0.333333	Yes	No	Yes	C4_07090C_B
15696000	0	0	0	0	0	18272000	0	0	5232000	0	6.09067e+06	645	735	618	1	0	0	0	0	0	1	0	0	0.333333	0	0.333333	Yes	No	Yes	C2_01160W_B
0	0	15462000	0	0	0	17204000	0	0	5154000	0	5.73467e+06	647	736	623	0	0	1	0	0	0	1	0	0	0.333333	0	0.333333	Yes	No	Yes	C4_06390W_B
15443000	0	0	0	0	0	12651000	0	0	5.14767e+06	0	4217000	648	737	640	1	0	0	0	0	0	1	0	0	0.333333	0	0.333333	Yes	No	Yes	C5_00750C_A
15152000	0	0	0	0	0	16085000	17634000	0	5.05067e+06	0	1.12397e+07	650	738	558	1	0	0	0	0	0	1	1	0	0.333333	0	0.666667	Yes	No	Yes	C4_06870W_B
6623100	0	8430900	0	0	0	0	0	0	5018000	0	0	651	739	755	1	0	1	0	0	0	0	0	0	0.666667	0	0	Yes	No	No	C1_02130C_B
14724000	0	0	0	0	0	11070000	0	0	4908000	0	3690000	654	740	647	1	0	0	0	0	0	1	0	0	0.333333	0	0.333333	Yes	No	Yes	CR_00120C_B
0	0	14665000	0	0	0	12007000	0	0	4.88833e+06	0	4.00233e+06	655	741	645	0	0	1	0	0	0	1	0	0	0.333333	0	0.333333	Yes	No	Yes	C2_09600C_B
0	0	14585000	0	0	0	28420000	16367000	13828000	4.86167e+06	0	1.95383e+07	657	742	480	0	0	1	0	0	0	1	1	1	0.333333	0	1	Yes	No	Yes	C4_04720W_B
14363000	0	0	0	0	0	15611000	0	0	4.78767e+06	0	5.20367e+06	659	743	630	1	0	0	0	0	0	1	0	0	0.333333	0	0.333333	Yes	No	Yes	CR_03520C_A
13935000	0	0	0	0	0	16367000	0	0	4645000	0	5.45567e+06	661	744	626	1	0	0	0	0	0	1	0	0	0.333333	0	0.333333	Yes	No	Yes	C4_00890W_B
13701000	0	0	0	0	0	14023000	0	13001000	4567000	0	9008000	662	745	583	1	0	0	0	0	0	1	0	1	0.333333	0	0.666667	Yes	No	Yes	C4_05540W_B
0	0	13252000	0	0	0	0	0	15653000	4.41733e+06	0	5.21767e+06	663	746	629	0	0	1	0	0	0	0	0	1	0.333333	0	0.333333	Yes	No	Yes	C1_05670W_B
12975000	0	0	0	0	0	12153000	0	0	4325000	0	4051000	665	747	644	1	0	0	0	0	0	1	0	0	0.333333	0	0.333333	Yes	No	Yes	C2_07210C_B
12402000	0	0	0	0	0	13442000	0	0	4134000	0	4.48067e+06	666	748	638	1	0	0	0	0	0	1	0	0	0.333333	0	0.333333	Yes	No	Yes	C5_04360C_B
11460000	0	0	0	0	0	10564000	0	0	3820000	0	3.52133e+06	669	749	649	1	0	0	0	0	0	1	0	0	0.333333	0	0.333333	Yes	No	Yes	CR_00130C_B
0	0	10136000	0	0	0	7370100	0	0	3.37867e+06	0	2456700	670	750	652	0	0	1	0	0	0	1	0	0	0.333333	0	0.333333	Yes	No	Yes	C1_12210W_B
9691400	0	0	0	0	0	12552000	0	0	3.23047e+06	0	4184000	671	751	642	1	0	0	0	0	0	1	0	0	0.333333	0	0.333333	Yes	No	Yes	C2_06150C_B
0	0	9343700	0	0	0	0	0	13444000	3.11457e+06	0	4.48133e+06	672	752	637	0	0	1	0	0	0	0	0	1	0.333333	0	0.333333	Yes	No	Yes	C1_00730C_B
9277000	0	0	0	0	0	0	0	6885300	3.09233e+06	0	2295100	673	753	653	1	0	0	0	0	0	0	0	1	0.333333	0	0.333333	Yes	No	Yes	C2_03180C_B
8934000	0	0	0	0	0	0	9490200	12076000	2978000	0	7.18873e+06	674	754	599	1	0	0	0	0	0	0	1	1	0.333333	0	0.666667	Yes	No	Yes	C5_04440C_B
0	0	0	0	0	0	0	21713000	14966000	0	0	1.22263e+07	727	755	542	0	0	0	0	0	0	0	1	1	0	0	0.666667	No	No	Yes	C5_03930C_B

## Sheet: Max Quant data-raw
Protein IDs	Majority protein IDs	Peptide counts (all)	Peptide counts (razor+unique)	Peptide counts (unique)	Fasta headers	Number of proteins	Peptides	Razor + unique peptides	Unique peptides	Peptides DIC185-1	Peptides DIC185-2	Peptides DIC185-3	Peptides YJA11-1	Peptides YJA11-2	Peptides YJA11-3	Peptides YJA12-1	Peptides YJA12-2	Peptides YJA12-3	Razor + unique peptides DIC185-1	Razor + unique peptides DIC185-2	Razor + unique peptides DIC185-3	Razor + unique peptides YJA11-1	Razor + unique peptides YJA11-2	Razor + unique peptides YJA11-3	Razor + unique peptides YJA12-1	Razor + unique peptides YJA12-2	Razor + unique peptides YJA12-3	Unique peptides DIC185-1	Unique peptides DIC185-2	Unique peptides DIC185-3	Unique peptides YJA11-1	Unique peptides YJA11-2	Unique peptides YJA11-3	Unique peptides YJA12-1	Unique peptides YJA12-2	Unique peptides YJA12-3	Sequence coverage [%]	Unique + razor sequence coverage [%]	Unique sequence coverage [%]	Mol. weight [kDa]	Sequence length	Sequence lengths	Q-value	Score	Sequence coverage DIC185-1 [%]	Sequence coverage DIC185-2 [%]	Sequence coverage DIC185-3 [%]	Sequence coverage YJA11-1 [%]	Sequence coverage YJA11-2 [%]
C1_00060W_B;C1_00060W_A	C1_00060W_B;C1_00060W_A	4;4	4;4	4;4	C1_00060W_B C1_00060W_B CGDID:CAL0000199012 COORDS:Ca22chr1B_C_albicans_SC5314:12163-13701W, translated using codon table 12 (512 amino acids) Verified ORF; (orf19.6109) Transcriptional corepressor; represses filamentous growth; regulates switching; role i	2	4	4	4	3	2	3	1	2	1	2	2	1	3	2	3	1	2	1	2	2	1	3	2	3	1	2	1	2	2	1	13.3	13.3	13.3	57.603	512	512;512	0	17.224	8.8	7	10	2.5	5.5
C1_00070W_B;C1_00070W_A	C1_00070W_B;C1_00070W_A	7;7	7;7	7;7	C1_00070W_B C1_00070W_B CGDID:CAL0000200794 COORDS:Ca22chr1B_C_albicans_SC5314:13778-14917W, translated using codon table 12 (362 amino acids) Verified ORF; (orf19.6105) Mevalonate diphosphate decarboxylase; functional homolog of S. cerevisiae Erg19; possi	2	7	7	7	6	4	5	0	2	0	6	3	3	6	4	5	0	2	0	6	3	3	6	4	5	0	2	0	6	3	3	32	32	32	39.543	362	362;362	0	31.753	26	19.3	23.2	0	10.5
C1_00110W_B;C1_00110W_A	C1_00110W_B;C1_00110W_A	8;8	8;8	8;8	C1_00110W_B C1_00110W_B CGDID:CAL0000184935 COORDS:Ca22chr1B_C_albicans_SC5314:17338-18960W, translated using codon table 12 (540 amino acids) Verified ORF; (orf19.6099) Chaperonin-containing T-complex subunit; role in hyphal morphogenesis, particularly st	2	8	8	8	6	1	2	0	0	0	3	0	0	6	1	2	0	0	0	3	0	0	6	1	2	0	0	0	3	0	0	21.5	21.5	21.5	58.266	540	540;540	0	24.181	17.2	2.2	5.2	0	0
C1_00160C_B;C1_00160C_A	C1_00160C_B;C1_00160C_A	2;2	2;2	2;2	C1_00160C_B C1_00160C_B CGDID:CAL0000184518 COORDS:Ca22chr1B_C_albicans_SC5314:29488-28286C, translated using codon table 12 (400 amino acids) Verified ORF; (orf19.6090) Putative nucleolar protein with a predicted role in pre-rRNA processing and ribosome b	2	2	2	2	2	1	0	0	0	0	0	0	0	2	1	0	0	0	0	0	0	0	2	1	0	0	0	0	0	0	0	6.5	6.5	6.5	43.523	400	400;400	0	4.6727	6.5	3.5	0	0	0
C1_00180W_B;C1_00180W_A	C1_00180W_B;C1_00180W_A	8;8	8;8	8;8	C1_00180W_B C1_00180W_B CGDID:CAL0000181017 COORDS:Ca22chr1B_C_albicans_SC5314:31842-32444W, translated using codon table 12 (200 amino acids) Verified ORF; (orf19.6085) Ribosomal protein; transposon mutation affects filamentous growth; repressed upon phag	2	8	8	8	5	2	1	1	2	2	3	6	2	5	2	1	1	2	2	3	6	2	5	2	1	1	2	2	3	6	2	27	27	27	22.635	200	200;200	0	26.57	24.5	9.5	4	4	9.5
C1_00210C_B;C1_00210C_A	C1_00210C_B;C1_00210C_A	2;2	2;2	2;2	C1_00210C_B C1_00210C_B CGDID:CAL0000196572 COORDS:Ca22chr1B_C_albicans_SC5314:35679-34525C, translated using codon table 12 (384 amino acids) Verified ORF; (orf19.6082) Ortholog(s) have unfolded protein binding activity, role in protein folding, protein l	2	2	2	2	1	0	1	1	1	1	1	1	2	1	0	1	1	1	1	1	1	2	1	0	1	1	1	1	1	1	2	8.1	8.1	8.1	44.436	384	384;384	0	4.0225	2.1	0	2.1	2.1	2.1
C1_00220W_B;C1_00220W_A	C1_00220W_B;C1_00220W_A	9;9	8;8	8;8	C1_00220W_B C1_00220W_B CGDID:CAL0000185257 COORDS:Ca22chr1B_C_albicans_SC5314:37852-39486W, translated using codon table 12 (544 amino acids) Verified ORF; (orf19.6081) Glycosidase; role in vaginal not systemic infection (low pH not neutral); low pH, high	2	9	8	8	2	2	3	9	5	7	1	3	3	2	2	3	8	5	7	1	3	3	2	2	3	8	5	7	1	3	3	19.7	17.8	17.8	58.715	544	544;544	0	82.139	6.1	6.1	10.1	19.7	13.4
C1_00310W_B;C1_00310W_A	C1_00310W_B;C1_00310W_A	9;9	9;9	9;9	C1_00310W_B C1_00310W_B CGDID:CAL0000193521 COORDS:Ca22chr1B_C_albicans_SC5314:46806-48362W, translated using codon table 12 (518 amino acids) Uncharacterized ORF; (orf19.6077) Putative protein of unknown function; shows colony morphology-related gene regu	2	9	9	9	0	0	0	9	3	7	0	2	0	0	0	0	9	3	7	0	2	0	0	0	0	9	3	7	0	2	0	13.7	13.7	13.7	58.063	518	518;518	0	22.324	0	0	0	13.7	6.9
C1_00340W_B;C1_00340W_A	C1_00340W_B;C1_00340W_A	2;2	2;2	2;2	C1_00340W_B C1_00340W_B CGDID:CAL0000181229 COORDS:Ca22chr1B_C_albicans_SC5314:50000-50746W, translated using codon table 12 (248 amino acids) Verified ORF; (orf19.6074) Essential protein involved in regulation of MTL gene expression; hemoglobin-regulated	2	2	2	2	1	1	1	0	1	0	2	0	1	1	1	1	0	1	0	2	0	1	1	1	1	0	1	0	2	0	1	13.3	13.3	13.3	28.668	248	248;248	0	10.142	8.5	8.5	8.5	0	8.5
C1_00390W_B;C1_00390W_A	C1_00390W_B;C1_00390W_A	12;12	3;3	3;3	C1_00390W_B C1_00390W_B CGDID:CAL0000175543 COORDS:Ca22chr1B_C_albicans_SC5314:59352-62555W, translated using codon table 12 (1067 amino acids) Uncharacterized ORF; (orf19.6070) Putative sodium transporter; induced by ciclopirox olamine; alkaline induced b	2	12	3	3	0	0	0	12	7	7	0	1	0	0	0	0	3	2	2	0	1	0	0	0	0	3	2	2	0	1	0	15.7	5.3	5.3	117.13	1067	1067;1067	0	11.151	0	0	0	15.7	10.9
C1_00400W_B;C1_00400W_A	C1_00400W_B;C1_00400W_A	11;11	11;11	11;11	C1_00400W_B C1_00400W_B CGDID:CAL0000197081 COORDS:Ca22chr1B_C_albicans_SC5314:63205-64353W, translated using codon table 12 (382 amino acids) Uncharacterized ORF; (orf19.6068) Putative survival factor; stationary phase enriched protein; fluconazole-induce	2	11	11	11	4	2	10	4	4	2	4	3	5	4	2	10	4	4	2	4	3	5	4	2	10	4	4	2	4	3	5	36.9	36.9	36.9	42.999	382	382;382	0	38.044	12.3	6.5	33	14.9	18.8
C1_00410C_B;C1_00410C_A	C1_00410C_B;C1_00410C_A	13;13	13;13	12;12	C1_00410C_B C1_00410C_B CGDID:CAL0000191226 COORDS:Ca22chr1B_C_albicans_SC5314:66327-64699C, translated using codon table 12 (542 amino acids) Uncharacterized ORF; (orf19.6066) Hexadecenal dehydrogenase; involved in the conversion of sphingosine 1-phosphat	2	13	13	12	5	1	5	11	6	8	4	2	2	5	1	5	11	6	8	4	2	2	5	1	5	10	6	8	4	2	2	31.9	31.9	29.2	60.634	542	542;542	0	62.54	11.8	1.7	8.7	25.1	12.2
C1_00420W_B;C1_00420W_A	C1_00420W_B;C1_00420W_A	4;4	4;4	4;4	C1_00420W_B C1_00420W_B CGDID:CAL0000196045 COORDS:Ca22chr1B_C_albicans_SC5314:67846-68817W, translated using codon table 12 (323 amino acids) Uncharacterized ORF; (orf19.6065) RNA polymerase II holoenzyme/mediator subunit; regulated by Mig1, Tup1; amphote	2	4	4	4	3	0	0	0	0	0	2	0	0	3	0	0	0	0	0	2	0	0	3	0	0	0	0	0	2	0	0	21.1	21.1	21.1	37.285	323	323;323	0	19.516	14.2	0	0	0	0
C1_00440W_B;C1_00440W_A	C1_00440W_B;C1_00440W_A	11;11	11;11	11;11	C1_00440W_B C1_00440W_B CGDID:CAL0000196646 COORDS:Ca22chr1B_C_albicans_SC5314:71071-72584W, translated using codon table 12 (478 amino acids) Uncharacterized ORF; (orf19.6063) Putative ubiquitin-specific protease of the 26S proteasome; oxidative stress-in	2	11	11	11	9	4	7	1	1	1	8	2	3	9	4	7	1	1	1	8	2	3	9	4	7	1	1	1	8	2	3	31	31	31	54.118	478	478;478	0	61.386	26.6	10.9	17.2	3.1	3.1
C1_00490C_B;C1_00490C_A	C1_00490C_B;C1_00490C_A	2;2	2;2	2;2	C1_00490C_B C1_00490C_B CGDID:CAL0000175373 COORDS:Ca22chr1B_C_albicans_SC5314:78370-78011C, translated using codon table 12 (119 amino acids) Verified ORF; (orf19.6059) Putative glutaredoxin; described as a glutathione reductase; induced by human neutroph	2	2	2	2	0	0	1	2	2	2	0	0	0	0	0	1	2	2	2	0	0	0	0	0	1	2	2	2	0	0	0	25.2	25.2	25.2	13.124	119	119;119	0	5.6072	0	0	6.7	25.2	25.2
C1_00500C_B;C1_00500C_A	C1_00500C_B;C1_00500C_A	5;5	5;5	5;5	C1_00500C_B C1_00500C_B CGDID:CAL0000192087 COORDS:Ca22chr1B_C_albicans_SC5314:79672-78644C, translated using codon table 12 (342 amino acids) Uncharacterized ORF; (orf19.6058) Putative monomeric glyoxalase I; oxidative stress-induced via Cap1; flow model	2	5	5	5	3	1	3	0	1	1	1	1	1	3	1	3	0	1	1	1	1	1	3	1	3	0	1	1	1	1	1	21.9	21.9	21.9	39.524	342	342;342	0	10.016	14.3	2.6	10.2	0	2.6
C1_00590W_B;C1_00590W_A	C1_00590W_B;C1_00590W_A	9;9	9;9	9;9	C1_00590W_B C1_00590W_B CGDID:CAL0000186251 COORDS:Ca22chr1B_C_albicans_SC5314:95217-96497W, translated using codon table 12 (426 amino acids) Uncharacterized ORF; (orf19.6047) Translation elongation factor TU; macrophage/pseudohyphal-induced; repressed up	2	9	9	9	7	2	4	0	3	1	5	5	7	7	2	4	0	3	1	5	5	7	7	2	4	0	3	1	5	5	7	29.6	29.6	29.6	46.705	426	426;426	0	50.421	23.9	9.2	13.6	0	13.1
C1_00680W_B;C1_00680W_A	C1_00680W_B;C1_00680W_A	7;7	7;7	7;7	C1_00680W_B C1_00680W_B CGDID:CAL0000178232 COORDS:Ca22chr1B_C_albicans_SC5314:117322-119445W, translated using codon table 12 (707 amino acids) Uncharacterized ORF; (orf19.6037) Putative secreted acid sphingomyelin phosphodiesterase; possible Kex2 substra	2	7	7	7	0	1	0	0	0	7	1	4	4	0	1	0	0	0	7	1	4	4	0	1	0	0	0	7	1	4	4	12.6	12.6	12.6	82.255	707	707;707	0	18.993	0	1.7	0	0	0
C1_00710C_B;C1_00710C_A	C1_00710C_B;C1_00710C_A	17;17	17;17	17;17	C1_00710C_B C1_00710C_B CGDID:CAL0000188783 COORDS:Ca22chr1B_C_albicans_SC5314:125599-123871C, translated using codon table 12 (449 amino acids) Verified ORF; (orf19.6034) Beta-tubulin; functional homolog of ScTub2; overproduction makes S. cerevisiae invia	2	17	17	17	17	13	12	9	6	5	16	15	14	17	13	12	9	6	5	16	15	14	17	13	12	9	6	5	16	15	14	54.1	54.1	54.1	49.997	449	449;449	0	239.12	54.1	36.1	34.3	24.3	19.6
C1_00730C_B;C1_00730C_A	C1_00730C_B;C1_00730C_A	2;2	2;2	2;2	C1_00730C_B C1_00730C_B CGDID:CAL0000199444 COORDS:Ca22chr1B_C_albicans_SC5314:128621-126792C, translated using codon table 12 (609 amino acids) Verified ORF; (orf19.6033) Catalytic subunit of calcineurin (Ca[2+]-calmodulin-regulated S/T protein phosphatas	2	2	2	2	1	0	2	0	0	0	1	0	2	1	0	2	0	0	0	1	0	2	1	0	2	0	0	0	1	0	2	3.6	3.6	3.6	69.607	609	609;609	0	4.9309	2	0	3.6	0	0
C1_00770C_B;C1_00770C_A	C1_00770C_B;C1_00770C_A	1;1	1;1	1;1	C1_00770C_B C1_00770C_B CGDID:CAL0000184851 COORDS:Ca22chr1B_C_albicans_SC5314:136438-135656C, translated using codon table 12 (260 amino acids) Uncharacterized ORF; (orf19.6029) Similar to S. cerevisiae Rot1p, which is involved in cell wall 1,6-beta-gluca	2	1	1	1	0	0	1	0	0	0	0	0	0	0	0	1	0	0	0	0	0	0	0	0	1	0	0	0	0	0	0	4.6	4.6	4.6	29.88	260	260;260	0.0056452	3.022	0	0	4.6	0	0
C1_00790W_B;C1_00790W_A	C1_00790W_B;C1_00790W_A	1;1	1;1	1;1	C1_00790W_B C1_00790W_B CGDID:CAL0000174395 COORDS:Ca22chr1B_C_albicans_SC5314:150613-151713W, translated using codon table 12 (366 amino acids) Uncharacterized ORF; (orf19.6027) Ortholog of <i>C. dubliniensis CD36</i> : Cd36_00740, <i>C. parapsilosis CDC3	2	1	1	1	0	1	0	0	0	0	0	0	1	0	1	0	0	0	0	0	0	1	0	1	0	0	0	0	0	0	1	3	3	3	42.262	366	366;366	1	-2	0	3	0	0	0
C1_01060W_B;C1_01060W_A	C1_01060W_B;C1_01060W_A	2;2	2;2	2;2	C1_01060W_B C1_01060W_B CGDID:CAL0000194151 COORDS:Ca22chr1B_C_albicans_SC5314:208295-208750W, translated using codon table 12 (151 amino acids) Verified ORF; (orf19.3294) Putative transcriptional coactivator; caspofungin repressed; involved in virulence;C	2	2	2	2	0	0	0	2	0	2	0	0	0	0	0	0	2	0	2	0	0	0	0	0	0	2	0	2	0	0	0	12.6	12.6	12.6	16.291	151	151;151	0	4.4165	0	0	0	12.6	0
C1_01240W_B;C1_01240W_A	C1_01240W_B;C1_01240W_A	2;2	2;2	2;2	C1_01240W_B C1_01240W_B CGDID:CAL0000184973 COORDS:Ca22chr1B_C_albicans_SC5314:248828-249877W, translated using codon table 12 (349 amino acids) Uncharacterized ORF; (orf19.3311) Putative aldo/keto reductase; Mig1-regulated;C1_01240W_A IFD3 CGDID:CAL000017	2	2	2	2	2	1	1	0	2	1	2	1	1	2	1	1	0	2	1	2	1	1	2	1	1	0	2	1	2	1	1	6.6	6.6	6.6	39.699	349	349;349	0	19.577	6.6	6.6	6.6	0	6.6
C1_01300W_B;C1_01300W_A	C1_01300W_B;C1_01300W_A	4;4	4;4	4;4	C1_01300W_B C1_01300W_B CGDID:CAL0000174626 COORDS:Ca22chr1B_C_albicans_SC5314:257933-258916W, translated using codon table 12 (327 amino acids) Uncharacterized ORF; (orf19.3319) Putative thioredoxin; Spider biofilm repressed;C1_01300W_A C1_01300W_A CGDID:	2	4	4	4	3	3	3	0	1	1	4	1	1	3	3	3	0	1	1	4	1	1	3	3	3	0	1	1	4	1	1	23.9	23.9	23.9	36.908	327	327;327	0	31.21	21.7	15.6	21.7	0	2.1
C1_01350C_B;C1_01350C_A	C1_01350C_B;C1_01350C_A	34;34	34;34	34;34	C1_01350C_B C1_01350C_B CGDID:CAL0000198515 COORDS:Ca22chr1B_C_albicans_SC5314:264685-263492C, translated using codon table 12 (397 amino acids) Uncharacterized ORF; (orf19.3324) Translation initiation factor; upregulated in highly virulent strain compared	2	34	34	34	30	22	30	19	25	17	32	23	24	30	22	30	19	25	17	32	23	24	30	22	30	19	25	17	32	23	24	81.1	81.1	81.1	44.599	397	397;397	0	323.31	73.8	60.7	79.1	53.9	76.6
C1_01370C_B;C1_01370C_A	C1_01370C_B;C1_01370C_A	3;3	3;3	3;3	C1_01370C_B C1_01370C_B CGDID:CAL0000177246 COORDS:Ca22chr1B_C_albicans_SC5314:270026-269386C, translated using codon table 12 (87 amino acids) Uncharacterized ORF; (orf19.3325.3) Ribosomal protein S21; regulated by Nrg1, Tup1; colony morphology-related ge	2	3	3	3	2	2	3	3	2	2	3	2	1	2	2	3	3	2	2	3	2	1	2	2	3	3	2	2	3	2	1	46	46	46	9.6387	87	87;87	0	15.112	28.7	35.6	46	46	28.7
C1_01420C_B;C1_01420C_A	C1_01420C_B;C1_01420C_A	3;3	3;3	3;3	C1_01420C_B C1_01420C_B CGDID:CAL0000181645 COORDS:Ca22chr1B_C_albicans_SC5314:279277-278237C, translated using codon table 12 (346 amino acids) Verified ORF; (orf19.3330) Predicted GTPase of RHO family; CAAX motif geranylgeranylated; expression in S. cere	2	3	3	3	0	0	2	3	3	2	0	1	1	0	0	2	3	3	2	0	1	1	0	0	2	3	3	2	0	1	1	11.8	11.8	11.8	39.089	346	346;346	0	8.8256	0	0	7.2	11.8	11.8
C1_01480C_B;C1_01480C_A	C1_01480C_B;C1_01480C_A	7;7	7;7	7;7	C1_01480C_B C1_01480C_B CGDID:CAL0000176976 COORDS:Ca22chr1B_C_albicans_SC5314:290463-289714C, translated using codon table 12 (249 amino acids) Uncharacterized ORF; (orf19.3334) Protein component of the small (40S) subunit; repressed upon phagocytosis by	2	7	7	7	5	3	2	1	2	0	5	5	3	5	3	2	1	2	0	5	5	3	5	3	2	1	2	0	5	5	3	28.9	28.9	28.9	26.873	249	249;249	0	57.861	24.1	16.5	14.1	2.8	8.8
C1_01490W_B;C1_01490W_A	C1_01490W_B;C1_01490W_A	5;5	5;5	5;5	C1_01490W_B C1_01490W_B CGDID:CAL0000193784 COORDS:Ca22chr1B_C_albicans_SC5314:291860-292462W, translated using codon table 12 (200 amino acids) Verified ORF; (orf19.3335) Plasma membrane protein of unknown function; colony morphology-related gene regulati	2	5	5	5	4	2	1	4	3	1	2	2	1	4	2	1	4	3	1	2	2	1	4	2	1	4	3	1	2	2	1	37	37	37	21.855	200	200;200	0	30.951	27	18.5	7.5	27	18.5
C1_01520C_B;C1_01520C_A	C1_01520C_B;C1_01520C_A	4;4	3;3	3;3	C1_01520C_B C1_01520C_B CGDID:CAL0000183706 COORDS:Ca22chr1B_C_albicans_SC5314:306034-305330C, translated using codon table 12 (234 amino acids) Verified ORF; (orf19.3340) Mitochondrial Mn-containing superoxide dismutase; protection against oxidative stres	2	4	3	3	2	0	0	2	3	2	1	0	0	1	0	0	1	2	1	0	0	0	1	0	0	1	2	1	0	0	0	25.2	19.2	19.2	26.172	234	234;234	0	10.867	9	0	0	14.5	22.2
C1_01530C_B;C1_01530C_A	C1_01530C_B;C1_01530C_A	18;18	18;18	18;18	C1_01530C_B C1_01530C_B CGDID:CAL0000188562 COORDS:Ca22chr1B_C_albicans_SC5314:308507-306639C, translated using codon table 12 (622 amino acids) Uncharacterized ORF; (orf19.3341) Putative tRNA-Arg synthetase; essential; genes encoding ribosomal subunits, t	2	18	18	18	8	8	13	4	7	3	10	5	11	8	8	13	4	7	3	10	5	11	8	8	13	4	7	3	10	5	11	36	36	36	70.815	622	622;622	0	79.25	19.6	16.9	24.9	9.2	14
C1_01590C_B;C1_01590C_A	C1_01590C_B;C1_01590C_A	3;3	3;3	3;3	C1_01590C_B C1_01590C_B CGDID:CAL0000195394 COORDS:Ca22chr1B_C_albicans_SC5314:323390-319686C, translated using codon table 12 (1234 amino acids) Verified ORF; (orf19.3349) Putative RNA polymerase II subunit B150; heterozygous null mutant exhibits resistan	2	3	3	3	3	0	0	0	0	0	0	0	0	3	0	0	0	0	0	0	0	0	3	0	0	0	0	0	0	0	0	3.3	3.3	3.3	139.85	1234	1234;1234	0	4.9197	3.3	0	0	0	0
C1_01620C_B;C1_01620C_A	C1_01620C_B;C1_01620C_A	2;2	2;2	2;2	C1_01620C_B C1_01620C_B CGDID:CAL0000185292 COORDS:Ca22chr1B_C_albicans_SC5314:327447-326449C, translated using codon table 12 (332 amino acids) Uncharacterized ORF; (orf19.3352) Has domain(s) with predicted oxidoreductase activity and role in metabolic pr	2	2	2	2	0	0	0	2	0	0	0	0	0	0	0	0	2	0	0	0	0	0	0	0	0	2	0	0	0	0	0	7.2	7.2	7.2	37.371	332	332;332	0.0093677	2.7051	0	0	0	7.2	0
C2_10620W_B;C2_10620W_A;C1_01640W_B;C1_01640W_A	C2_10620W_B;C2_10620W_A;C1_01640W_B;C1_01640W_A	14;14;14;14	14;14;14;14	14;14;14;14	C2_10620W_B C2_10620W_B CGDID:CAL0000182725 COORDS:Ca22chr2B_C_albicans_SC5314:2189676-2190464W, translated using codon table 12 (262 amino acids) Uncharacterized ORF; (orf19.5341) Predicted ribosomal protein, component of the small ribosomal subunit; repr	4	14	14	14	13	8	9	7	7	5	10	8	8	13	8	9	7	7	5	10	8	8	13	8	9	7	7	5	10	8	8	51.5	51.5	51.5	29.364	262	262;262;262;262	0	83.302	51.5	37.8	33.2	33.2	29
C1_01680C_B;C1_01680C_A	C1_01680C_B;C1_01680C_A	2;2	2;2	2;2	C1_01680C_B C1_01680C_B CGDID:CAL0000182268 COORDS:Ca22chr1B_C_albicans_SC5314:342460-341948C, translated using codon table 12 (170 amino acids) Uncharacterized ORF; (orf19.3357) Ortholog(s) have structural constituent of ribosome activity and mitochondria	2	2	2	2	0	0	0	1	0	1	0	0	0	0	0	0	1	0	1	0	0	0	0	0	0	1	0	1	0	0	0	21.8	21.8	21.8	19.848	170	170;170	0.0071429	2.8221	0	0	0	10	0
C1_01690C_B;C1_01690C_A	C1_01690C_B;C1_01690C_A	10;10	10;10	10;10	C1_01690C_B C1_01690C_B CGDID:CAL0000196340 COORDS:Ca22chr1B_C_albicans_SC5314:343921-342950C, translated using codon table 12 (323 amino acids) Uncharacterized ORF; (orf19.3358) Putative succinate-CoA ligase subunit; induced by high iron; fluconazole-indu	2	10	10	10	8	6	7	1	6	4	10	5	5	8	6	7	1	6	4	10	5	5	8	6	7	1	6	4	10	5	5	44.6	44.6	44.6	33.672	323	323;323	0	57.843	31.6	28.5	31.3	5	25.4
C1_01780C_B;C1_01780C_A	C1_01780C_B;C1_01780C_A	1;1	1;1	1;1	C1_01780C_B C1_01780C_B CGDID:CAL0000199440 COORDS:Ca22chr1B_C_albicans_SC5314:369825-367951C, translated using codon table 12 (624 amino acids) Uncharacterized ORF; (orf19.4546) Putative ion transporter; alkaline induced by Rim101; Plc1-regulated; caspofu	2	1	1	1	0	0	0	1	0	1	0	0	0	0	0	0	1	0	1	0	0	0	0	0	0	1	0	1	0	0	0	4.3	4.3	4.3	69.643	624	624;624	0	5.6456	0	0	0	4.3	0
C1_01870C_B;C1_01870C_A	C1_01870C_B;C1_01870C_A	13;13	13;13	13;13	C1_01870C_B C1_01870C_B CGDID:CAL0000188420 COORDS:Ca22chr1B_C_albicans_SC5314:386291-384801C, translated using codon table 12 (496 amino acids) Uncharacterized ORF; (orf19.4536) Cystathionine beta-synthase; sulfur amino acid biosynthesis; antigenic in mou	2	13	13	13	8	6	12	9	9	3	6	4	6	8	6	12	9	9	3	6	4	6	8	6	12	9	9	3	6	4	6	43.8	43.8	43.8	53.886	496	496;496	0	70.113	26	18.5	38.7	29.8	30.8
C1_01910W_B;C1_01910W_A	C1_01910W_B;C1_01910W_A	2;2	2;2	2;2	C1_01910W_B C1_01910W_B CGDID:CAL0000184575 COORDS:Ca22chr1B_C_albicans_SC5314:393305-394369W, translated using codon table 12 (354 amino acids) Uncharacterized ORF; (orf19.4532) Protein of unknown function; present in exponential and stationary growth pha	2	2	2	2	1	0	1	0	2	1	1	0	0	1	0	1	0	2	1	1	0	0	1	0	1	0	2	1	1	0	0	4	4	4	40.061	354	354;354	0.00086133	3.7992	2.8	0	2.8	0	4
C1_01920W_B;C1_01920W_A	C1_01920W_B;C1_01920W_A	3;3	3;3	3;3	C1_01920W_B C1_01920W_B CGDID:CAL0000181730 COORDS:Ca22chr1B_C_albicans_SC5314:395595-399419W, translated using codon table 12 (1274 amino acids) Verified ORF; (orf19.4531) Putative PDR-subfamily ABC transporter involved in sensitivity to azoles; Spider bi	2	3	3	3	0	0	0	3	0	0	0	0	0	0	0	0	3	0	0	0	0	0	0	0	0	3	0	0	0	0	0	2.1	2.1	2.1	143.73	1274	1274;1274	0	5.8557	0	0	0	2.1	0
C1_01930W_B;C1_01930W_A	C1_01930W_B;C1_01930W_A	5;5	5;5	5;5	C1_01930W_B C1_01930W_B CGDID:CAL0000187738 COORDS:Ca22chr1B_C_albicans_SC5314:400601-401987W, translated using codon table 12 (366 amino acids) Uncharacterized ORF; (orf19.4530.1) Protein of unknown function; regulated by Nrg1, Tup1; Spider and flow model	2	5	5	5	1	0	0	3	1	0	0	0	0	1	0	0	3	1	0	0	0	0	1	0	0	3	1	0	0	0	0	26.5	26.5	26.5	40.609	366	366;366	0	15.937	1.9	0	0	20.5	4.1
C1_01980W_B;C1_01980W_A;C1_02110C_B;C1_02110C_A	C1_01980W_B;C1_01980W_A	12;12;3;3	12;12;3;3	12;12;3;3	C1_01980W_B C1_01980W_B CGDID:CAL0000184494 COORDS:Ca22chr1B_C_albicans_SC5314:406683-408320W, translated using codon table 12 (545 amino acids) Verified ORF; (orf19.4527) High-affinity MFS glucose transporter; induced by progesterone, chloramphenicol, ben	4	12	12	12	2	0	0	12	8	7	0	2	1	2	0	0	12	8	7	0	2	1	2	0	0	12	8	7	0	2	1	24	24	24	60.669	545	545;545;545;545	0	155.48	7.9	0	0	24	19.3
C1_01990W_B;C1_01990W_A	C1_01990W_B;C1_01990W_A	5;5	5;5	5;5	C1_01990W_B C1_01990W_B CGDID:CAL0000177143 COORDS:Ca22chr1B_C_albicans_SC5314:411350-412378W, translated using codon table 12 (342 amino acids) Verified ORF; (orf19.4526) Putative heat shock protein; fluconazole repressed; amphotericin B induced; Spider b	2	5	5	5	0	0	0	4	3	2	1	2	1	0	0	0	4	3	2	1	2	1	0	0	0	4	3	2	1	2	1	18.1	18.1	18.1	38.042	342	342;342	0	298.49	0	0	0	18.1	17.8
C1_02130C_B;C1_02130C_A	C1_02130C_B;C1_02130C_A	2;2	2;2	2;2	C1_02130C_B C1_02130C_B CGDID:CAL0000182131 COORDS:Ca22chr1B_C_albicans_SC5314:450817-449270C, translated using codon table 12 (515 amino acids) Verified ORF; (orf19.3670) Galactokinase; galactose, Mig1, Tup1, Hap43 regulated; fluconazole, ketoconazole-ind	2	2	2	2	2	0	2	0	1	0	1	0	1	2	0	2	0	1	0	1	0	1	2	0	2	0	1	0	1	0	1	3.3	3.3	3.3	57.072	515	515;515	0	4.6804	3.3	0	3.3	0	1.7
C1_02150W_B;C1_02150W_A	C1_02150W_B;C1_02150W_A	2;2	2;2	2;2	C1_02150W_B C1_02150W_B CGDID:CAL0000189811 COORDS:Ca22chr1B_C_albicans_SC5314:452179-454206W, translated using codon table 12 (675 amino acids) Verified ORF; (orf19.3672) UDP-glucose 4-epimerase; galactose utilization; mutant has cell wall defects and inc	2	2	2	2	0	0	1	0	1	0	0	1	0	0	0	1	0	1	0	0	1	0	0	0	1	0	1	0	0	1	0	3.4	3.4	3.4	75.45	675	675;675	0.0071885	2.9007	0	0	1.5	0	1.5
C1_02230W_B;C1_02230W_A	C1_02230W_B;C1_02230W_A	3;3	3;3	3;3	C1_02230W_B C1_02230W_B CGDID:CAL0000195671 COORDS:Ca22chr1B_C_albicans_SC5314:465649-467661W, translated using codon table 12 (670 amino acids) Verified ORF; (orf19.3680) Septin, required for wild-type invasive growth in vitro but not required for virulen	2	3	3	3	1	0	0	2	1	0	1	0	0	1	0	0	2	1	0	1	0	0	1	0	0	2	1	0	1	0	0	7.3	7.3	7.3	75.853	670	670;670	0	11.197	1.9	0	0	3.7	3.6
C1_02240W_B;C1_02240W_A	C1_02240W_B;C1_02240W_A	5;5	5;5	5;5	C1_02240W_B C1_02240W_B CGDID:CAL0000178464 COORDS:Ca22chr1B_C_albicans_SC5314:469131-471758W, translated using codon table 12 (875 amino acids) Uncharacterized ORF; (orf19.3681) Ortholog(s) have nuclear import signal receptor activity, protein-containing	2	5	5	5	4	1	2	1	1	0	2	1	3	4	1	2	1	1	0	2	1	3	4	1	2	1	1	0	2	1	3	8.2	8.2	8.2	96.536	875	875;875	0	29.106	6.5	2.2	3.9	2.2	2.2
C1_02250W_B;C1_02250W_A	C1_02250W_B;C1_02250W_A	1;1	1;1	1;1	C1_02250W_B C1_02250W_B CGDID:CAL0000198845 COORDS:Ca22chr1B_C_albicans_SC5314:474943-475668W, translated using codon table 12 (241 amino acids) Uncharacterized ORF; (orf19.3682) Putative dolichyl pyrophosphate (Dol-P-P) phosphatase; ketoconazole-induced;	2	1	1	1	1	0	0	0	0	0	0	0	0	1	0	0	0	0	0	0	0	0	1	0	0	0	0	0	0	0	0	7.9	7.9	7.9	27.735	241	241;241	0.00491	3.1648	7.9	0	0	0	0
C1_02330C_B;C1_02330C_A	C1_02330C_B;C1_02330C_A	4;4	4;4	4;4	C1_02330C_B C1_02330C_B CGDID:CAL0000184997 COORDS:Ca22chr1B_C_albicans_SC5314:488215-487366C, translated using codon table 12 (127 amino acids) Verified ORF; (orf19.3690.2) Ribosomal 60S subunit protein; Spider biofilm repressed;C1_02330C_A C1_02330C_A CG	2	4	4	4	2	1	2	2	1	0	1	0	1	2	1	2	2	1	0	1	0	1	2	1	2	2	1	0	1	0	1	22	22	22	14.185	127	127;127	0	10.276	7.9	7.1	13.4	16.5	8.7
C1_02420C_B;C1_02420C_A;CR_00850C_B;CR_00850C_A;C1_05600W_B;C1_05600W_A	C1_02420C_B;C1_02420C_A	30;30;3;3;1;1	30;30;3;3;1;1	30;30;3;3;1;1	C1_02420C_B C1_02420C_B CGDID:CAL0000192798 COORDS:Ca22chr1B_C_albicans_SC5314:511691-505998C, translated using codon table 12 (1897 amino acids) Verified ORF; (orf19.2929) Essential beta-1,3-glucan synthase subunit; gsc1 allele determines resistance/sensi	6	30	30	30	6	2	1	25	13	23	3	2	3	6	2	1	25	13	23	3	2	3	6	2	1	25	13	23	3	2	3	18.7	18.7	18.7	218.06	1897	1897;1897;1640;1640;1571;1571	0	154.97	3.4	0.9	0.5	15.4	9.6
C1_02430C_A;C1_02430C_B	C1_02430C_A;C1_02430C_B	5;5	5;5	5;5	C1_02430C_A C1_02430C_A CGDID:CAL0000199029 COORDS:Ca22chr1A_C_albicans_SC5314:517525-515594C, translated using codon table 12 (643 amino acids) Uncharacterized ORF; (orf19.2930) Predicted translation initiation factor; role in translational initiation; Sp	2	5	5	5	3	1	2	0	1	0	2	1	1	3	1	2	0	1	0	2	1	1	3	1	2	0	1	0	2	1	1	13.5	13.5	13.5	71.091	643	643;645	0	20.095	10.3	1.7	5	0	1.7
C1_02460W_B;C1_02460W_A	C1_02460W_B;C1_02460W_A	7;7	7;7	7;7	C1_02460W_B C1_02460W_B CGDID:CAL0000178048 COORDS:Ca22chr1B_C_albicans_SC5314:521319-521981W, translated using codon table 12 (220 amino acids) Verified ORF; (orf19.2935) Ribosomal protein L10; intron in 5-UTR; downregulated upon phagocytosis by murine m	2	7	7	7	4	2	6	2	1	1	6	3	5	4	2	6	2	1	1	6	3	5	4	2	6	2	1	1	6	3	5	49.1	49.1	49.1	25.189	220	220;220	0	67.454	31.8	14.1	42.7	13.2	8.2
C1_02480W_B;C1_02480W_A	C1_02480W_B;C1_02480W_A	15;15	15;15	15;15	C1_02480W_B C1_02480W_B CGDID:CAL0000192534 COORDS:Ca22chr1B_C_albicans_SC5314:524009-524767W, translated using codon table 12 (252 amino acids) Verified ORF; (orf19.2937) Phosphomannomutase; enzyme of O- and N-linked mannosylation; interconverts mannose-6	2	15	15	15	13	11	14	10	13	11	14	12	11	13	11	14	10	13	11	14	12	11	13	11	14	10	13	11	14	12	11	69.4	69.4	69.4	29.018	252	252;252	0	148.51	55.6	47.6	65.9	46	55.6
C1_02520W_B;C1_02520W_A	C1_02520W_B;C1_02520W_A	1;1	1;1	1;1	C1_02520W_B C1_02520W_B CGDID:CAL0000183906 COORDS:Ca22chr1B_C_albicans_SC5314:530205-531941W, translated using codon table 12 (578 amino acids) Uncharacterized ORF; (orf19.2941) Putative cell wall protein; substrate for Kex2p processing in vitro; expressi	2	1	1	1	0	0	0	0	0	0	0	1	0	0	0	0	0	0	0	0	1	0	0	0	0	0	0	0	0	1	0	3.5	3.5	3.5	57.503	578	578;578	0	5.196	0	0	0	0	0
C1_02530C_B;C1_02530C_A	C1_02530C_B;C1_02530C_A	4;4	4;4	4;4	C1_02530C_B C1_02530C_B CGDID:CAL0000197474 COORDS:Ca22chr1B_C_albicans_SC5314:534196-532436C, translated using codon table 12 (586 amino acids) Verified ORF; (orf19.2942) Dicarboxylic amino acid permease; mutation confers hypersensitivity to toxic ergoste	2	4	4	4	0	0	0	4	0	3	0	0	0	0	0	0	4	0	3	0	0	0	0	0	0	4	0	3	0	0	0	8.9	8.9	8.9	65.196	586	586;586	0	15.211	0	0	0	8.9	0
C1_02590C_B;C1_02590C_A	C1_02590C_B;C1_02590C_A	13;13	13;13	13;13	C1_02590C_B C1_02590C_B CGDID:CAL0000174184 COORDS:Ca22chr1B_C_albicans_SC5314:542637-541759C, translated using codon table 12 (292 amino acids) Verified ORF; (orf19.2947) Stationary phase protein; vitamin B synthesis; induced byyeast-hypha switch, 3-AT or	2	13	13	13	11	9	10	11	7	7	11	8	9	11	9	10	11	7	7	11	8	9	11	9	10	11	7	7	11	8	9	64	64	64	31.779	292	292;292	0	106.58	58.9	43.8	55.5	54.5	38.7
C1_02600W_B;C1_02600W_A	C1_02600W_B;C1_02600W_A	2;2	2;2	2;2	C1_02600W_B C1_02600W_B CGDID:CAL0000201300 COORDS:Ca22chr1B_C_albicans_SC5314:544091-544840W, translated using codon table 12 (249 amino acids) Verified ORF; (orf19.2948) Protein with a predicted role in pyridoxine metabolism; stationary phase protein; re	2	2	2	2	0	0	0	0	1	0	1	0	0	0	0	0	0	1	0	1	0	0	0	0	0	0	1	0	1	0	0	9.2	9.2	9.2	28.355	249	249;249	0	3.9862	0	0	0	0	3.6
C1_02620C_B;C1_02620C_A	C1_02620C_B;C1_02620C_A	13;12	13;12	13;12	C1_02620C_B C1_02620C_B CGDID:CAL0000180648 COORDS:Ca22chr1B_C_albicans_SC5314:550607-549528C, translated using codon table 12 (359 amino acids) Verified ORF; (orf19.2951) Putative homoserine dehydrogenase; Gcn4-regulated; induced by amino acid starvation	2	13	13	13	8	8	11	7	8	6	12	5	7	8	8	11	7	8	6	12	5	7	8	8	11	7	8	6	12	5	7	65.5	65.5	65.5	38.79	359	359;359	0	124.54	44	37.6	61	39.6	45.4
C1_02630C_B;C1_02630C_A	C1_02630C_B;C1_02630C_A	2;2	2;2	2;2	C1_02630C_B C1_02630C_B CGDID:CAL0000197342 COORDS:Ca22chr1B_C_albicans_SC5314:552410-550971C, translated using codon table 12 (479 amino acids) Verified ORF; (orf19.2952) GPI-anchored cell wall protein, similar to S. cerevisiae exo-1,3-beta-glucosidase Ex	2	2	2	2	0	0	0	1	1	2	0	0	0	0	0	0	1	1	2	0	0	0	0	0	0	1	1	2	0	0	0	5.4	5.4	5.4	54.548	479	479;479	0	5.5564	0	0	0	2.1	3.3
C1_02640C_B;C1_02640C_A	C1_02640C_B;C1_02640C_A	1;1	1;1	1;1	C1_02640C_B C1_02640C_B CGDID:CAL0000196192 COORDS:Ca22chr1B_C_albicans_SC5314:553407-552892C, translated using codon table 12 (171 amino acids) Verified ORF; (orf19.2953) Putative mitochondrial primary import receptor;C1_02640C_A TOM20 CGDID:CAL0000187425	2	1	1	1	0	0	1	0	1	0	0	0	0	0	0	1	0	1	0	0	0	0	0	0	1	0	1	0	0	0	0	9.9	9.9	9.9	19.014	171	171;171	0	4.152	0	0	9.9	0	9.9
C1_02710W_B;C1_02710W_A	C1_02710W_B;C1_02710W_A	5;5	5;5	5;5	C1_02710W_B C1_02710W_B CGDID:CAL0000185562 COORDS:Ca22chr1B_C_albicans_SC5314:565718-567208W, translated using codon table 12 (496 amino acids) Uncharacterized ORF; (orf19.2960) Putative tRNA-Phe synthetase; downregulated upon phagocytosis by murine macro	2	5	5	5	2	0	3	2	4	1	3	0	2	2	0	3	2	4	1	3	0	2	2	0	3	2	4	1	3	0	2	13.3	13.3	13.3	56.454	496	496;496	0	14.38	5.8	0	8.5	4.8	10.3
C1_02760W_B;C1_02760W_A	C1_02760W_B;C1_02760W_A	4;4	4;4	4;4	C1_02760W_B C1_02760W_B CGDID:CAL0000186784 COORDS:Ca22chr1B_C_albicans_SC5314:579783-580835W, translated using codon table 12 (350 amino acids) Uncharacterized ORF; (orf19.2965) Putative guanyl-nucleotide exchange factor; Spider biofilm repressed;C1_02760	2	4	4	4	1	0	3	0	0	0	2	0	0	1	0	3	0	0	0	2	0	0	1	0	3	0	0	0	2	0	0	14.9	14.9	14.9	39.604	350	350;350	0	10.887	5.4	0	9.4	0	0
C1_02780W_B;C1_02780W_A	C1_02780W_B;C1_02780W_A	1;1	1;1	1;1	C1_02780W_B C1_02780W_B CGDID:CAL0000198718 COORDS:Ca22chr1B_C_albicans_SC5314:581877-582635W, translated using codon table 12 (252 amino acids) Uncharacterized ORF; (orf19.2966) Predicted dienelactone hydrolase domain; clade-associated gene expression; fa	2	1	1	1	1	0	0	0	0	1	0	0	0	1	0	0	0	0	1	0	0	0	1	0	0	0	0	1	0	0	0	8.3	8.3	8.3	28.382	252	252;252	0	4.3961	8.3	0	0	0	0
C1_02790W_B;C1_02790W_A	C1_02790W_B;C1_02790W_A	3;2	3;2	3;2	C1_02790W_B C1_02790W_B CGDID:CAL0000201003 COORDS:Ca22chr1B_C_albicans_SC5314:582932-583984W, translated using codon table 12 (350 amino acids) Verified ORF; (orf19.2967) Putative translation initiation factor eIF3, p39 subunit; mutation confers hypersens	2	3	3	3	0	1	1	0	0	0	2	0	0	0	1	1	0	0	0	2	0	0	0	1	1	0	0	0	2	0	0	11.1	11.1	11.1	38.232	350	350;350	0	7.994	0	2.9	2.9	0	0
C1_02820W_B;C1_02820W_A	C1_02820W_B;C1_02820W_A	4;4	4;4	4;4	C1_02820W_B C1_02820W_B CGDID:CAL0000200577 COORDS:Ca22chr1B_C_albicans_SC5314:588933-593147W, translated using codon table 12 (1404 amino acids) Verified ORF; (orf19.2970) Heterodimeric alpha-aminoadipate reductase large subunit; lysine biosynthesis; pred	2	4	4	4	1	1	3	2	1	0	2	0	2	1	1	3	2	1	0	2	0	2	1	1	3	2	1	0	2	0	2	4.3	4.3	4.3	155.5	1404	1404;1404	0	8.8545	1.1	0.9	2.9	2.3	1.4
C1_02860C_B;C1_02860C_A	C1_02860C_B;C1_02860C_A	13;13	13;13	13;13	C1_02860C_B C1_02860C_B CGDID:CAL0000179326 COORDS:Ca22chr1B_C_albicans_SC5314:603764-603162C, translated using codon table 12 (200 amino acids) Verified ORF; (orf19.2974) Putative protein of the vacuolar SNARE complex; predicted role in vacuolar fusion; r	2	13	13	13	5	3	11	9	11	7	6	4	6	5	3	11	9	11	7	6	4	6	5	3	11	9	11	7	6	4	6	81	81	81	22.864	200	200;200	0	59.01	38.5	23	75.5	59	75
C1_02980W_B;C1_02980W_A;C2_08850C_B;C2_08850C_A	C1_02980W_B;C1_02980W_A;C2_08850C_B;C2_08850C_A	2;2;1;1	1;1;0;0	1;1;0;0	C1_02980W_B C1_02980W_B CGDID:CAL0000181682 COORDS:Ca22chr1B_C_albicans_SC5314:620136-621164W, translated using codon table 12 (342 amino acids) Uncharacterized ORF; (orf19.2989) Ortholog(s) have glyoxylate reductase (NAD+) activity, role in glyoxylate cat	4	2	1	1	2	1	0	0	0	0	0	0	0	1	0	0	0	0	0	0	0	0	1	0	0	0	0	0	0	0	0	7.6	4.1	4.1	37.911	342	342;342;361;361	1	-2	7.6	3.5	0	0	0
C1_02990C_A	C1_02990C_A	20	3	3	C1_02990C_A XOG1 CGDID:CAL0000190583 COORDS:Ca22chr1A_C_albicans_SC5314:623538-622222C, translated using codon table 12 (438 amino acids) Verified ORF; (orf19.2990) Exo-1,3-beta-glucanase; 5 glycosyl hydrolase family member; affects sensitivity to chitin a	1	20	3	3	19	18	14	0	4	4	16	10	6	3	2	2	0	0	0	2	0	0	3	2	2	0	0	0	2	0	0	59.8	7.5	7.5	50.055	438	438	0	47.156	58.2	59.6	43.2	0	12.6
C1_02990C_B	C1_02990C_B	20	20	3	C1_02990C_B C1_02990C_B CGDID:CAL0000174559 COORDS:Ca22chr1B_C_albicans_SC5314:623568-622252C, translated using codon table 12 (438 amino acids) Verified ORF; (orf19.2990) Exo-1,3-beta-glucanase; 5 glycosyl hydrolase family member; affects sensitivity to c	1	20	20	3	19	19	15	0	4	4	17	11	8	19	19	15	0	4	4	17	11	8	3	3	3	0	0	0	3	1	2	59.8	59.8	7.5	50.037	438	438	0	323.31	58.2	59.8	43.4	0	12.6
C1_03020C_B;C1_03020C_A	C1_03020C_B;C1_03020C_A	4;4	4;4	4;4	C1_03020C_B C1_03020C_B CGDID:CAL0000185247 COORDS:Ca22chr1B_C_albicans_SC5314:631652-631044C, translated using codon table 12 (202 amino acids) Verified ORF; (orf19.2994) Putative ribosomal subunit; antigenic during murine infection; downregulated upon ph	2	4	4	4	3	0	2	4	2	1	4	1	2	3	0	2	4	2	1	4	1	2	3	0	2	4	2	1	4	1	2	21.3	21.3	21.3	23.053	202	202;202	0	9.8639	16.3	0	8.9	21.3	8.9
C1_03030W_B;C1_03030W_A	C1_03030W_B;C1_03030W_A	6;6	6;6	6;6	C1_03030W_B C1_03030W_B CGDID:CAL0000194088 COORDS:Ca22chr1B_C_albicans_SC5314:632113-632868W, translated using codon table 12 (142 amino acids) Uncharacterized ORF; (orf19.2994.1) Putative 40S ribosomal subunit; macrophage/pseudohyphal-induced after 16 h;	2	6	6	6	6	4	4	3	3	2	5	3	4	6	4	4	3	3	2	5	3	4	6	4	4	3	3	2	5	3	4	35.2	35.2	35.2	15.739	142	142;142	0	31.712	35.2	23.2	23.2	23.9	13.4
C1_03090W_B;C1_03090W_A	C1_03090W_B;C1_03090W_A	13;13	13;13	13;13	C1_03090W_B C1_03090W_B CGDID:CAL0000176636 COORDS:Ca22chr1B_C_albicans_SC5314:643260-644030W, translated using codon table 12 (256 amino acids) Verified ORF; (orf19.3002) Putative ribosomal protein 10 of the 40S subunit; elicits host antibody response dur	2	13	13	13	11	8	7	7	6	6	9	9	8	11	8	7	7	6	6	9	9	8	11	8	7	7	6	6	9	9	8	49.2	49.2	49.2	28.986	256	256;256	0	144.35	43.8	32.8	32.8	35.5	27.7
C1_03100W_B;C1_03100W_A	C1_03100W_B;C1_03100W_A	9;9	9;9	9;9	C1_03100W_B C1_03100W_B CGDID:CAL0000178704 COORDS:Ca22chr1B_C_albicans_SC5314:645139-649585W, translated using codon table 12 (1417 amino acids) Verified ORF; (orf19.3003) Putative lipid-binding protein with a predicted role in calcium-dependent phospholi	2	9	9	9	1	0	1	9	6	4	1	1	0	1	0	1	9	6	4	1	1	0	1	0	1	9	6	4	1	1	0	9	9	9	158.42	1417	1417;1417	0	29.253	0.8	0	0.8	9	5.3
C1_03110W_B;C1_03110W_A	C1_03110W_B;C1_03110W_A	9;9	9;9	9;9	C1_03110W_B C1_03110W_B CGDID:CAL0000194627 COORDS:Ca22chr1B_C_albicans_SC5314:650100-650992W, translated using codon table 12 (176 amino acids) Verified ORF; (orf19.3003.1) Ortholog of S. cerevisiae ribosomal subunit, Rpl6B; transposon mutation affects fi	2	9	9	9	7	4	7	5	7	5	7	2	5	7	4	7	5	7	5	7	2	5	7	4	7	5	7	5	7	2	5	52.8	52.8	52.8	19.763	176	176;176	0	42.777	46.6	25.6	38.6	35.2	47.2
C1_03130C_B;C1_03130C_A	C1_03130C_B;C1_03130C_A	4;4	4;4	4;4	C1_03130C_B C1_03130C_B CGDID:CAL0000199604 COORDS:Ca22chr1B_C_albicans_SC5314:655237-653483C, translated using codon table 12 (584 amino acids) Uncharacterized ORF; (orf19.3006) Protein involved in Golgi trafficking; rat catheter and Spider biofilm repres	2	4	4	4	1	1	2	3	2	1	3	1	1	1	1	2	3	2	1	3	1	1	1	1	2	3	2	1	3	1	1	10.3	10.3	10.3	64.735	584	584;584	0	11.868	3.6	1.2	3.8	6.7	3.8
C1_03190C_B;C1_03190C_A	C1_03190C_B;C1_03190C_A	11;11	11;11	11;11	C1_03190C_B C1_03190C_B CGDID:CAL0000186575 COORDS:Ca22chr1B_C_albicans_SC5314:664374-662213C, translated using codon table 12 (423 amino acids) Verified ORF; (orf19.3010.1) GPI-anchored cell wall protein; mutants show cell-wall defects and reduced adhesio	2	11	11	11	7	10	8	11	10	10	8	8	9	7	10	8	11	10	10	8	8	9	7	10	8	11	10	10	8	8	9	33.1	33.1	33.1	43.539	423	423;423	0	323.31	29.8	30.3	30.3	33.1	30.3
C1_03210C_B;C1_03210C_A	C1_03210C_B;C1_03210C_A	6;6	5;5	5;5	C1_03210C_B C1_03210C_B CGDID:CAL0000187893 COORDS:Ca22chr1B_C_albicans_SC5314:673881-672526C, translated using codon table 12 (397 amino acids) Verified ORF; (orf19.3013) Septin; essential for viability; forms ring at sites of cell division and also forms	2	6	5	5	6	2	3	5	3	2	3	1	3	5	1	2	4	2	1	2	0	2	5	1	2	4	2	1	2	0	2	21.4	19.1	19.1	45.818	397	397;397	0	18.031	21.4	5.5	8.8	16.6	8.8
C1_03220C_B;C1_03220C_A	C1_03220C_B;C1_03220C_A	18;18	18;18	18;18	C1_03220C_B C1_03220C_B CGDID:CAL0000185239 COORDS:Ca22chr1B_C_albicans_SC5314:675911-675117C, translated using codon table 12 (264 amino acids) Verified ORF; (orf19.3014) Sole 14-3-3 protein in C. albicans; role in hyphal growth; possibly regulated by hos	2	18	18	18	13	11	12	11	11	10	16	11	10	13	11	12	11	11	10	16	11	10	13	11	12	11	11	10	16	11	10	65.5	65.5	65.5	29.48	264	264;264	0	323.31	61.7	51.1	61.7	51.9	54.9
C1_03230C_B;C1_03230C_A	C1_03230C_B;C1_03230C_A	4;4	4;4	4;4	C1_03230C_B C1_03230C_B CGDID:CAL0000180164 COORDS:Ca22chr1B_C_albicans_SC5314:679133-677439C, translated using codon table 12 (564 amino acids) Uncharacterized ORF; (orf19.3015) Putative ribosomal large subunit biogenesis protein; repressed in core stress	2	4	4	4	4	1	1	0	0	0	1	1	1	4	1	1	0	0	0	1	1	1	4	1	1	0	0	0	1	1	1	10.5	10.5	10.5	62.232	564	564;564	0	10.998	10.5	2.3	2.3	0	0
C1_03340C_B;C1_03340C_A	C1_03340C_B;C1_03340C_A	2;2	2;2	2;2	C1_03340C_B C1_03340C_B CGDID:CAL0000187004 COORDS:Ca22chr1B_C_albicans_SC5314:696942-696061C, translated using codon table 12 (293 amino acids) Verified ORF; (orf19.3031) Putative endoplasmic reticulum (ER) protein-translocation complex subunit;C1_03340C_	2	2	2	2	2	0	0	0	0	0	1	0	0	2	0	0	0	0	0	1	0	0	2	0	0	0	0	0	1	0	0	10.9	10.9	10.9	33.285	293	293;293	0	21.524	10.9	0	0	0	0
C1_03350C_B;C1_03350C_A	C1_03350C_B;C1_03350C_A	3;3	3;3	3;3	C1_03350C_B C1_03350C_B CGDID:CAL0000185045 COORDS:Ca22chr1B_C_albicans_SC5314:699441-697573C, translated using codon table 12 (622 amino acids) Uncharacterized ORF; (orf19.3034) Member of RNase L inhibitor (RLI) subfamily of ABC family; predicted not to b	2	3	3	3	2	1	3	0	0	0	1	1	1	2	1	3	0	0	0	1	1	1	2	1	3	0	0	0	1	1	1	6.6	6.6	6.6	69.545	622	622;622	0	9.2804	4.7	2.6	6.6	0	0
C1_03370W_A;C1_03370W_B	C1_03370W_A;C1_03370W_B	13;12	13;12	13;12	C1_03370W_A C1_03370W_A CGDID:CAL0000195952 COORDS:Ca22chr1A_C_albicans_SC5314:706488-708377W, translated using codon table 12 (629 amino acids) Uncharacterized ORF; (orf19.3037) Putative poly(A)-binding protein; regulated by Gcn4p; induced in response to	2	13	13	13	9	6	6	5	8	5	9	6	6	9	6	6	5	8	5	9	6	6	9	6	6	5	8	5	9	6	6	26.4	26.4	26.4	70.417	629	629;629	0	73.481	19.2	14.5	14.8	11	17.3
C1_03380W_B;C1_03380W_A	C1_03380W_B;C1_03380W_A	6;6	6;6	6;6	C1_03380W_B C1_03380W_B CGDID:CAL0000181722 COORDS:Ca22chr1B_C_albicans_SC5314:709504-712170W, translated using codon table 12 (888 amino acids) Verified ORF; (orf19.3038) Trehalose-6-phosphate (Tre6P) phosphatase; mutant heat sensitive, accumulates Tre6P,	2	6	6	6	4	2	2	2	3	0	2	1	2	4	2	2	2	3	0	2	1	2	4	2	2	2	3	0	2	1	2	7.8	7.8	7.8	100.41	888	888;888	0	19.808	5.4	2.4	2.5	3	4.2
C1_03440C_B;C1_03440C_A	C1_03440C_B;C1_03440C_A	1;1	1;1	1;1	C1_03440C_B C1_03440C_B CGDID:CAL0000196454 COORDS:Ca22chr1B_C_albicans_SC5314:722595-721159C, translated using codon table 12 (478 amino acids) Uncharacterized ORF; (orf19.3045) Predicted aldehyde dehydrogenase domain; virulence-group-correlated expressio	2	1	1	1	1	0	0	0	0	0	0	0	0	1	0	0	0	0	0	0	0	0	1	0	0	0	0	0	0	0	0	2.7	2.7	2.7	52.199	478	478;478	0.0025316	3.5148	2.7	0	0	0	0
C1_03500W_B;C1_03500W_A	C1_03500W_B;C1_03500W_A	6;6	6;6	6;6	C1_03500W_B C1_03500W_B CGDID:CAL0000190228 COORDS:Ca22chr1B_C_albicans_SC5314:738273-738896W, translated using codon table 12 (207 amino acids) Verified ORF; (orf19.3052) Functional homolog of S. cerevisiae Ypt1p, which is an essential small Ras-type GTPa	2	6	6	6	3	2	4	3	2	2	2	2	2	3	2	4	3	2	2	2	2	2	3	2	4	3	2	2	2	2	2	47.8	47.8	47.8	23.019	207	207;207	0	50.143	29	15.5	33.8	18.4	14.5
C1_03510C_A	C1_03510C_A	6	1	1	C1_03510C_A C1_03510C_A CGDID:CAL0000194216 COORDS:Ca22chr1A_C_albicans_SC5314:739680-739135C, translated using codon table 12 (181 amino acids) Verified ORF; (orf19.3053) Protein of unknown function; present in exponential and stationary phase yeast; iden	1	6	1	1	2	0	1	4	4	6	2	1	0	0	0	0	0	1	1	0	0	0	0	0	0	0	1	1	0	0	0	49.2	7.2	7.2	20.309	181	181	0	4.1196	11.6	0	11.6	27.6	18.8
C1_03510C_B	C1_03510C_B	7	7	2	C1_03510C_B C1_03510C_B CGDID:CAL0000177916 COORDS:Ca22chr1B_C_albicans_SC5314:739724-739179C, translated using codon table 12 (181 amino acids) Verified ORF; (orf19.3053) Protein of unknown function; present in exponential and stationary phase yeast; iden	1	7	7	2	2	0	1	5	3	7	2	1	0	2	0	1	5	3	7	2	1	0	0	0	0	1	0	2	0	0	0	49.7	49.7	7.7	20.323	181	181	0	26.941	11.6	0	11.6	34.8	11.6
C1_03520W_B;C1_03520W_A	C1_03520W_B;C1_03520W_A	8;8	8;8	8;8	C1_03520W_B C1_03520W_B CGDID:CAL0000182563 COORDS:Ca22chr1B_C_albicans_SC5314:740633-742078W, translated using codon table 12 (481 amino acids) Uncharacterized ORF; (orf19.3054) Putative non-ATPase regulatory subunit of the 26S proteasome lid; amphoterici	2	8	8	8	6	2	3	0	2	0	7	3	6	6	2	3	0	2	0	7	3	6	6	2	3	0	2	0	7	3	6	22	22	22	54.971	481	481;481	0	51.866	17.7	4.2	7.9	0	5.4
C1_03600W_B;C1_03600W_A	C1_03600W_B;C1_03600W_A	4;4	4;4	4;4	C1_03600W_B C1_03600W_B CGDID:CAL0000193922 COORDS:Ca22chr1B_C_albicans_SC5314:749626-750453W, translated using codon table 12 (275 amino acids) Uncharacterized ORF; (orf19.3060) OPutative dolichyl-diphosphooligosaccharide-protein glycotransferase; role in	2	4	4	4	2	1	1	1	0	0	2	1	0	2	1	1	1	0	0	2	1	0	2	1	1	1	0	0	2	1	0	14.5	14.5	14.5	30.904	275	275;275	0	9.65	7.6	3.3	2.9	4	0
C1_06460C_B;C1_06460C_A;C1_03620C_B;C1_03620C_A	C1_06460C_B;C1_06460C_A;C1_03620C_B;C1_03620C_A	6;6;6;6	6;6;6;6	6;6;6;6	C1_06460C_B C1_06460C_B CGDID:CAL0000186168 COORDS:Ca22chr1B_C_albicans_SC5314:1377452-1377060C, translated using codon table 12 (130 amino acids) Uncharacterized ORF; (orf19.6265) Predicted ribosomal protein; repressed upon phagocytosis by murine macropha	4	6	6	6	6	3	3	4	3	3	3	2	3	6	3	3	4	3	3	3	2	3	6	3	3	4	3	3	3	2	3	57.7	57.7	57.7	14.783	130	130;130;130;130	0	73.536	57.7	30	30	36.9	30
C1_03680W_A	C1_03680W_A	26	2	2	C1_03680W_A ENG1 CGDID:CAL0000184614 COORDS:Ca22chr1A_C_albicans_SC5314:761416-764853W, translated using codon table 12 (1145 amino acids) Verified ORF; (orf19.3066) Endo-1,3-beta-glucanase; ortholog of S. cerevisiae Dse4 needed for cell separation; caspof	1	26	2	2	12	23	18	0	2	0	14	12	15	0	1	1	0	0	0	1	0	1	0	1	1	0	0	0	1	0	1	35.4	2	2	124.05	1145	1145	0	5.7721	18.3	32.5	27.3	0	4.5
C1_03680W_B	C1_03680W_B	26	26	2	C1_03680W_B C1_03680W_B CGDID:CAL0000177057 COORDS:Ca22chr1B_C_albicans_SC5314:761463-764903W, translated using codon table 12 (1146 amino acids) Verified ORF; (orf19.3066) Endo-1,3-beta-glucanase; ortholog of S. cerevisiae Dse4 needed for cell separation;	1	26	26	2	13	24	18	0	2	0	13	13	14	13	24	18	0	2	0	13	13	14	1	2	1	0	0	0	0	1	0	35.3	35.3	2	124.24	1146	1146	0	257.21	19.2	32.5	27.3	0	4.5
C1_03790C_B;C1_03790C_A	C1_03790C_B;C1_03790C_A	2;2	2;2	2;2	C1_03790C_B C1_03790C_B CGDID:CAL0000186662 COORDS:Ca22chr1B_C_albicans_SC5314:796873-795593C, translated using codon table 12 (426 amino acids) Uncharacterized ORF; (orf19.1030) Putative peptidyl-prolyl cis-trans isomerase;C1_03790C_A C1_03790C_A CGDID:CA	2	2	2	2	2	0	1	0	1	0	1	1	1	2	0	1	0	1	0	1	1	1	2	0	1	0	1	0	1	1	1	8.5	8.5	8.5	47.643	426	426;426	0	5.9797	8.5	0	4.9	0	4.9
C1_03820W_B;C1_03820W_A	C1_03820W_B;C1_03820W_A	3;3	3;3	3;3	C1_03820W_B C1_03820W_B CGDID:CAL0000174223 COORDS:Ca22chr1B_C_albicans_SC5314:801782-802891W, translated using codon table 12 (369 amino acids) Verified ORF; (orf19.1027) Phosphatidylinositol transfer protein; induction correlates with CDR1, CDR2 overexpr	2	3	3	3	1	1	2	2	1	1	3	0	3	1	1	2	2	1	1	3	0	3	1	1	2	2	1	1	3	0	3	8.7	8.7	8.7	42.404	369	369;369	0	7.8768	3	3	5.1	6.5	3
C1_03940W_B;C1_03940W_A	C1_03940W_B;C1_03940W_A	1;1	1;1	1;1	C1_03940W_B C1_03940W_B CGDID:CAL0000181480 COORDS:Ca22chr1B_C_albicans_SC5314:832172-832681W, translated using codon table 12 (169 amino acids) Verified ORF; (orf19.4468) Putative succinate dehydrogenase; localized to the mitochondrial membrane; Hap43p-re	2	1	1	1	1	0	0	0	0	0	0	0	0	1	0	0	0	0	0	0	0	0	1	0	0	0	0	0	0	0	0	14.2	14.2	14.2	18.287	169	169;169	0	5.1433	14.2	0	0	0	0
C1_04000C_B;C1_04000C_A	C1_04000C_B;C1_04000C_A	7;7	7;7	7;7	C1_04000C_B C1_04000C_B CGDID:CAL0000201148 COORDS:Ca22chr1B_C_albicans_SC5314:841856-840414C, translated using codon table 12 (480 amino acids) Verified ORF; (orf19.4475) Mannosyltransferase; induced during cell wall regeneration; fungal-specific (no huma	2	7	7	7	1	4	6	0	0	0	2	1	3	1	4	6	0	0	0	2	1	3	1	4	6	0	0	0	2	1	3	20.8	20.8	20.8	56.739	480	480;480	0	40.849	2.7	9.4	19.2	0	0
C1_04010C_A	C1_04010C_A	21	12	3	C1_04010C_A C1_04010C_A CGDID:CAL0000175827 COORDS:Ca22chr1A_C_albicans_SC5314:843802-842768C, translated using codon table 12 (344 amino acids) Uncharacterized ORF; (orf19.4476) Protein with a NADP-dependent oxidoreductase domain; transcript induced by ke	1	21	12	3	19	12	11	12	14	13	15	13	15	11	3	3	5	7	5	7	4	6	2	1	1	2	3	2	2	1	1	40.1	27.3	9.9	39.159	344	344	0	54.687	40.1	21.8	24.4	24.4	30.8
C1_04010C_B	C1_04010C_B	20	2	2	C1_04010C_B C1_04010C_B CGDID:CAL0000187973 COORDS:Ca22chr1B_C_albicans_SC5314:843855-842821C, translated using codon table 12 (344 amino acids) Uncharacterized ORF; (orf19.4476) Protein with a NADP-dependent oxidoreductase domain; transcript induced by ke	1	20	2	2	18	11	10	10	11	11	14	12	14	1	0	0	0	0	0	1	0	0	1	0	0	0	0	0	1	0	0	40.1	7	7	39.046	344	344	0	5.6026	36.6	18.3	20.9	20.9	23.8
C1_04020C_A	C1_04020C_A	27	1	1	C1_04020C_A CSH1 CGDID:CAL0000175449 COORDS:Ca22chr1A_C_albicans_SC5314:845783-844770C, translated using codon table 12 (337 amino acids) Verified ORF; (orf19.4477) Aldo-keto reductase; role in fibronectin adhesion, cell surface hydrophobicity; regulated b	1	27	1	1	23	21	20	23	23	20	21	21	22	0	0	0	0	1	0	0	0	0	0	0	0	0	1	0	0	0	0	66.5	7.1	7.1	38.273	337	337	1	-2	51.9	49	49	58.2	57.9
C1_04020C_B	C1_04020C_B	29	29	3	C1_04020C_B C1_04020C_B CGDID:CAL0000194123 COORDS:Ca22chr1B_C_albicans_SC5314:845836-844823C, translated using codon table 12 (337 amino acids) Verified ORF; (orf19.4477) Aldo-keto reductase; role in fibronectin adhesion, cell surface hydrophobicity; regu	1	29	29	3	25	23	22	26	24	22	23	23	24	25	23	22	26	24	22	23	23	24	2	2	2	3	2	2	2	2	2	70	70	11.9	38.228	337	337	0	323.31	55.5	53.7	53.7	70	55.5
C1_04100C_B;C1_04100C_A	C1_04100C_B;C1_04100C_A	15;15	15;15	15;15	C1_04100C_B C1_04100C_B CGDID:CAL0000185416 COORDS:Ca22chr1B_C_albicans_SC5314:860518-859670C, translated using codon table 12 (282 amino acids) Verified ORF; (orf19.1042) Mitochondrial outer membrane porin; in detergent-resistant membrane fraction (possib	2	15	15	15	14	9	11	10	12	10	12	11	11	14	9	11	10	12	10	12	11	11	14	9	11	10	12	10	12	11	11	78.7	78.7	78.7	29.766	282	282;282	0	283.35	78.7	41.8	48.6	53.2	58.9
C1_04140W_B;C1_04140W_A	C1_04140W_B;C1_04140W_A	17;17	10;10	10;10	C1_04140W_B C1_04140W_B CGDID:CAL0000184642 COORDS:Ca22chr1B_C_albicans_SC5314:867430-868464W, translated using codon table 12 (344 amino acids) Verified ORF; (orf19.1048) Aldo-keto reductase; similar to aryl alcohol dehydrogenases; protein increase correl	2	17	10	10	17	8	11	10	10	8	15	9	14	10	2	5	3	3	1	8	3	8	10	2	5	3	3	1	8	3	8	54.4	39.8	39.8	39.232	344	344;344	0	140.45	54.4	21.5	32.6	27	26.7
C1_04170C_B;C1_04170C_A;C3_03910W_B;C3_03910W_A	C1_04170C_B;C1_04170C_A;C3_03910W_B;C3_03910W_A	2;2;2;2	1;1;1;1	1;1;1;1	C1_04170C_B C1_04170C_B CGDID:CAL0000185675 COORDS:Ca22chr1B_C_albicans_SC5314:871114-870719C, translated using codon table 12 (131 amino acids) Uncharacterized ORF; (orf19.1051) Putative histone H2A; farnesol regulated; rat catheter biofilm repressed; Spi	4	2	1	1	2	1	1	2	1	1	0	1	1	1	0	0	1	0	1	0	0	0	1	0	0	1	0	1	0	0	0	12.2	6.9	6.9	13.824	131	131;131;132;132	0.0056225	2.9787	12.2	5.3	5.3	12.2	5.3
C3_03900C_B;C3_03900C_A;C1_04180W_B;C1_04180W_A	C3_03900C_B;C3_03900C_A;C1_04180W_B;C1_04180W_A	4;4;4;4	4;4;4;4	4;4;4;4	C3_03900C_B C3_03900C_B CGDID:CAL0000187382 COORDS:Ca22chr3B_C_albicans_SC5314:818245-817853C, translated using codon table 12 (130 amino acids) Uncharacterized ORF; (orf19.6925) Histone H2B; induced by adherence to polystyrene; amphotericin B, caspofungin	4	4	4	4	3	2	2	3	4	4	2	2	2	3	2	2	3	4	4	2	2	2	3	2	2	3	4	4	2	2	2	26.2	26.2	26.2	14.09	130	130;130;130;130	0	55.145	26.2	14.6	14.6	26.2	26.2
C1_04200C_B;C1_04200C_A	C1_04200C_B;C1_04200C_A	2;2	2;2	2;2	C1_04200C_B C1_04200C_B CGDID:CAL0000195683 COORDS:Ca22chr1B_C_albicans_SC5314:875438-874629C, translated using codon table 12 (269 amino acids) Verified ORF; (orf19.1054) Ortholog(s) have role in endoplasmic reticulum tubular network membrane organization	2	2	2	2	1	1	1	0	1	1	1	1	1	1	1	1	0	1	1	1	1	1	1	1	1	0	1	1	1	1	1	5.9	5.9	5.9	30.479	269	269;269	0	5.0737	3	3	3	0	3
C1_04210C_B;C1_04210C_A	C1_04210C_B;C1_04210C_A	17;17	17;17	16;16	C1_04210C_B C1_04210C_B CGDID:CAL0000179303 COORDS:Ca22chr1B_C_albicans_SC5314:877833-876437C, translated using codon table 12 (428 amino acids) Verified ORF; (orf19.1055) Septin; essential for viability; functional homolog of S. cerevisiae Cdc3p; down-reg	2	17	17	16	10	2	5	16	7	7	6	3	7	10	2	5	16	7	7	6	3	7	9	1	4	15	6	6	5	2	6	59.1	59.1	57	49.059	428	428;428	0	78.841	35.7	4.4	17.8	56.8	21.5
C1_04230W_B;C1_04230W_A	C1_04230W_B;C1_04230W_A	1;1	1;1	1;1	C1_04230W_B C1_04230W_B CGDID:CAL0000188162 COORDS:Ca22chr1B_C_albicans_SC5314:879676-880656W, translated using codon table 12 (277 amino acids) Uncharacterized ORF; (orf19.1058) Subunit of the 19S regulatory base of the proteasome;C1_04230W_A RPN13 CGDID:	2	1	1	1	1	1	1	0	0	0	1	1	1	1	1	1	0	0	0	1	1	1	1	1	1	0	0	0	1	1	1	4.3	4.3	4.3	31.426	277	277;277	0	4.3372	4.3	4.3	4.3	0	0
CR_06800C_B;CR_06800C_A;C1_04240C_B;C1_04240C_A	CR_06800C_B;CR_06800C_A;C1_04240C_B;C1_04240C_A	7;7;7;7	7;7;7;7	7;7;7;7	CR_06800C_B CR_06800C_B CGDID:CAL0000176371 COORDS:Ca22chrRB_C_albicans_SC5314:1461194-1460877C, translated using codon table 12 (105 amino acids) Uncharacterized ORF; (orf19.1854) Putative histone H4; regulated by Efg1; flucytosine, fluconazole-induced; a	4	7	7	7	7	5	5	5	5	5	6	5	4	7	5	5	5	5	5	6	5	4	7	5	5	5	5	5	6	5	4	48.6	48.6	48.6	11.62	105	105;105;105;105	0	39.204	48.6	41	41	38.1	41
CR_06810W_B;CR_06810W_A;C3_07090W_B;C3_07090W_A;C1_04260W_B;C1_04260W_A	CR_06810W_B;CR_06810W_A;C3_07090W_B;C3_07090W_A;C1_04260W_B;C1_04260W_A	2;2;2;2;2;2	2;2;2;2;2;2	2;2;2;2;2;2	CR_06810W_B CR_06810W_B CGDID:CAL0000200189 COORDS:Ca22chrRB_C_albicans_SC5314:1462152-1462562W, translated using codon table 12 (136 amino acids) Uncharacterized ORF; (orf19.1853) Putative histone H3; farnesol regulated; Hap43-induced; rat catheter and Sp	6	2	2	2	2	1	1	0	2	1	1	0	1	2	1	1	0	2	1	1	0	1	2	1	1	0	2	1	1	0	1	11.8	11.8	11.8	15.36	136	136;136;136;136;136;136	0	5.7644	11.8	5.1	5.1	0	11.8
C1_04290C_B;C1_04290C_A	C1_04290C_B;C1_04290C_A	23;23	23;23	21;21	C1_04290C_B C1_04290C_B CGDID:CAL0000189728 COORDS:Ca22chr1B_C_albicans_SC5314:889157-886049C, translated using codon table 12 (676 amino acids) Verified ORF; (orf19.1064) Acetyl-CoA synthetase; antigenic during human and murine infection; induced by Efg1;	2	23	23	21	19	8	10	8	10	4	11	7	15	19	8	10	8	10	4	11	7	15	17	8	10	8	10	4	11	7	15	44.1	44.1	43	74.362	676	676;676	0	212.63	39.6	12.7	25.1	20.4	23.4
C1_04300C_A	C1_04300C_A	42	1	1	C1_04300C_A SSA2 CGDID:CAL0000184853 COORDS:Ca22chr1A_C_albicans_SC5314:892310-890373C, translated using codon table 12 (645 amino acids) Verified ORF; (orf19.1065) HSP70 family chaperone; cell wall fractions; antigenic; beta-defensin peptides impport; ATP	1	42	1	1	37	29	35	33	33	29	37	29	33	0	0	0	1	0	0	0	0	0	0	0	0	1	0	0	0	0	0	75	4.7	4.7	70.07	645	645	0	6.4693	58.6	49.8	61.9	61.7	62.2
C1_04300C_B	C1_04300C_B	43	43	2	C1_04300C_B C1_04300C_B CGDID:CAL0000196669 COORDS:Ca22chr1B_C_albicans_SC5314:892352-890415C, translated using codon table 12 (645 amino acids) Verified ORF; (orf19.1065) HSP70 family chaperone; cell wall fractions; antigenic; beta-defensin peptides imppo	1	43	43	2	38	29	37	32	33	29	38	29	34	38	29	37	32	33	29	38	29	34	1	0	2	0	0	0	1	0	1	75	75	4.7	70.07	645	645	0	323.31	63.3	49.8	66.5	57.1	62.2
C1_04400C_B;C1_04400C_A	C1_04400C_B;C1_04400C_A	28;28	28;28	28;28	C1_04400C_B C1_04400C_B CGDID:CAL0000192362 COORDS:Ca22chr1B_C_albicans_SC5314:914363-911144C, translated using codon table 12 (924 amino acids) Verified ORF; (orf19.5197) Neutral arginine, alanine, leucine specific metallo-aminopeptidase; purified from ce	2	28	28	28	19	6	3	6	19	23	14	4	4	19	6	3	6	19	23	14	4	4	19	6	3	6	19	23	14	4	4	32.8	32.8	32.8	104.35	924	924;924	0	161.55	28.9	8.8	4.5	10.8	26.6
C1_04420C_B;C1_04420C_A	C1_04420C_B;C1_04420C_A	4;4	4;4	4;4	C1_04420C_B C1_04420C_B CGDID:CAL0000186249 COORDS:Ca22chr1B_C_albicans_SC5314:916139-915300C, translated using codon table 12 (279 amino acids) Uncharacterized ORF; (orf19.5195) Ortholog(s) have adenylate kinase activity, uridylate kinase activity, role i	2	4	4	4	3	0	0	1	3	1	2	0	0	3	0	0	1	3	1	2	0	0	3	0	0	1	3	1	2	0	0	17.6	17.6	17.6	30.812	279	279;279	0	9.5181	12.5	0	0	2.9	12.2
C1_04430C_B;C1_04430C_A	C1_04430C_B;C1_04430C_A	3;3	3;3	3;3	C1_04430C_B C1_04430C_B CGDID:CAL0000197740 COORDS:Ca22chr1B_C_albicans_SC5314:917298-916472C, translated using codon table 12 (253 amino acids) Uncharacterized ORF; (orf19.5194.1) Putative protein of unknown function; clade-associated gene expression;C1_0	2	3	3	3	1	0	0	0	2	1	1	0	0	1	0	0	0	2	1	1	0	0	1	0	0	0	2	1	1	0	0	18.2	18.2	18.2	27.432	253	253;253	0	7.6099	4.3	0	0	0	13.8
C1_04500W_B;C1_04500W_A	C1_04500W_B;C1_04500W_A	14;14	14;14	14;14	C1_04500W_B C1_04500W_B CGDID:CAL0000193537 COORDS:Ca22chr1B_C_albicans_SC5314:929130-930782W, translated using codon table 12 (550 amino acids) Verified ORF; (orf19.6844) Isocitrate lyase; glyoxylate cycle enzyme; required for virulence in mice; induced u	2	14	14	14	7	1	5	0	0	1	5	0	10	7	1	5	0	0	1	5	0	10	7	1	5	0	0	1	5	0	10	36	36	36	61.421	550	550;550	0	49.488	21.6	2.7	13.1	0	0
C1_04520C_B;C1_04520C_A	C1_04520C_B;C1_04520C_A	2;2	2;2	2;2	C1_04520C_B C1_04520C_B CGDID:CAL0000181070 COORDS:Ca22chr1B_C_albicans_SC5314:933871-932794C, translated using codon table 12 (332 amino acids) Verified ORF; (orf19.6846) Functional homolog of S. cerevisiae Pho85p, a cyclin-dependent kinase that regulates	2	2	2	2	2	0	0	0	0	0	2	0	0	2	0	0	0	0	0	2	0	0	2	0	0	0	0	0	2	0	0	7.5	7.5	7.5	38.139	332	332;332	0	6.4313	7.5	0	0	0	0
C1_04610W_B;C1_04610W_A	C1_04610W_B;C1_04610W_A	31;31	31;31	31;31	C1_04610W_B C1_04610W_B CGDID:CAL0000175643 COORDS:Ca22chr1B_C_albicans_SC5314:949368-951510W, translated using codon table 12 (546 amino acids) Verified ORF; (orf19.6854) ATP synthase alpha subunit; antigenic in human/mouse; at hyphal surface; ciclopirox,	2	31	31	31	29	22	24	23	25	22	28	22	24	29	22	24	23	25	22	28	22	24	29	22	24	23	25	22	28	22	24	60.8	60.8	60.8	58.984	546	546;546	0	323.31	58.4	46.9	50	47.1	55.5
C1_04680W_A	C1_04680W_A	16	16	1	C1_04680W_A PIL1 CGDID:CAL0000179346 COORDS:Ca22chr1A_C_albicans_SC5314:973480-974406W, translated using codon table 12 (308 amino acids) Verified ORF; (orf19.778) Eisosome component; predicted role in endocytosis; echinocandin-binding protein; localizes t	1	16	16	1	3	2	2	16	5	6	1	3	3	3	2	2	16	5	6	1	3	3	0	0	0	1	0	0	0	0	0	53.2	53.2	2.9	34.561	308	308	0	207.05	12	11.4	11.4	53.2	18.8
C1_04680W_B	C1_04680W_B	16	1	1	C1_04680W_B C1_04680W_B CGDID:CAL0000196196 COORDS:Ca22chr1B_C_albicans_SC5314:973523-974449W, translated using codon table 12 (308 amino acids) Verified ORF; (orf19.778) Eisosome component; predicted role in endocytosis; echinocandin-binding protein; loca	1	16	1	1	3	2	2	16	6	7	1	3	3	0	0	0	1	1	1	0	0	0	0	0	0	1	1	1	0	0	0	53.2	2.9	2.9	34.607	308	308	0.0071372	2.8205	12	11.4	11.4	53.2	21.8
C1_04730C_B;C1_04730C_A	C1_04730C_B;C1_04730C_A	10;10	10;10	4;4	C1_04730C_B C1_04730C_B CGDID:CAL0000185337 COORDS:Ca22chr1B_C_albicans_SC5314:983869-982583C, translated using codon table 12 (428 amino acids) Verified ORF; (orf19.772) Homocitrate synthase, major isoform; lysine biosynthesis; expression increased in a f	2	10	10	4	9	6	7	4	6	1	8	6	8	9	6	7	4	6	1	8	6	8	4	1	2	1	2	0	3	2	3	39	39	17.5	47.49	428	428;428	0	209.6	34.1	22.4	31.3	15.4	25.9
C1_04740W_B;C1_04740W_A	C1_04740W_B;C1_04740W_A	2;1	1;1	1;1	C1_04740W_B C1_04740W_B CGDID:CAL0000189977 COORDS:Ca22chr1B_C_albicans_SC5314:984765-985811W, translated using codon table 12 (348 amino acids) Uncharacterized ORF; (orf19.771) Aldo-keto reductase family protein; similar to aryl alcohol dehydrogenases; os	2	2	1	1	2	1	1	1	1	1	1	1	1	1	0	0	0	0	0	0	0	0	1	0	0	0	0	0	0	0	0	8.3	4.9	4.9	39.882	348	348;348	0.0049587	3.2674	8.3	3.4	3.4	3.4	3.4
C1_04770C_B;C1_04770C_A	C1_04770C_B;C1_04770C_A	1;1	1;1	1;1	C1_04770C_B C1_04770C_B CGDID:CAL0000198343 COORDS:Ca22chr1B_C_albicans_SC5314:992817-991657C, translated using codon table 12 (386 amino acids) Verified ORF; (orf19.767) C-5 sterol desaturase; introduces C-5(6) double bond into episterol; some clinical is	2	1	1	1	1	0	0	0	0	0	0	0	0	1	0	0	0	0	0	0	0	0	1	0	0	0	0	0	0	0	0	3.9	3.9	3.9	45.419	386	386;386	0.0041841	3.4169	3.9	0	0	0	0
C1_04830W_B;C1_04830W_A	C1_04830W_B;C1_04830W_A	10;10	10;10	10;10	C1_04830W_B C1_04830W_B CGDID:CAL0000177591 COORDS:Ca22chr1B_C_albicans_SC5314:1004501-1007311W, translated using codon table 12 (936 amino acids) Uncharacterized ORF; (orf19.759) Ortholog(s) have role in endoplasmic reticulum to Golgi vesicle-mediated tra	2	10	10	10	9	1	5	0	2	1	6	1	6	9	1	5	0	2	1	6	1	6	9	1	5	0	2	1	6	1	6	18.9	18.9	18.9	104.32	936	936;936	0	50.223	16.9	1.3	8.1	0	3.5
C1_04870W_A;C1_04870W_B	C1_04870W_A;C1_04870W_B	12;11	12;11	12;11	C1_04870W_A SAP7 CGDID:CAL0000192370 COORDS:Ca22chr1A_C_albicans_SC5314:1012991-1014757W, translated using codon table 12 (588 amino acids) Verified ORF; (orf19.756) Pepstatin A-insensitive secreted aspartyl protease; self-processing; expressed in human or	2	12	12	12	4	1	11	0	0	0	8	0	7	4	1	11	0	0	0	8	0	7	4	1	11	0	0	0	8	0	7	28.6	28.6	28.6	62.525	588	588;588	0	160.16	12.9	2.7	26.9	0	0
C1_04890W_A	C1_04890W_A	20	1	1	C1_04890W_A YBN5 CGDID:CAL0000180814 COORDS:Ca22chr1A_C_albicans_SC5314:1015786-1016976W, translated using codon table 12 (396 amino acids) Uncharacterized ORF; (orf19.754) P-loop ATPase with similarity to human OLA1 and bacterial YchF; Spider biofilm repr	1	20	1	1	17	9	16	11	8	7	13	10	17	1	0	1	1	0	0	1	0	1	1	0	1	1	0	0	1	0	1	63.4	6.1	6.1	44.327	396	396	0	4.0205	60.1	29.3	53	37.1	26.3
C1_04890W_B	C1_04890W_B	20	20	1	C1_04890W_B C1_04890W_B CGDID:CAL0000200902 COORDS:Ca22chr1B_C_albicans_SC5314:1015814-1017004W, translated using codon table 12 (396 amino acids) Uncharacterized ORF; (orf19.754) P-loop ATPase with similarity to human OLA1 and bacterial YchF; Spider biofi	1	20	20	1	17	9	16	11	8	7	13	10	16	17	9	16	11	8	7	13	10	16	1	0	1	1	0	0	1	0	0	63.4	63.4	6.1	44.357	396	396	0	147.32	60.1	29.3	53	37.1	26.3
C1_04950C_A	C1_04950C_A	2	2	2	C1_04950C_A RPM2 CGDID:CAL0000181853 COORDS:Ca22chr1A_C_albicans_SC5314:1032458-1028271C, translated using codon table 12 (1395 amino acids) Uncharacterized ORF; (orf19.48) Mitochondrial RNase P subunit; roles in nuclear transcription, cytoplasmic and mito	1	2	2	2	1	0	0	0	0	1	0	1	0	1	0	0	0	0	1	0	1	0	1	0	0	0	0	1	0	1	0	1.7	1.7	1.7	162.62	1395	1395	0	4.2654	1.1	0	0	0	0
C1_05000W_A;C1_05000W_B;C2_01560W_B;C2_01560W_A	C1_05000W_A;C1_05000W_B	8;7;1;1	8;7;1;1	8;7;1;1	C1_05000W_A RHD1 CGDID:CAL0000199919 COORDS:Ca22chr1A_C_albicans_SC5314:1048309-1050273W, translated using codon table 12 (654 amino acids) Verified ORF; (orf19.54) Putative beta-mannosyltransferase required for the addition of beta-mannose to the acid-lab	4	8	8	8	0	6	6	0	0	0	0	0	1	0	6	6	0	0	0	0	0	1	0	6	6	0	0	0	0	0	1	16.2	16.2	16.2	75.812	654	654;654;612;612	0	26.025	0	12.7	10.1	0	0
C1_05110C_B;C1_05110C_A	C1_05110C_B;C1_05110C_A	13;13	13;13	13;13	C1_05110C_B C1_05110C_B CGDID:CAL0000193988 COORDS:Ca22chr1B_C_albicans_SC5314:1069645-1068533C, translated using codon table 12 (370 amino acids) Verified ORF; (orf19.4060) 3-deoxy-D-arabinoheptulosonate-7-phosphate synthase; aromatic amino acid biosynthe	2	13	13	13	9	5	12	3	3	3	9	5	10	9	5	12	3	3	3	9	5	10	9	5	12	3	3	3	9	5	10	44.3	44.3	44.3	40.291	370	370;370	0	88.678	31.1	18.4	38.4	11.1	10.5
C1_05240C_B;C1_05240C_A	C1_05240C_B;C1_05240C_A	7;7	7;7	7;7	C1_05240C_B C1_05240C_B CGDID:CAL0000191688 COORDS:Ca22chr1B_C_albicans_SC5314:1105343-1104009C, translated using codon table 12 (444 amino acids) Uncharacterized ORF; (orf19.441) Putative 26S proteasome regulatory subunit 7; Hap43p-repressed gene; regulat	2	7	7	7	6	0	2	0	0	0	6	1	3	6	0	2	0	0	0	6	1	3	6	0	2	0	0	0	6	1	3	14.4	14.4	14.4	49.814	444	444;444	0	17.696	12.2	0	5.4	0	0
C1_05290W_B;C1_05290W_A	C1_05290W_B;C1_05290W_A	15;15	15;15	15;15	C1_05290W_B C1_05290W_B CGDID:CAL0000199311 COORDS:Ca22chr1B_C_albicans_SC5314:1111174-1113132W, translated using codon table 12 (652 amino acids) Uncharacterized ORF; (orf19.437) Putative tRNA-Gly synthetase; genes encoding ribosomal subunits, translation	2	15	15	15	11	5	7	5	6	5	9	6	8	11	5	7	5	6	5	9	6	8	11	5	7	5	6	5	9	6	8	31.7	31.7	31.7	73.713	652	652;652	0	65.044	21.3	9.8	14.9	9.8	11.8
C1_05300C_B;C1_05300C_A	C1_05300C_B;C1_05300C_A	15;15	15;15	15;15	C1_05300C_B C1_05300C_B CGDID:CAL0000191500 COORDS:Ca22chr1B_C_albicans_SC5314:1115430-1113322C, translated using codon table 12 (702 amino acids) Uncharacterized ORF; (orf19.434) Putative proteinase; transcript regulated by Nrg1, Mig1, and Tup1; Hogp-indu	2	15	15	15	12	10	10	7	9	6	14	6	8	12	10	10	7	9	6	14	6	8	12	10	10	7	9	6	14	6	8	26.5	26.5	26.5	81.758	702	702;702	0	64.663	22.5	17.7	18.2	12.1	16
C1_05390C_B;C1_05390C_A	C1_05390C_B;C1_05390C_A	1;1	1;1	1;1	C1_05390C_B C1_05390C_B CGDID:CAL0000189495 COORDS:Ca22chr1B_C_albicans_SC5314:1135514-1133460C, translated using codon table 12 (684 amino acids) Uncharacterized ORF; (orf19.426) Ortholog of <i>C. dubliniensis CD36</i> : Cd36_05120, <i>C. parapsilosis CDC	2	1	1	1	1	0	0	0	0	0	0	0	0	1	0	0	0	0	0	0	0	0	1	0	0	0	0	0	0	0	0	1.5	1.5	1.5	79.552	684	684;684	0.0056315	2.9927	1.5	0	0	0	0
C1_05410C_B;C1_05410C_A	C1_05410C_B;C1_05410C_A	5;5	5;5	5;5	C1_05410C_B C1_05410C_B CGDID:CAL0000190196 COORDS:Ca22chr1B_C_albicans_SC5314:1137085-1136531C, translated using codon table 12 (184 amino acids) Uncharacterized ORF; (orf19.424) Putative thioredoxin peroxidase/alkyl hydroperoxide reductase; induced in lo	2	5	5	5	3	1	4	1	5	1	4	2	0	3	1	4	1	5	1	4	2	0	3	1	4	1	5	1	4	2	0	40.2	40.2	40.2	20.104	184	184;184	0	14.173	25	6	31	7.1	40.2
C1_05530C_B;C1_05530C_A	C1_05530C_B;C1_05530C_A	1;1	1;1	1;1	C1_05530C_B C1_05530C_B CGDID:CAL0000195157 COORDS:Ca22chr1B_C_albicans_SC5314:1162893-1161284C, translated using codon table 12 (499 amino acids) Verified ORF; (orf19.412) Protein with a role in protein translocation across membranes;C1_05530C_A SSH1 CGDI	2	1	1	1	1	1	0	0	0	0	1	1	1	1	1	0	0	0	0	1	1	1	1	1	0	0	0	0	1	1	1	3	3	3	55.371	499	499;499	0	4.6934	3	3	0	0	0
C1_05560W_B;C1_05560W_A	C1_05560W_B;C1_05560W_A	7;7	7;7	7;7	C1_05560W_B C1_05560W_B CGDID:CAL0000175597 COORDS:Ca22chr1B_C_albicans_SC5314:1166876-1167579W, translated using codon table 12 (206 amino acids) Verified ORF; (orf19.410.3) Lumazine synthase (6,7-dimethyl-8-ribityllumazine synthase, DMRL synthase); catal	2	7	7	7	5	1	4	4	3	2	6	1	3	5	1	4	4	3	2	6	1	3	5	1	4	4	3	2	6	1	3	42.7	42.7	42.7	23.131	206	206;206	0	23.153	29.1	13.1	35.9	26.7	26.2
C1_05630C_B;C1_05630C_A	C1_05630C_B;C1_05630C_A	20;20	20;20	20;20	C1_05630C_B C1_05630C_B CGDID:CAL0000201703 COORDS:Ca22chr1B_C_albicans_SC5314:1180871-1177542C, translated using codon table 12 (1109 amino acids) Uncharacterized ORF; (orf19.2489) Putative karyopherin beta; repressed by nitric oxide;C1_05630C_A C1_05630C	2	20	20	20	16	4	8	7	10	5	14	6	11	16	4	8	7	10	5	14	6	11	16	4	8	7	10	5	14	6	11	26.3	26.3	26.3	122.16	1109	1109;1109	0	140.48	22.5	4.7	9.7	9.9	12.2
C1_05670W_B;C1_05670W_A	C1_05670W_B;C1_05670W_A	2;2	2;2	2;2	C1_05670W_B C1_05670W_B CGDID:CAL0000183237 COORDS:Ca22chr1B_C_albicans_SC5314:1188184-1189437W, translated using codon table 12 (417 amino acids) Uncharacterized ORF; (orf19.2484) Has domain(s) with predicted peptidase activity and role in proteolysis;C1_	2	2	2	2	1	1	2	0	0	1	1	1	2	1	1	2	0	0	1	1	1	2	1	1	2	0	0	1	1	1	2	6.2	6.2	6.2	47.537	417	417;417	0	14.415	1.7	4.6	6.2	0	0
C1_05680C_B;C1_05680C_A	C1_05680C_B;C1_05680C_A	8;8	8;8	8;8	C1_05680C_B C1_05680C_B CGDID:CAL0000198290 COORDS:Ca22chr1B_C_albicans_SC5314:1189965-1189534C, translated using codon table 12 (143 amino acids) Uncharacterized ORF; (orf19.2483) Putative single-stranded DNA-binding protein; protein level decreases in st	2	8	8	8	2	2	4	4	3	7	2	3	4	2	2	4	4	3	7	2	3	4	2	2	4	4	3	7	2	3	4	55.9	55.9	55.9	16.218	143	143;143	0	95.076	16.1	16.1	35.7	35	28.7
C1_05720W_B;C1_05720W_A	C1_05720W_B;C1_05720W_A	9;9	9;9	9;9	C1_05720W_B C1_05720W_B CGDID:CAL0000197605 COORDS:Ca22chr1B_C_albicans_SC5314:1195173-1196710W, translated using codon table 12 (241 amino acids) Verified ORF; (orf19.2478.1) 60S ribosomal protein L7; snoRNA snR39b encoded within the 2nd intron;C1_05720W_	2	9	9	9	8	4	4	5	5	2	6	4	3	8	4	4	5	5	2	6	4	3	8	4	4	5	5	2	6	4	3	45.2	45.2	45.2	27.399	241	241;241	0	54.481	45.2	19.5	21.6	27.4	27.4
C1_05770C_B;C1_05770C_A	C1_05770C_B;C1_05770C_A	4;4	4;4	4;4	C1_05770C_B C1_05770C_B CGDID:CAL0000179399 COORDS:Ca22chr1B_C_albicans_SC5314:1207704-1206052C, translated using codon table 12 (550 amino acids) Uncharacterized ORF; (orf19.2474) Putative carboxypeptidase Y precursor; transcript regulated by Nrg1 and Mig	2	4	4	4	4	1	0	0	0	0	1	3	1	4	1	0	0	0	0	1	3	1	4	1	0	0	0	0	1	3	1	11.8	11.8	11.8	61.944	550	550;550	0	20.433	11.8	2.9	0	0	0
C1_05880W_B;C1_05880W_A;C1_05840W_B;C1_05840W_A	C1_05880W_B;C1_05880W_A	5;5;2;2	5;5;2;2	5;5;2;2	C1_05880W_B C1_05880W_B CGDID:CAL0000197553 COORDS:Ca22chr1B_C_albicans_SC5314:1221541-1222527W, translated using codon table 12 (328 amino acids) Uncharacterized ORF; (orf19.2461) Protein with similarity to pirins; induced by benomyl treatment; flow model	4	5	5	5	3	0	3	3	4	2	2	1	3	3	0	3	3	4	2	2	1	3	3	0	3	3	4	2	2	1	3	25	25	25	36.965	328	328;328;345;345	0	21.918	16.2	0	16.5	16.2	20.7
C1_05960W_B;C1_05960W_A	C1_05960W_B;C1_05960W_A	4;4	4;4	4;4	C1_05960W_B C1_05960W_B CGDID:CAL0000174644 COORDS:Ca22chr1B_C_albicans_SC5314:1251545-1252933W, translated using codon table 12 (462 amino acids) Verified ORF; (orf19.2451) Putative GPI-anchored cell wall protein; repressed in core caspofungin response; H	2	4	4	4	0	4	1	0	0	0	0	0	0	0	4	1	0	0	0	0	0	0	0	4	1	0	0	0	0	0	0	10.4	10.4	10.4	48.916	462	462;463	0	33.115	0	10.4	3.2	0	0
C1_06080C_B;C1_06080C_A	C1_06080C_B;C1_06080C_A	4;4	4;4	4;4	C1_06080C_B C1_06080C_B CGDID:CAL0000191071 COORDS:Ca22chr1B_C_albicans_SC5314:1274501-1273461C, translated using codon table 12 (346 amino acids) Verified ORF; (orf19.2437) Putative ARP2/3 complex subunit; shows colony morphology-related gene regulation b	2	4	4	4	3	0	0	1	0	0	1	1	0	3	0	0	1	0	0	1	1	0	3	0	0	1	0	0	1	1	0	18.8	18.8	18.8	40.522	346	346;346	0	12.418	15.9	0	0	2.9	0
C1_06100C_B;C1_06100C_A	C1_06100C_B;C1_06100C_A	31;31	31;31	31;31	C1_06100C_B C1_06100C_B CGDID:CAL0000191646 COORDS:Ca22chr1B_C_albicans_SC5314:1280680-1278575C, translated using codon table 12 (701 amino acids) Verified ORF; (orf19.2435) Essential HSP70 family protein; required for fluconazole resistance and calcineuri	2	31	31	31	24	17	23	21	19	14	23	16	22	24	17	23	21	19	14	23	16	22	24	17	23	21	19	14	23	16	22	54.8	54.8	54.8	78.524	701	701;701	0	323.31	44.7	36.1	44.9	37.9	39.8
C1_06110C_B;C1_06110C_A	C1_06110C_B;C1_06110C_A	4;3	4;3	4;3	C1_06110C_B C1_06110C_B CGDID:CAL0000191008 COORDS:Ca22chr1B_C_albicans_SC5314:1282937-1281141C, translated using codon table 12 (598 amino acids) Uncharacterized ORF; (orf19.2434) Putative ubiquitin-binding protein; regulated by Gcn2p and Gcn4p;C1_06110C_	2	4	4	4	0	1	2	0	0	0	2	0	1	0	1	2	0	0	0	2	0	1	0	1	2	0	0	0	2	0	1	6.9	6.9	6.9	67.354	598	598;598	0	8.7962	0	2.3	3	0	0
C1_06370C_B;C1_06370C_A	C1_06370C_B;C1_06370C_A	8;8	8;8	8;8	C1_06370C_B C1_06370C_B CGDID:CAL0000174311 COORDS:Ca22chr1B_C_albicans_SC5314:1357286-1356759C, translated using codon table 12 (175 amino acids) Verified ORF; (orf19.6274) Protein of unknown function; required for cohesion, adhesion, and RPMI biofilm for	2	8	8	8	7	6	6	4	6	7	6	7	8	7	6	6	4	6	7	6	7	8	7	6	6	4	6	7	6	7	8	62.3	62.3	62.3	19.64	175	175;175	0	323.31	62.3	62.3	62.3	41.1	57.7
C1_06390W_B;C1_06390W_A	C1_06390W_B;C1_06390W_A	3;3	3;3	3;3	C1_06390W_B C1_06390W_B CGDID:CAL0000193397 COORDS:Ca22chr1B_C_albicans_SC5314:1359974-1360750W, translated using codon table 12 (258 amino acids) Uncharacterized ORF; (orf19.6272) Putative ubiquitin C-terminal hydrolase; regulated by Gcn2p and Gcn4p;C1_06	2	3	3	3	1	0	1	1	0	0	1	0	0	1	0	1	1	0	0	1	0	0	1	0	1	1	0	0	1	0	0	25.2	25.2	25.2	29.384	258	258;258	0	8.7233	6.6	0	11.6	7	0
C1_06450C_B;C1_06450C_A	C1_06450C_B;C1_06450C_A	7;7	7;7	7;7	C1_06450C_B C1_06450C_B CGDID:CAL0000183245 COORDS:Ca22chr1B_C_albicans_SC5314:1376695-1375867C, translated using codon table 12 (132 amino acids) Verified ORF; (orf19.6265.1) Putative ribosomal protein; repressed upon phagocytosis by murine macrophage; tr	2	7	7	7	1	2	3	1	0	0	2	0	0	1	2	3	1	0	0	2	0	0	1	2	3	1	0	0	2	0	0	44.7	44.7	44.7	14.026	132	132;132	0	11.022	15.9	23.5	36.4	12.1	0
C1_06480C_B;C1_06480C_A	C1_06480C_B;C1_06480C_A	3;3	3;3	3;3	C1_06480C_B C1_06480C_B CGDID:CAL0000197812 COORDS:Ca22chr1B_C_albicans_SC5314:1379247-1378639C, translated using codon table 12 (175 amino acids) Uncharacterized ORF; (orf19.6264.3) Ortholog(s) have role in endoplasmic reticulum to Golgi vesicle-mediated	2	3	3	3	3	0	0	0	0	0	0	0	0	3	0	0	0	0	0	0	0	0	3	0	0	0	0	0	0	0	0	13.7	13.7	13.7	19.402	175	175;175	0	5.5143	13.7	0	0	0	0
C1_06550W_B;C1_06550W_A	C1_06550W_B;C1_06550W_A	5;5	5;5	5;5	C1_06550W_B C1_06550W_B CGDID:CAL0000177815 COORDS:Ca22chr1B_C_albicans_SC5314:1398203-1404583W, translated using codon table 12 (2126 amino acids) Uncharacterized ORF; (orf19.6257) Putative glutamate synthase; regulated by Sef1, Sfu1, and Hap43; rat cathe	2	5	5	5	0	2	0	0	0	0	3	1	4	0	2	0	0	0	0	3	1	4	0	2	0	0	0	0	3	1	4	3.9	3.9	3.9	235.35	2126	2126;2126	0	13.491	0	1.5	0	0	0
C1_06580W_B;C1_06580W_A	C1_06580W_B;C1_06580W_A	3;3	3;3	3;3	C1_06580W_B C1_06580W_B CGDID:CAL0000183281 COORDS:Ca22chr1B_C_albicans_SC5314:1409008-1409445W, translated using codon table 12 (145 amino acids) Uncharacterized ORF; (orf19.6253) Putative ribosomal protein; repressed upon phagocytosis by murine macrophag	2	3	3	3	3	2	2	2	1	1	3	2	2	3	2	2	2	1	1	3	2	2	3	2	2	2	1	1	3	2	2	31	31	31	15.965	145	145;145	0	19.045	31	12.4	12.4	12.4	4.8
C1_06660W_B;C1_06660W_A	C1_06660W_B;C1_06660W_A	6;6	6;6	6;6	C1_06660W_B C1_06660W_B CGDID:CAL0000186439 COORDS:Ca22chr1B_C_albicans_SC5314:1422939-1424639W, translated using codon table 12 (566 amino acids) Uncharacterized ORF; (orf19.6245) Protein of unknown function; regulated by osmotic stress via Hog1 and oxida	2	6	6	6	5	1	5	4	0	0	5	1	3	5	1	5	4	0	0	5	1	3	5	1	5	4	0	0	5	1	3	14.3	14.3	14.3	64.495	566	566;566	0	58.515	11.7	1.6	12.5	9.9	0
C1_06730W_A	C1_06730W_A	4	1	1	C1_06730W_A RAC1 CGDID:CAL0000196388 COORDS:Ca22chr1A_C_albicans_SC5314:1440080-1440790W, translated using codon table 12 (236 amino acids) Verified ORF; (orf19.6237) G-protein of RAC subfamily; required for embedded filamentous growth, not for serum-induc	1	4	1	1	2	1	2	4	3	3	2	2	1	0	0	0	1	1	1	0	0	0	0	0	0	1	1	1	0	0	0	28.4	5.1	5.1	25.847	236	236	0	4.9255	10.2	6.8	10.2	28.4	15.3
C1_06730W_B	C1_06730W_B	4	4	1	C1_06730W_B C1_06730W_B CGDID:CAL0000184264 COORDS:Ca22chr1B_C_albicans_SC5314:1440111-1440821W, translated using codon table 12 (236 amino acids) Verified ORF; (orf19.6237) G-protein of RAC subfamily; required for embedded filamentous growth, not for seru	1	4	4	1	2	1	3	4	2	3	3	3	1	2	1	3	4	2	3	3	3	1	0	0	1	1	0	1	1	1	0	28.4	28.4	5.1	25.874	236	236	0	13.867	10.2	6.8	15.3	28.4	10.2
C1_06810W_B;C1_06810W_A	C1_06810W_B;C1_06810W_A	21;21	21;21	21;21	C1_06810W_B C1_06810W_B CGDID:CAL0000174233 COORDS:Ca22chr1B_C_albicans_SC5314:1453371-1454828W, translated using codon table 12 (485 amino acids) Verified ORF; (orf19.6229) Catalase; resistance to oxidative stress, neutrophils, peroxide; role in virulence	2	21	21	21	3	0	1	0	9	19	1	1	2	3	0	1	0	9	19	1	1	2	3	0	1	0	9	19	1	1	2	59	59	59	54.863	485	485;485	0	182.02	11.8	0	4.9	0	32.2
C1_06900C_B;C1_06900C_A	C1_06900C_B;C1_06900C_A	4;4	4;4	4;4	C1_06900C_B C1_06900C_B CGDID:CAL0000174932 COORDS:Ca22chr1B_C_albicans_SC5314:1470300-1469663C, translated using codon table 12 (156 amino acids) Uncharacterized ORF; (orf19.6220.3) Mitochondrial protein; possibly required for transamination of isoleucine	2	4	4	4	2	2	3	1	2	3	4	0	1	2	2	3	1	2	3	4	0	1	2	2	3	1	2	3	4	0	1	41	41	41	17.013	156	156;156	0	24.712	24.4	16	26.9	5.8	25
C1_06930W_B;C1_06930W_A	C1_06930W_B;C1_06930W_A	4;4	4;4	4;4	C1_06930W_B C1_06930W_B CGDID:CAL0000180453 COORDS:Ca22chr1B_C_albicans_SC5314:1475669-1479466W, translated using codon table 12 (1265 amino acids) Uncharacterized ORF; (orf19.6217) Component COPII vesicle coat; required for vesicle formation in ER to Golg	2	4	4	4	4	1	1	1	4	0	3	2	1	4	1	1	1	4	0	3	2	1	4	1	1	1	4	0	3	2	1	4.1	4.1	4.1	136.37	1265	1265;1265	0	21.851	4.1	0.6	0.6	1.3	4.1
C1_06940C_B;C1_06940C_A	C1_06940C_B;C1_06940C_A	4;4	4;4	4;4	C1_06940C_B C1_06940C_B CGDID:CAL0000198966 COORDS:Ca22chr1B_C_albicans_SC5314:1483001-1479765C, translated using codon table 12 (1078 amino acids) Verified ORF; (orf19.6214) Cell wall acid trehalase; catalyzes hydrolysis of the disaccharide trehalose; sim	2	4	4	4	0	2	0	0	0	3	0	0	1	0	2	0	0	0	3	0	0	1	0	2	0	0	0	3	0	0	1	4.7	4.7	4.7	120.24	1078	1078;1078	0	9.3321	0	2.1	0	0	0
C1_06960W_B;C1_06960W_A	C1_06960W_B;C1_06960W_A	8;8	8;8	8;8	C1_06960W_B C1_06960W_B CGDID:CAL0000182205 COORDS:Ca22chr1B_C_albicans_SC5314:1484782-1485684W, translated using codon table 12 (300 amino acids) Uncharacterized ORF; (orf19.6213) Translation initiation factor eIF2, alpha chain; genes encoding ribosomal s	2	8	8	8	7	3	3	5	4	1	3	4	4	7	3	3	5	4	1	3	4	4	7	3	3	5	4	1	3	4	4	35.3	35.3	35.3	33.881	300	300;300	0	38.317	31.7	17.3	17.3	28	20.3
C1_07030C_A	C1_07030C_A	8	3	3	C1_07030C_A RBT4 CGDID:CAL0000174557 COORDS:Ca22chr1A_C_albicans_SC5314:1498981-1497905C, translated using codon table 12 (358 amino acids) Verified ORF; (orf19.6202) Pry family protein; required for virulence in mouse systemic/rabbit corneal infections; n	1	8	3	3	7	5	7	0	3	1	6	3	7	3	2	2	0	1	0	2	1	3	3	2	2	0	1	0	2	1	3	37.2	9.5	9.5	37.448	358	358	0	100.4	30.2	23.5	36.6	0	11.7
C1_07030C_B	C1_07030C_B	9	9	4	C1_07030C_B C1_07030C_B CGDID:CAL0000193523 COORDS:Ca22chr1B_C_albicans_SC5314:1499006-1497930C, translated using codon table 12 (358 amino acids) Verified ORF; (orf19.6202) Pry family protein; required for virulence in mouse systemic/rabbit corneal infect	1	9	9	4	8	6	9	0	2	1	8	5	7	8	6	9	0	2	1	8	5	7	4	3	4	0	0	0	4	3	3	36.9	36.9	9.2	37.475	358	358	0	291.15	29.9	23.2	36.9	0	7.8
C1_07070C_B;C1_07070C_A	C1_07070C_B;C1_07070C_A	9;9	9;9	9;9	C1_07070C_B C1_07070C_B CGDID:CAL0000190998 COORDS:Ca22chr1B_C_albicans_SC5314:1511570-1509921C, translated using codon table 12 (549 amino acids) Verified ORF; (orf19.6197) Putative RNA helicase;C1_07070C_A DHH1 CGDID:CAL0000182112 COORDS:Ca22chr1A_C_albi	2	9	9	9	6	3	4	0	1	0	5	3	8	6	3	4	0	1	0	5	3	8	6	3	4	0	1	0	5	3	8	20.6	20.6	20.6	62.109	549	549;549	0	29.674	13.5	7.5	8.7	0	2.2
C1_07120W_B;C1_07120W_A	C1_07120W_B;C1_07120W_A	15;15	15;15	15;15	C1_07120W_B C1_07120W_B CGDID:CAL0000182492 COORDS:Ca22chr1B_C_albicans_SC5314:1526962-1528785W, translated using codon table 12 (607 amino acids) Verified ORF; (orf19.4456) High-affinity S-adenosylmethionine permease; required for SAM-induced morphogenesi	2	15	15	15	1	1	1	13	8	11	1	5	1	1	1	1	13	8	11	1	5	1	1	1	1	13	8	11	1	5	1	21.4	21.4	21.4	66.478	607	607;607	0	174.54	2.1	2.1	2.1	21.4	14.3
C1_07180W_B;C1_07180W_A	C1_07180W_B;C1_07180W_A	2;2	2;2	2;2	C1_07180W_B C1_07180W_B CGDID:CAL0000188996 COORDS:Ca22chr1B_C_albicans_SC5314:1540703-1541449W, translated using codon table 12 (248 amino acids) Verified ORF; (orf19.4449) Copper chaperone involved in activation and protection of superoxide dismutase Sod	2	2	2	2	1	1	2	0	0	0	2	0	0	1	1	2	0	0	0	2	0	0	1	1	2	0	0	0	2	0	0	10.1	10.1	10.1	26.559	248	248;248	0	4.5138	6.9	3.2	10.1	0	0
C1_07200W_B;C1_07200W_A	C1_07200W_B;C1_07200W_A	1;1	1;1	1;1	C1_07200W_B C1_07200W_B CGDID:CAL0000190873 COORDS:Ca22chr1B_C_albicans_SC5314:1545409-1546308W, translated using codon table 12 (299 amino acids) Uncharacterized ORF; (orf19.4447) Putative inner mitochondrial membrane transporter; flucytosine induced; Spi	2	1	1	1	1	0	0	0	0	0	0	0	0	1	0	0	0	0	0	0	0	0	1	0	0	0	0	0	0	0	0	2.7	2.7	2.7	32.823	299	299;299	0.0093604	2.7024	2.7	0	0	0	0
C1_07230W_B;C1_07230W_A	C1_07230W_B;C1_07230W_A	6;6	6;6	6;6	C1_07230W_B C1_07230W_B CGDID:CAL0000190425 COORDS:Ca22chr1B_C_albicans_SC5314:1551741-1552667W, translated using codon table 12 (308 amino acids) Verified ORF; (orf19.4444) HAD-family 2-phosphoglycolate phosphatase, likely involved in a metabolic repair s	2	6	6	6	1	0	1	4	5	0	2	0	1	1	0	1	4	5	0	2	0	1	1	0	1	4	5	0	2	0	1	34.7	34.7	34.7	34.24	308	308;308	0	34.057	5.8	0	5.8	27.9	30.2
C1_07410C_B;C1_07410C_A	C1_07410C_B;C1_07410C_A	2;2	2;2	2;2	C1_07410C_B C1_07410C_B CGDID:CAL0000194651 COORDS:Ca22chr1B_C_albicans_SC5314:1604960-1604466C, translated using codon table 12 (164 amino acids) Uncharacterized ORF; (orf19.4427) Putative subunit D of kinetochore protein complex CBF3; regulated by Gcn4p;	2	2	2	2	0	1	0	1	0	0	1	0	0	0	1	0	1	0	0	1	0	0	0	1	0	1	0	0	1	0	0	25	25	25	19.059	164	164;164	0	6.9584	0	11	0	14	0
C1_07430W_B;C1_07430W_A	C1_07430W_B;C1_07430W_A	2;2	2;2	2;2	C1_07430W_B C1_07430W_B CGDID:CAL0000193861 COORDS:Ca22chr1B_C_albicans_SC5314:1609080-1610051W, translated using codon table 12 (323 amino acids) Verified ORF; (orf19.4424) Putative inducible acid phosphatase; DTT-extractable and observed in culture super	2	2	2	2	1	0	1	0	0	0	2	0	1	1	0	1	0	0	0	2	0	1	1	0	1	0	0	0	2	0	1	7.4	7.4	7.4	34.997	323	323;323	0	7.7088	3.1	0	3.1	0	0
C1_07500C_B;C1_07500C_A	C1_07500C_B;C1_07500C_A	3;3	3;3	3;3	C1_07500C_B C1_07500C_B CGDID:CAL0000183166 COORDS:Ca22chr1B_C_albicans_SC5314:1624849-1623875C, translated using codon table 12 (324 amino acids) Uncharacterized ORF; (orf19.2795) Ortholog(s) have RNA binding, RNA strand annealing activity, tRNA binding a	2	3	3	3	2	0	1	0	3	0	0	0	1	2	0	1	0	3	0	0	0	1	2	0	1	0	3	0	0	0	1	7.4	7.4	7.4	37.503	324	324;324	0	5.6477	4.3	0	2.2	0	7.4
C1_07510W_B;C1_07510W_A	C1_07510W_B;C1_07510W_A	1;1	1;1	1;1	C1_07510W_B C1_07510W_B CGDID:CAL0000201817 COORDS:Ca22chr1B_C_albicans_SC5314:1625211-1626044W, translated using codon table 12 (277 amino acids) Uncharacterized ORF; (orf19.2794) Putative non-specific single-domain racemase; regulated by Gcn4p; repressed	2	1	1	1	0	0	1	0	1	0	1	0	1	0	0	1	0	1	0	1	0	1	0	0	1	0	1	0	1	0	1	5.8	5.8	5.8	31.315	277	277;277	0.0033613	3.4714	0	0	5.8	0	5.8
C1_07520C_B;C1_07520C_A	C1_07520C_B;C1_07520C_A	2;2	2;2	2;2	C1_07520C_B C1_07520C_B CGDID:CAL0000177453 COORDS:Ca22chr1B_C_albicans_SC5314:1629095-1626237C, translated using codon table 12 (952 amino acids) Uncharacterized ORF; (orf19.2792) Ortholog(s) have lipid binding activity and role in endoplasmic reticulum m	2	2	2	2	1	0	0	1	1	1	1	0	1	1	0	0	1	1	1	1	0	1	1	0	0	1	1	1	1	0	1	3.5	3.5	3.5	106.92	952	952;953	0	4.6324	0.9	0	0	2.5	0.9
C1_07600W_B;C1_07600W_A	C1_07600W_B;C1_07600W_A	2;2	2;2	2;2	C1_07600W_B C1_07600W_B CGDID:CAL0000179730 COORDS:Ca22chr1B_C_albicans_SC5314:1645656-1646180W, translated using codon table 12 (174 amino acids) Verified ORF; (orf19.2785) Putative subunit of the F1F0-ATPase complex; colony morphology-related gene regula	2	2	2	2	0	0	0	2	0	1	0	0	0	0	0	0	2	0	1	0	0	0	0	0	0	2	0	1	0	0	0	14.4	14.4	14.4	19.376	174	174;174	0	9.233	0	0	0	14.4	0
C1_07690C_B;C1_07690C_A	C1_07690C_B;C1_07690C_A	8;8	8;8	8;8	C1_07690C_B C1_07690C_B CGDID:CAL0000187231 COORDS:Ca22chr1B_C_albicans_SC5314:1672903-1669766C, translated using codon table 12 (1045 amino acids) Uncharacterized ORF; (orf19.1229) Ortholog(s) have nuclear export signal receptor activity, role in protein	2	8	8	8	3	2	1	0	1	0	2	0	3	3	2	1	0	1	0	2	0	3	3	2	1	0	1	0	2	0	3	9	9	9	119.23	1045	1045;1045	0	36.1	3.4	2.4	0.9	0	1.2
C1_07710C_B;C1_07710C_A	C1_07710C_B;C1_07710C_A	3;3	3;3	3;3	C1_07710C_B C1_07710C_B CGDID:CAL0000190349 COORDS:Ca22chr1B_C_albicans_SC5314:1678692-1677067C, translated using codon table 12 (541 amino acids) Uncharacterized ORF; (orf19.1233) Putative phosphoribosylpyrophosphate amidotransferase; flucytosine induced;	2	3	3	3	3	0	0	0	0	0	1	0	0	3	0	0	0	0	0	1	0	0	3	0	0	0	0	0	1	0	0	8.1	8.1	8.1	59.961	541	541;541	0	6.8978	8.1	0	0	0	0
C1_07840W_B;C1_07840W_A	C1_07840W_B;C1_07840W_A	4;4	4;4	4;4	C1_07840W_B C1_07840W_B CGDID:CAL0000187641 COORDS:Ca22chr1B_C_albicans_SC5314:1707484-1708386W, translated using codon table 12 (300 amino acids) Uncharacterized ORF; (orf19.5054) Putative quinolinate phosphoribosyl transferase, involved in NAD biosynthes	2	4	4	4	4	1	1	0	1	0	3	1	2	4	1	1	0	1	0	3	1	2	4	1	1	0	1	0	3	1	2	18	18	18	32.463	300	300;300	0	10.511	18	2.7	2.7	0	2.7
C1_07890C_B;C1_07890C_A	C1_07890C_B;C1_07890C_A	8;8	8;8	8;8	C1_07890C_B C1_07890C_B CGDID:CAL0000190321 COORDS:Ca22chr1B_C_albicans_SC5314:1720914-1718506C, translated using codon table 12 (802 amino acids) Verified ORF; (orf19.5061) Phosphoribosylamine-glycine ligase and phosphoribosylformylglycinamidine cyclo-lig	2	8	8	8	6	2	4	1	2	0	7	2	4	6	2	4	1	2	0	7	2	4	6	2	4	1	2	0	7	2	4	16	16	16	86.004	802	802;802	0	84.903	13.5	2.9	6.9	1.4	4
C1_07900W_B;C1_07900W_A	C1_07900W_B;C1_07900W_A	6;6	6;6	6;6	C1_07900W_B C1_07900W_B CGDID:CAL0000185843 COORDS:Ca22chr1B_C_albicans_SC5314:1722838-1723413W, translated using codon table 12 (191 amino acids) Verified ORF; (orf19.5063) Secreted protein; ciclopirox olamine induced; regulated by Ssn6; induced by nitric	2	6	6	6	0	0	1	5	3	2	0	1	0	0	0	1	5	3	2	0	1	0	0	0	1	5	3	2	0	1	0	26.7	26.7	26.7	21.294	191	191;191	0	19.66	0	0	8.4	18.3	11
C1_08010W_B;C1_08010W_A	C1_08010W_B;C1_08010W_A	7;7	7;7	7;7	C1_08010W_B C1_08010W_B CGDID:CAL0000175679 COORDS:Ca22chr1B_C_albicans_SC5314:1750223-1750942W, translated using codon table 12 (239 amino acids) Verified ORF; (orf19.5073) Dolichol-phosphate mannose synthase catalytic subunit; filament induced; Tup1-regu	2	7	7	7	4	2	4	4	4	1	6	3	3	4	2	4	4	4	1	6	3	3	4	2	4	4	4	1	6	3	3	30.1	30.1	30.1	26.862	239	239;239	0	22.429	24.7	9.2	20.1	20.5	14.2
C1_08030W_B;C1_08030W_A	C1_08030W_B;C1_08030W_A	8;8	8;8	8;8	C1_08030W_B C1_08030W_B CGDID:CAL0000174413 COORDS:Ca22chr1B_C_albicans_SC5314:1753580-1753960W, translated using codon table 12 (126 amino acids) Verified ORF; (orf19.5076) Profilin; functional homolog of S. cerevisiae Pfy1; hyphae, macrophage/pseudohypha	2	8	8	8	7	6	7	8	7	6	7	5	5	7	6	7	8	7	6	7	5	5	7	6	7	8	7	6	7	5	5	84.9	84.9	84.9	13.808	126	126;126	0	238.49	73.8	69.8	73.8	84.9	73.8
C1_08070W_B;C1_08070W_A	C1_08070W_B;C1_08070W_A	5;5	2;2	2;2	C1_08070W_B C1_08070W_B CGDID:CAL0000183057 COORDS:Ca22chr1B_C_albicans_SC5314:1757995-1762467W, translated using codon table 12 (1490 amino acids) Verified ORF; (orf19.5079) Putative ABC transporter superfamily; fluconazole, Sfu1, Hog1, core stress respon	2	5	2	2	1	2	0	3	4	4	0	1	0	0	1	0	0	1	1	0	0	0	0	1	0	0	1	1	0	0	0	3.9	1.1	1.1	169.18	1490	1490;1490	0	4.1612	0.8	1.3	0	2.8	3.3
C1_08090C_B;C1_08090C_A	C1_08090C_B;C1_08090C_A	4;4	4;4	4;4	C1_08090C_B C1_08090C_B CGDID:CAL0000185779 COORDS:Ca22chr1B_C_albicans_SC5314:1766774-1763721C, translated using codon table 12 (1017 amino acids) Verified ORF; (orf19.5081) Functional homolog of S. cerevisiae Fun12 translation initiation factor eIF5B; ge	2	4	4	4	3	1	0	0	0	0	1	1	3	3	1	0	0	0	0	1	1	3	3	1	0	0	0	0	1	1	3	5.9	5.9	5.9	113.06	1017	1017;1017	0	25.079	4.5	0.9	0	0	0
C1_08100W_B;C1_08100W_A	C1_08100W_B;C1_08100W_A	3;3	3;3	3;3	C1_08100W_B C1_08100W_B CGDID:CAL0000174095 COORDS:Ca22chr1B_C_albicans_SC5314:1767350-1768456W, translated using codon table 12 (368 amino acids) Verified ORF; (orf19.5083) Member of the DRG family of GTP-binding proteins; involved in regulation of invasi	2	3	3	3	2	0	0	0	0	0	1	0	1	2	0	0	0	0	0	1	0	1	2	0	0	0	0	0	1	0	1	9.2	9.2	9.2	40.355	368	368;368	0	9.024	5.7	0	0	0	0
C1_08110W_A	C1_08110W_A	9	9	1	C1_08110W_A C1_08110W_A CGDID:CAL0000200179 COORDS:Ca22chr1A_C_albicans_SC5314:1768990-1772265W, translated using codon table 12 (1091 amino acids) Uncharacterized ORF; (orf19.5085) Ortholog(s) have nuclear import signal receptor activity, nuclear localiza	1	9	9	1	7	1	4	1	0	1	5	1	5	7	1	4	1	0	1	5	1	5	1	0	0	0	0	0	0	0	1	10	10	0.6	120.56	1091	1091	0	25.036	7.1	1.1	4.8	1.1	0
C1_08180C_B;C1_08180C_A	C1_08180C_B;C1_08180C_A	4;4	4;4	4;4	C1_08180C_B C1_08180C_B CGDID:CAL0000199293 COORDS:Ca22chr1B_C_albicans_SC5314:1789301-1785345C, translated using codon table 12 (1318 amino acids) Uncharacterized ORF; (orf19.5095) Putative oxysterol-binding protein; caspofungin induced; possibly an essen	2	4	4	4	1	0	0	3	0	0	0	0	0	1	0	0	3	0	0	0	0	0	1	0	0	3	0	0	0	0	0	4.9	4.9	4.9	148.34	1318	1318;1318	0	13.005	1.7	0	0	3.1	0
C1_08210C_B;C1_08210C_A	C1_08210C_B;C1_08210C_A	6;6	6;6	6;6	C1_08210C_B C1_08210C_B CGDID:CAL0000193551 COORDS:Ca22chr1B_C_albicans_SC5314:1800034-1795214C, translated using codon table 12 (1606 amino acids) Verified ORF; (orf19.5100) Vacuolar membrane transporter; MRP subfamily of ABC family; may transport organic	2	6	6	6	5	0	0	1	0	0	2	0	2	5	0	0	1	0	0	2	0	2	5	0	0	1	0	0	2	0	2	5.8	5.8	5.8	180.68	1606	1606;1606	0	15.98	5	0	0	0.7	0
C1_08230C_B;C1_08230C_A	C1_08230C_B;C1_08230C_A	2;2	2;2	2;2	C1_08230C_B C1_08230C_B CGDID:CAL0000179361 COORDS:Ca22chr1B_C_albicans_SC5314:1806363-1804099C, translated using codon table 12 (754 amino acids) Verified ORF; (orf19.5102) Putative GPI-linked phospholipase B, fungal-specific (no mammalian homolog); null	2	2	2	2	0	2	1	2	0	0	2	1	2	0	2	1	2	0	0	2	1	2	0	2	1	2	0	0	2	1	2	2.5	2.5	2.5	81.389	754	754;754	0	4.3163	0	2.5	1.1	2.5	0
[truncated: 1,130 more rows]
[truncated: 45 more columns]
